# Supplementary material for: Selective titin cleavage disrupts cardiac mechanical homeostasis to drive heart failure and fibrosis
Source: Nat Cardiovasc Res. 2026 Jun 16;5(6):572–87. doi: 10.1038/s44161-026-00829-z (PMC13271893; doi:10.1038/s44161-026-00829-z)
Supplement: Supplementary file 6 — Antibodies, dyes and staining kits. [file 44161_2026_829_MOESM6_ESM.xlsx]

## Sheet: Supplementary Table S1
Table S1. Antibodies, dyes, and staining kits.
Target antigen or structure	Vendor or Source	Catalog #	Working concentration
Primary antibodies
Anti-Alpha B Crystallin, mouse monoclonal	Abcam	Cat. #AB13496	WB ‘(1:4000)’
Anti-CHIP/ STUB1, rabbit monoclonal	Abcam	Cat. #AB134064	WB ‘(1:5000)’
Anti-Connexin 43, rabbit polyclonal	Abcam	Cat. #AB11370	IF ‘(1:100)’
Anti-Cronos, rabbit polyclonal	Eurogentec	Custom-made (validated in Ref. 21)	WB ‘(1:2000)’
Anti-Desmin D33, mouse monoclonal	Dako	Cat. #M 0760	IF ‘(1:100)’
Anti-Desmoplakin, mouse monoclonal	Progen	Cat. #610035	IF ‘(1:5)’
Anti-FBXO32 (Atrogin1), rabbit polyclonal	St John’s Laboratory	Cat. #STJ23637	WB ‘(1:1000)’
Anti-GAPDH (14C10), rabbit monoclonal	Cell Signaling	Cat. #2118	WB ‘(1:40000)’
Anti-GFP, monoclonal rabbit	Cell Signaling	Cat. #2956	WB ‘(1:1000)’
Anti-HSP27, rabbit monoclonal	DSHB	Cat. #CPTC-HSPB 1-4	WB ‘(1:1000)’
Anti-HSP90, rabbit polyclonal	Cell Signaling	Cat. #4874	WB ‘(1:1000)’
Anti-Integrin α5β1, rat monoclonal	Merck	Cat. #MAB2514	IF ‘(1:100)’
Anti-Integrin β1d, mouse monoclonal	Abcam	Cat. #AB8991	WB ‘(1:1000)’
Anti-Ki67, rabbit polyclonal	Abcam	Cat. #ab15580	IF ‘(1:250)’
Anti-LC3B, rabbit polyclonal	Cell Signaling	Cat. #2775	IF ‘(1:200)’
			WB ‘(1:2500)’
Anti-MuRF1 (C-11), mouse monoclonal	Santa Cruz	Cat. #sc-398608	WB ‘(1:10000)’
Anti-Myotilin (Leica NLC Myotilin), mouse monoclonal	ThermoFisher Scientific	Cat. #50-255-2199	IF ‘(1:100)’
Anti-N-Cadherin, mouse monoclonal	Invitrogen	Cat. #33-3900	IF ‘(1:100)’
Anti-p62, rabbit monoclonal	Abcam	Cat. #AB109012	WB ‘(1:2500)’
Anti-Pan-Ubiquitin P4D1, mouse monoclonal	Santa Cruz	Cat. #sc-8017	WB ‘(1:100)’
Anti-PCM1, rabbit polyclonal	Merck Millipore	Cat. #HPA 023374	IF ‘(1:250)’
Anti-Periostin, mouse monoclonal	Proteintech	Cat. #66491-I-Ig	IF ‘(1:1000)’
			WB ‘(1:4000)’
Anti-PDGFRα, rabbit monoclonal	Abcam	Cat. #ab203491	IF ‘(1:250)’
Anti-TEV, rabbit polyclonal	ThermoFisher Scientific	Cat. #200-401-B91	WB ‘(1:500)’
Anti-TEV cleavage site (cTEV), rabbit polyclonal	ThermoFisher Scientific	Cat. #PA1-119	IF ‘(1:500)’
			WB ‘(1:1000)’
Anti-Titin I20-22, rabbit polyclonal	Myomedix	Cat. #TTN-5	IF ‘(1:400)’
			WB ‘(1:2000)’
Anti-Titin M, rabbit polyclonal	Myomedix	Cat. #TTN-9	IF ‘(1:100)’
Anti-Titin MIR, rabbit polyclonal	Myomedix	Cat. #TTN-6	WB ‘(1:20000)’
Anti-Titin Z, rabbit polyclonal	Myomedix	Cat. #TTN-1	WB ‘(1:10000)’
Secondary antibodies
AlexaFluor 488 affinipure goat anti-mouse IgG, goat polyclonal	Jackson ImmunoResearch	Cat. #115-546-146	IF ‘(1:250)’
Cy3 affinipure goat anti-rabbit IgG, goat polyclonal	Jackson ImmunoResearch	Cat. #111-165-003	IF ‘(1:250)’
Dyes and staining kits
DAPI	ThermoFisher Scientific	Cat. #D1306	‘(1:500)’
OneStep TUNEL Apoptosis Kit (Red, 555)	Novus Biologicals	Cat. #NBP3-12093
Sirius Red/Fast Green collagen staining kit	Biozol	Cat. #9046
Wheat germ agglutinin, AlexaFluor 555 conj.	Invitrogen	Cat. #W32464	‘(1:250)’
Wheat germ agglutinin, AlexaFluor 647 conj.	Invitrogen	Cat. #W32466	‘(1:500)’
