# Supplementary material for: Selective titin cleavage disrupts cardiac mechanical homeostasis to drive heart failure and fibrosis
Source: Nat Cardiovasc Res. 2026 Jun 16;5(6):572–87. doi: 10.1038/s44161-026-00829-z (PMC13271893; doi:10.1038/s44161-026-00829-z)
Supplement: Supplementary file 7 — Summary of our proteomic analysis of TC mouse hearts injected with TEV or GFP on D6 and D13 post injection. [file 44161_2026_829_MOESM7_ESM.xlsx]

## Sheet: Proteome D6 raw data
Checked	Protein FDR Confidence: Combined	Master	Accession	Description	Exp. q-value: Combined	Sum PEP Score	Coverage [%]	# Peptides	# PSMs	# Unique Peptides	# AAs	MW [kDa]	calc. pI	Score Sequest HT: Sequest HT	# Peptides (by Search Engine): Sequest HT	Biological Process	Cellular Component	Molecular Function	Pfam IDs	Entrez Gene ID	Ensembl Gene ID	Gene Symbol	Gene ID	Reactome Pathways	WikiPathways	# Protein Pathway Groups	# Razor Peptides	Abundance Ratio: (Tev) / (GFP)	Abundance Ratio (log2): (Tev) / (GFP)	Abundance Ratio P-Value: (Tev) / (GFP)	Abundance Ratio Adj. P-Value: (Tev) / (GFP)	Abundance Ratio Variability [%]: (Tev) / (GFP)	Abundances (Grouped): GFP	Abundances (Grouped): Tev	Abundances (Grouped) CV [%]: GFP	Abundances (Grouped) CV [%]: Tev	Abundance: F2: Control, GFP	Abundance: F3: Control, GFP	Abundance: F6: Control, GFP	Abundance: F7: Control, GFP	Abundance: F9: Control, GFP	Abundance: F10: Control, GFP	Abundance: F11: Control, GFP	Abundance: F14: Control, GFP	Abundance: F15: Control, GFP	Abundance: F1: Sample, Tev	Abundance: F4: Sample, Tev	Abundance: F5: Sample, Tev	Abundance: F8: Sample, Tev
FALSE	High	Master Protein	P50171	(3R)-3-hydroxyacyl-CoA dehydrogenase OS=Mus musculus OX=10090 GN=Hsd17b8 PE=1 SV=2	0	52.095	39	7	68	7	259	26.6	6.54	198.39	7	cell organization and biogenesis;other metabolic processes	plasma membrane;other membranes;mitochondrion;other cell component	other molecular function	Pf13561	14979	ENSMUSG00000073422	Hsd17b8	mmu:14979; P50171; Q5M9K0; Q60958; Q60959; Q9Z1W2	Fatty acyl-CoA biosynthesis		1	0	0.925	-0.11	0.335562	0.87904	58.98	101.3	98.7	44.88	37.57	887521	2.33312e+06	1.91767e+06	3.00316e+06	5.19562e+06	1.89393e+06	2.0369e+06	4.79074e+06	5.76612e+06	1.36306e+06	2.51724e+06	1.0495e+06	1.07121e+06
FALSE	High	Master Protein	Q6ZPJ3	(E3-independent) E2 ubiquitin-conjugating enzyme UBE2O OS=Mus musculus OX=10090 GN=Ube2o PE=1 SV=3	0	30.181	12	7	43	7	1288	140.7	5.06	112.85	7	protein metabolism;other metabolic processes;transport;other biological processes	cytosol;nucleus;other cell component	other molecular function	Pf00179	217342	ENSMUSG00000020802	Ube2o	A2A7X3; mmu:217342; Q60800; Q6PCR9; Q6ZPJ3; Q7TPN2; Q8BLE8	Antigen processing: Ubiquitination & Proteasome degradation		1	0	0.936	-0.1	0.353524	0.884729	51.11	102.8	97.2	25.39	19.16	1.12195e+06	1.03064e+06	824966	631196	1.20558e+06	1.53697e+06	777862	1.3296e+06	940872	414485	558243	645419	473619
FALSE	High	Master Protein	A0A0G2JEC8	(Lyso)-N-acylphosphatidylethanolamine lipase (Fragment) OS=Mus musculus OX=10090 GN=Abhd4 PE=1 SV=1	0.003	3.317	11	1	2	1	189	21.1	9.64	0	1				Pf00561		ENSMUSG00000040997	Abhd4	A0A0G2JEC8			0	0	2.216	1.15	0.195682	0.788248	18.34	62.2	137.8	7.85	15.02							10505.7	13362.7		13318.1	23299	16876.2	11233.1
FALSE	High	Master Protein	Q9D6Y9	1,4-alpha-glucan-branching enzyme OS=Mus musculus OX=10090 GN=Gbe1 PE=1 SV=1	0	92.268	34	14	162	14	702	80.3	6.43	496.37	14	other metabolic processes;other biological processes	cytosol;other cell component	other molecular function	Pf00128, Pf02806, Pf02922	74185	ENSMUSG00000022707	Gbe1	mmu:74185; Q9D6Y9	Glycogen synthesis	Glycogen metabolism	2	0	1.411	0.5	0.334583	0.877917	65.05	82.3	117.7	35.45	18.42	5.05325e+06	1.07743e+07	6.03328e+06	6.74071e+06	4.83293e+06	1.03041e+07	8.51148e+06	4.87583e+06	5.00697e+06	7.0967e+06	8.47129e+06	5.70349e+06	4.91326e+06
FALSE	High	Master Protein	Q9DCT1	1,5-anhydro-D-fructose reductase OS=Mus musculus OX=10090 GN=Akr1e2 PE=1 SV=1	0	16.305	22	4	28	4	301	34.4	7.33	63.96	4		cytosol	other molecular function	Pf00248	56043	ENSMUSG00000045410	Akr1e2	mmu:56043; O09125; Q9DCT1			0	0	1.064	0.09	0.590602	0.953711	54.29	87.2	112.8	34.14	28.13	223144	863344	887543	504760	928514	1.06572e+06	1.05643e+06	1.07355e+06	918038	726674	738949	274378	423396
FALSE	High	Master Protein	O35083	1-acyl-sn-glycerol-3-phosphate acyltransferase alpha OS=Mus musculus OX=10090 GN=Agpat1 PE=1 SV=1	0	8.28	7	1	15	1	285	31.7	9.14	56.73	1	other metabolic processes	other membranes;ER/Golgi	other molecular function	Pf01553	55979		Agpat1	mmu:55979; O35083; O35446	Synthesis of PA	Triacylglyceride synthesis	2	0	1.227	0.3	0.95158	0.995704	60.17	96.9	103.1	42.97	42.6	207524	343328	226646	145989	162063	383506	251285	61808.6	193702	90652.4	193587	159749	161799
FALSE	High	Master Protein	Q8K3K7	1-acyl-sn-glycerol-3-phosphate acyltransferase beta OS=Mus musculus OX=10090 GN=Agpat2 PE=1 SV=1	0	12.215	24	3	4	3	278	31	8.88	7.67	3	other metabolic processes;other biological processes	other membranes;ER/Golgi	other molecular function	Pf01553	67512	ENSMUSG00000026922	Agpat2	mmu:67512; Q8K3K7	Neutrophil degranulation; Synthesis of PA	Triacylglyceride synthesis; Adipogenesis genes	4	0	0.01	-6.64	1e-17	2.70958e-16		200		41.47		2.38008e+06	836938	3.97558e+06	2.44654e+06	6.45233e+06	2.85113e+06	3.76643e+06	2482194	4144793
FALSE	High	Master Protein	Q9D1E8	1-acyl-sn-glycerol-3-phosphate acyltransferase epsilon OS=Mus musculus OX=10090 GN=Agpat5 PE=1 SV=2	0	10.619	10	2	5	2	365	42.2	9.38	15.43	2	other metabolic processes;other biological processes	other membranes;ER/Golgi;nucleus;other cell component	other molecular function	Pf01553, Pf16076	52123	ENSMUSG00000031467	Agpat5	mmu:52123; Q3U702; Q8BG61; Q8CGN6; Q9D1E8	Synthesis of PA	Triacylglyceride synthesis	2	0	1.458	0.54	0.720356	0.96943	62.67	81.6	118.4	52.28	25.13	305712		287347	414097	283213	1.04024e+06	577011	322260	424548	303392	593431	265016	250445
FALSE	High	Master Protein	Q9D517	1-acyl-sn-glycerol-3-phosphate acyltransferase gamma OS=Mus musculus OX=10090 GN=Agpat3 PE=1 SV=2	0	24.884	13	4	40	4	376	43.3	8.51	111.46	4	other metabolic processes	other membranes;ER/Golgi;nucleus;other cell component	other molecular function	Pf01553, Pf16076	28169	ENSMUSG00000001211	Agpat3	C4B4E7; mmu:28169; Q7TT39; Q8BST2; Q9D517	COPI-independent Golgi-to-ER retrograde traffic; Synthesis of PA	Triacylglyceride synthesis	3	0	1.091	0.13	0.649043	0.961787	65.29	87.6	112.4	34.58	25.5	1.04782e+06	1.849e+06	1.80536e+06	654577	2.53106e+06	3.0157e+06	2.49063e+06	1.62757e+06	2.22719e+06	1.28509e+06	2.25305e+06	941128	688051
FALSE	High	Master Protein	Q9DBL9	1-acylglycerol-3-phosphate O-acyltransferase ABHD5 OS=Mus musculus OX=10090 GN=Abhd5 PE=1 SV=1	0	10.661	14	3	17	3	351	39.1	6.79	45.72	3	other metabolic processes;other biological processes	cytosol;mitochondrion;nucleus;other cell component	enzyme regulator activity;other molecular function	Pf00561	67469	ENSMUSG00000032540	Abhd5	mmu:67469; Q9CTY3; Q9DBL9			0	0	0.804	-0.32	0.320397	0.874763	90.09	131.3	68.7	58.88	76.7		10647.2	60991.1	128945	189388	256089	306399	203843	217684	17879.7	66877		25406.8
FALSE	High	Master Protein	A2AIG8	1-aminocyclopropane-1-carboxylate synthase-like protein 1 OS=Mus musculus OX=10090 GN=Accs PE=2 SV=1	0.002	4.16	3	1	1	1	502	56.8	6.11	0	1	other metabolic processes		other molecular function	Pf00155	329470	ENSMUSG00000040272	Accs	A2AIG8; mmu:329470; Q8CHS6			0	0
FALSE	High	Master Protein	Q9Z1B3	1-phosphatidylinositol 4,5-bisphosphate phosphodiesterase beta-1 OS=Mus musculus OX=10090 GN=Plcb1 PE=1 SV=2	0	5.541	3	2	5	2	1216	138.3	6.13	6.59	2	cell adhesion;cell-cell signaling;cell cycle OR cell proliferation;RNA metabolism OR transcription;other metabolic processes;transport;developmental processes;signal transduction;other biological processes	plasma membrane;other membranes;cytosol;nucleus;other cell component	enzyme regulator activity;other molecular function	Pf00387, Pf00388, Pf08703, Pf17787, Pf22631	18795	ENSMUSG00000051177	Plcb1	mmu:18795; Q62075; Q6PDH1; Q8K5A5; Q8K5A6; Q9Z0E5; Q9Z1B3; Q9Z2T5	G alpha (q) signalling events; Synthesis of IP3 and IP4 in the cytosol; PLC beta mediated events; Acetylcholine regulates insulin secretion; Ca2+ pathway; G beta:gamma signalling through PLC beta; Fatty Acids bound to GPR40 (FFAR1) regulate insulin secretion; Presynaptic function of Kainate receptors	Alzheimer's disease; Chemokine signaling pathway; IL-2 signaling pathway	11	0	1.919	0.94	0.296294	0.862264	42.17	65.9	134.1	56.12	52.6	3955.15	11945.4	12672.1	24696.4	27490.3	27335.7		8769.64	28435	16765.1	16478.6	28994.4	23811.1
FALSE	High	Master Protein	Q8R3B1	1-phosphatidylinositol 4,5-bisphosphate phosphodiesterase delta-1 OS=Mus musculus OX=10090 GN=Plcd1 PE=1 SV=2	0	58.866	28	12	62	12	756	85.8	6.21	214.46	12	other metabolic processes;transport;developmental processes;signal transduction;other biological processes	other membranes;cytosol;mitochondrion;other cell component	other molecular function	Pf00168, Pf00387, Pf00388, Pf09279, Pf16457	18799	ENSMUSG00000010660	Plcd1	mmu:18799; Q8R3B1; Q9Z1B4	Synthesis of IP3 and IP4 in the cytosol	Myometrial relaxation and contraction pathways	2	0	1.073	0.1	0.554551	0.95154	61.15	80.2	119.8	65.92	30.95	693377	3.41942e+06	1.24665e+06	1.38309e+06	1.16251e+06	3.23863e+06	2.46262e+06	435484	377627	1.1896e+06	1.82183e+06	1.307e+06	1.08091e+06
FALSE	High	Master Protein	Q62077	1-phosphatidylinositol 4,5-bisphosphate phosphodiesterase gamma-1 OS=Mus musculus OX=10090 GN=Plcg1 PE=1 SV=2	0	19.076	8	5	9	5	1302	149.6	5.8	28.62	5	other metabolic processes;transport;developmental processes;signal transduction;other biological processes	plasma membrane;other membranes;cytosol;nucleus;other cell component	signal transduction activity or receptor binding;enzyme regulator activity;other molecular function	Pf00017, Pf00018, Pf00168, Pf00169, Pf00387, Pf00388	18803	ENSMUSG00000016933	Plcg1	mmu:18803; Q62077; Q6P1G1	RET signaling; Role of phospholipids in phagocytosis; FCERI mediated MAPK activation; FCERI mediated Ca+2 mobilization; Generation of second messenger molecules; Synthesis of IP3 and IP4 in the cytosol; Downstream signal transduction; VEGFR2 mediated cell proliferation; Signaling by ALK; DAP12 signaling; Phospholipase C-mediated cascade: FGFR1; Phospholipase C-mediated cascade; FGFR2; Phospholipa…	ErbB signaling pathway; Primary focal segmental glomerulosclerosis (FSGS); IL-1 signaling pathway; Myometrial relaxation and contraction pathways; IL-6 signaling pathway; Kit receptor signaling pathway; EGFR1 signaling pathway	26	0	1.309	0.39	0.84767	0.988615	71.77	89.1	110.9	50.1	35.53	115045			55948	172210	117333	249704	157127	90700.2		133232		71346.5
FALSE	High	Master Protein	Q8CIH5	1-phosphatidylinositol 4,5-bisphosphate phosphodiesterase gamma-2 OS=Mus musculus OX=10090 GN=Plcg2 PE=1 SV=1	0	21.674	8	5	12	5	1265	147.5	6.77	36.66	5	other metabolic processes;stress response;transport;signal transduction;other biological processes	plasma membrane;other membranes;cytosol;other cell component	other molecular function	Pf00017, Pf00018, Pf00168, Pf00387, Pf00388	234779	ENSMUSG00000034330	Plcg2	mmu:234779; Q3UBA8; Q3UQT0; Q8CIH5; Q8VE69	Role of phospholipids in phagocytosis; FCERI mediated MAPK activation; FCERI mediated Ca+2 mobilization; Antigen activates B Cell Receptor (BCR) leading to generation of second messengers; Generation of second messenger molecules; CLEC7A (Dectin-1) signaling; Synthesis of IP3 and IP4 in the cytosol; GPVI-mediated activation cascade; DAP12 signaling; Toll Like Receptor 4 (TLR4) Cascade; Dectin-2 f…	Microglia pathogen phagocytosis pathway; Myometrial relaxation and contraction pathways; EGFR1 signaling pathway	14	0	4.032	2.01	0.00621848	0.0840509	64.18	20.1	179.9	94.86	38.66	185362	203425		36353.8	148723	26585.3	49473.2	13602.7	19816.5	237680	451770	185058	350092
FALSE	High	Master Protein	Q91UZ1	1-phosphatidylinositol 4,5-bisphosphate phosphodiesterase OS=Mus musculus OX=10090 GN=Plcb4 PE=1 SV=1	0	8.15	3	3	8	3	1175	134.4	6.9	10.86	3	other metabolic processes;transport;signal transduction;other biological processes	ER/Golgi;nucleus;other cell component	other molecular function	Pf00168, Pf00387, Pf00388, Pf08703, Pf17787, Pf22631	18798	ENSMUSG00000039943	Plcb4	Q91UZ1	G alpha (q) signalling events; Synthesis of IP3 and IP4 in the cytosol; PLC beta mediated events	Splicing factor NOVA regulated synaptic proteins; Alzheimer's disease; Chemokine signaling pathway	6	0	0.946	-0.08	0.571421	0.953545	29.63	102	98	10.23	40.33			43068.2			51624.8	53934.5			32183.8	39316.5	15190.7	9961.17
FALSE	Medium	Master Protein	D3Z5N5	1-phosphatidylinositol-3-phosphate 5-kinase OS=Mus musculus OX=10090 GN=Pikfyve PE=1 SV=2	0.031	2.049	1	1	4	1	2052	231.9	6.64	7.18	1	other metabolic processes;signal transduction		kinase activity;other molecular function	Pf00118, Pf00610, Pf01363, Pf01504	18711	ENSMUSG00000025949	Pikfyve	D3Z5N5			0	0	0.971	-0.04	0.559712	0.95154	64.35	101.5	98.5	27.19	65.96					10368.8			12240.2		9002.04
FALSE	High	Master Protein	Q64433	10 kDa heat shock protein, mitochondrial OS=Mus musculus OX=10090 GN=Hspe1 PE=1 SV=2	0	22.134	30	5	90	5	102	11	8.35	141.59	5	protein metabolism;other metabolic processes	mitochondrion	other molecular function	Pf00166	15528	ENSMUSG00000073676	Hspe1	mmu:15528; Q64433	RHOG GTPase cycle		1	0	0.797	-0.33	0.366849	0.885866	122.82	115.6	84.4	67.14	94.59	4.31428e+06	8.49134e+06	2.44408e+07	4.83921e+06	8.71778e+06	2.3546e+07	2.97359e+07	1.76612e+07	1.8714e+07	1.55271e+07	6.259e+06	2.75305e+06	4.14068e+06
FALSE	High	Master Protein	G3UZ34	116 kDa U5 small nuclear ribonucleoprotein component OS=Mus musculus OX=10090 GN=Eftud2 PE=1 SV=1	0	46.45	24	12	48	12	962	108.3	5.02	124.4	12	RNA metabolism OR transcription;other metabolic processes	nucleus	other molecular function	Pf00009, Pf00679, Pf03144, Pf03764, Pf14492, Pf16004		ENSMUSG00000020929	Eftud2	G3UZ34			0	0	1.315	0.39	0.974028	0.998701	66.47	80.1	119.9	50.23	23.55	476541	1.10202e+06	598620	929062	932635	2.21072e+06	2.08948e+06	1.11588e+06	1.432e+06	1.22839e+06	735646	890463	734541
FALSE	High	Master Protein	Q9DCL4	12S rRNA N4-methylcytidine methyltransferase OS=Mus musculus OX=10090 GN=Mettl15 PE=1 SV=2	0	12.305	9	2	9	2	406	45.3	8.54	23.42	2	RNA metabolism OR transcription;other metabolic processes	mitochondrion	other molecular function	Pf01795	76894	ENSMUSG00000057234	Mettl15	mmu:76894; Q3KQI4; Q9DCL4			0	0	0.741	-0.43	0.260032	0.834802	45.14	126.2	73.8	28.08	25.78	24716.7		44422	41679.8	33468.3	59348.6	46176.1		63438.1	17043.2	20573.7		19828.3
FALSE	Medium	Master Protein	Q9DAK9	14 kDa phosphohistidine phosphatase OS=Mus musculus OX=10090 GN=Phpt1 PE=1 SV=1	0.027	2.152	10	1	1	1	124	14	5.53	0	1	cell organization and biogenesis;other biological processes	plasma membrane;other membranes;cytosol;nucleus;other cell component	cytoskeletal activity;other molecular function	Pf05005	75454	ENSMUSG00000036504	Phpt1	mmu:75454; Q9DAK9			0	0	0.828	-0.27	0.345306	0.883044	101.23	135.4	64.6	57.67	89.55		7401.81		11229.2	17721.8	2598.05	3169.27	13234.4	12543.3	1807.11	9450.75	1316.02	2415.54
FALSE	High	Master Protein	Q9CQV8	14-3-3 protein beta/alpha OS=Mus musculus OX=10090 GN=Ywhab PE=1 SV=3	0	54.749	31	6	133	4	246	28.1	4.83	387.14	6	signal transduction;other biological processes	cytosol;other cell component	enzyme regulator activity;other molecular function	Pf00244	54401	ENSMUSG00000018326	Ywhab	mmu:54401; O70455; Q3TY33; Q3UAN6; Q9CQV8	MAP2K and MAPK activation; Negative regulation of MAPK pathway; Rap1 signalling; TP53 Regulates Metabolic Genes; mTORC1-mediated signalling; RAF activation; Activation of BAD and translocation to mitochondria ; RHO GTPases activate PKNs; Chk1/Chk2(Cds1) mediated inactivation of Cyclin B:Cdk1 complex; Regulation of localization of FOXO transcription factors; Frs2-mediated activation; Tristetraprol…	IL-3 signaling pathway; Myometrial relaxation and contraction pathways; Alpha 6 beta 4 integrin signaling pathway; Calcium regulation in cardiac cells; EGFR1 signaling pathway	20	0	1.453	0.54	0.288781	0.856897	56.01	75	125	40.05	23.68	4.94684e+06	1.31611e+07	3.93242e+06	5.73968e+06	5.08989e+06	1.01053e+07	8.14864e+06	5.27729e+06	4.21981e+06	5.15579e+06	7.48979e+06	7.78628e+06	5.62572e+06
FALSE	High	Master Protein	P62259	14-3-3 protein epsilon OS=Mus musculus OX=10090 GN=Ywhae PE=1 SV=1	0	66.214	46	10	196	8	255	29.2	4.74	455.89	10	stress response;developmental processes;signal transduction;other biological processes	plasma membrane;other membranes;cytosol;cytoskeleton;ER/Golgi;nucleus;other cell component	other molecular function	Pf00244	22627	ENSMUSG00000020849	Ywhae	mmu:22627; P29360; P42655; P62259; Q63631	Regulation of HSF1-mediated heat shock response; RAB GEFs exchange GTP for GDP on RABs; Anchoring of the basal body to the plasma membrane; Regulation of PLK1 Activity at G2/M Transition; Loss of Nlp from mitotic centrosomes; Recruitment of mitotic centrosome proteins and complexes; Recruitment of NuMA to mitotic centrosomes; AURKA Activation by TPX2; TP53 Regulates Metabolic Genes; Activation of…	Myometrial relaxation and contraction pathways; Alpha 6 beta 4 integrin signaling pathway; Calcium regulation in cardiac cells	19	0	1.052	0.07	0.995008	0.999995	90.59	89.2	110.8	39.88	20.01	9.81917e+06	2.11966e+07	1.88617e+07	1.2583e+07	1.45146e+07	3.63326e+07	2.80268e+07	2.52425e+07	1.81492e+07	1.24886e+07	1.41082e+07	1.41878e+07	1.03176e+07
FALSE	High	Master Protein	P68510	14-3-3 protein eta OS=Mus musculus OX=10090 GN=Ywhah PE=1 SV=2	0	43.929	37	6	106	4	246	28.2	4.89	261.91	6	cell organization and biogenesis;other metabolic processes;transport;signal transduction;other biological processes	plasma membrane;other membranes;cytosol;other cell component	cytoskeletal activity;other molecular function	Pf00244	22629	ENSMUSG00000018965	Ywhah	mmu:22629; P11576; P68510; P70198; Q3TGZ9	TP53 Regulates Metabolic Genes; Activation of BAD and translocation to mitochondria ; RHO GTPases activate PKNs; Chk1/Chk2(Cds1) mediated inactivation of Cyclin B:Cdk1 complex	Myometrial relaxation and contraction pathways; Alpha 6 beta 4 integrin signaling pathway; Calcium regulation in cardiac cells	7	0	1.49	0.58	0.535238	0.943941	60.02	80.1	119.9	38.16	22.25	1.52991e+06	3.72674e+06	2.34905e+06	1.62417e+06	3.03614e+06	5.55783e+06	4.36827e+06	3.72292e+06	2.73865e+06	3.30273e+06	3.22658e+06	2.50508e+06	1.73105e+06
FALSE	High	Master Protein	P61982	14-3-3 protein gamma OS=Mus musculus OX=10090 GN=Ywhag PE=1 SV=2	0	58.913	39	6	185	4	247	28.3	4.89	568.55	6	stress response;signal transduction;other biological processes	cytosol;other cell component	signal transduction activity or receptor binding;cytoskeletal activity;other molecular function	Pf00244	22628	ENSMUSG00000051391	Ywhag	mmu:22628; O70457; P35214; P61982; Q3UFD6; Q4FK44; Q9UDP2; Q9UN99	Anchoring of the basal body to the plasma membrane; Regulation of PLK1 Activity at G2/M Transition; Loss of Nlp from mitotic centrosomes; Recruitment of mitotic centrosome proteins and complexes; Recruitment of NuMA to mitotic centrosomes; AURKA Activation by TPX2; TP53 Regulates Metabolic Genes; Activation of BAD and translocation to mitochondria ; RHO GTPases activate PKNs; Chk1/Chk2(Cds1) medi…	Myometrial relaxation and contraction pathways; Calcium regulation in cardiac cells	14	0	1.511	0.6	0.23436	0.821247	51.51	78.2	121.8	34.35	28.51	2.08222e+07	4.24828e+07	2.17605e+07	2.12764e+07	1.47139e+07	2.82109e+07	2.37893e+07	1.89054e+07	1.56624e+07	2.50526e+07	2.84159e+07	3.0895e+07	2.66191e+07
FALSE	High	Master Protein	P68254	14-3-3 protein theta OS=Mus musculus OX=10090 GN=Ywhaq PE=1 SV=1	0	33.375	31	5	85	3	245	27.8	4.78	174.06	5	signal transduction;other biological processes	cytosol;other cell component	other molecular function	Pf00244	22630	ENSMUSG00000076432	Ywhaq	mmu:22630; P35216; P68254; Q3TW69; Q3UJN5; Q5SP76; Q5U423; Q66JR6	TP53 Regulates Metabolic Genes; Activation of BAD and translocation to mitochondria ; RHO GTPases activate PKNs; Chk1/Chk2(Cds1) mediated inactivation of Cyclin B:Cdk1 complex; Regulation of localization of FOXO transcription factors	Primary focal segmental glomerulosclerosis (FSGS); Myometrial relaxation and contraction pathways; Calcium regulation in cardiac cells	8	0	1.51	0.59	0.64228	0.961787	65.14	75.5	124.5	58.3	26.74	982239	4.06832e+06	694793	901956	876054	2.46328e+06	1922101	1.14999e+06	1.06192e+06	745783	1.34601e+06	1.48047e+06	1.02661e+06
FALSE	High	Master Protein	P63101	14-3-3 protein zeta/delta OS=Mus musculus OX=10090 GN=Ywhaz PE=1 SV=1	0	88.996	31	10	189	8	245	27.8	4.79	505.03	10	cell-cell signaling;cell organization and biogenesis;protein metabolism;other metabolic processes;stress response;transport;developmental processes;signal transduction;other biological processes	cytosol;nucleus;other cell component	other molecular function	Pf00244	22631	ENSMUSG00000022285	Ywhaz	mmu:22631; P35215; P63101; P70197; P97286; Q3TSF1; Q5EBQ1	TP53 Regulates Metabolic Genes; Activation of BAD and translocation to mitochondria ; RHO GTPases activate PKNs; Chk1/Chk2(Cds1) mediated inactivation of Cyclin B:Cdk1 complex; Rap1 signalling; GP1b-IX-V activation signalling; Interleukin-3, Interleukin-5 and GM-CSF signaling; Deactivation of the beta-catenin transactivating complex; Regulation of localization of FOXO transcription factors; NOTCH…	IL-5 signaling pathway; IL-3 signaling pathway; Myometrial relaxation and contraction pathways; Alpha 6 beta 4 integrin signaling pathway; Calcium regulation in cardiac cells	16	3	1.15	0.2	0.765916	0.974794	70.49	90.8	109.2	41.68	16.82	2.25402e+07	6.4373e+07	2.89376e+07	2.29557e+07	2.81887e+07	6.78582e+07	4.944e+07	3.72518e+07	2.24325e+07	3.04363e+07	2.437e+07	2.37701e+07	2.03843e+07
FALSE	High	Master Protein	Q99N15	17beta-hydroxysteroid dehydrogenase type 10/short chain L-3-hydroxyacyl-CoA dehydrogenase OS=Mus musculus OX=10090 GN=Hsd17b10 PE=1 SV=1	0	81.162	67	12	167	12	261	27.3	8.76	602.15	12		mitochondrion	other molecular function	Pf00106	15108	ENSMUSG00000025260	Hsd17b10	mmu:15108; Q99N15		Alzheimer's disease; Tryptophan metabolism	2	0	0.77	-0.38	0.310829	0.866512	72.71	110.8	89.2	31.53	25.65	1.36135e+07	2.83265e+07	1.66161e+07	1.81522e+07	3.40714e+07	1.50103e+07	1.46423e+07	3.76498e+07	4.21452e+07	8.2382e+06	1.46146e+07	1.00551e+07	1.04491e+07
FALSE	Medium	Master Protein	P58871	182 kDa tankyrase-1-binding protein OS=Mus musculus OX=10090 GN=Tnks1bp1 PE=1 SV=2	0.032	2.034	1	1	1	1	1720	181.7	4.88	2.59	1	DNA metabolism;other metabolic processes;stress response;other biological processes	plasma membrane;other membranes;cytosol;cytoskeleton;nucleus;other cell component	other molecular function	Pf15327	228140	ENSMUSG00000033955	Tnks1bp1	A2BH84; mmu:228140; P58871; Q6ZPI8	Deadenylation of mRNA; TP53 regulates transcription of additional cell cycle genes whose exact role in the p53 pathway remain uncertain		2	0
FALSE	High	Master Protein	P16330	2',3'-cyclic-nucleotide 3'-phosphodiesterase OS=Mus musculus OX=10090 GN=Cnp PE=1 SV=3	0	9.413	11	2	3	2	420	47.1	8.97	9.59	2	cell organization and biogenesis;other metabolic processes;transport;developmental processes;other biological processes	non-structural extracellular;other membranes;mitochondrion;other cell component	nucleic acid binding activity;other molecular function	Pf05881, Pf13671	12799	ENSMUSG00000006782	Cnp	mmu:12799; P16330; Q61424; Q8C7C9; Q91V42; Q923F3		Mecp2 and associated Rett syndrome	1	0	1.937	0.95	0.254583	0.830339	96.96	80.9	119.1	80.75	69.34				33662.8	26864.1	124189	171744			158652		43007.5
FALSE	Medium	Master Protein	Q3TIU4	2',5'-phosphodiesterase 12 OS=Mus musculus OX=10090 GN=Pde12 PE=1 SV=2	0.026	2.175	2	1	3	1	608	67.5	6.92	6.55	1	RNA metabolism OR transcription;other metabolic processes;stress response;other biological processes	mitochondrion	other molecular function	Pf03372, Pf21171	211948	ENSMUSG00000043702	Pde12	mmu:211948; Q3TIU4; Q3TTY4; Q6P2L5; Q8BKH8; Q8BTS8; Q8BUQ5	OAS antiviral response		1	0	0.772	-0.37	0.308844	0.864094	62.51	112.9	87.1	59.25			10480.7			29399.5		10139.9	19953.6	52168.2		11107.2
FALSE	Medium	Master Protein	Q80VJ3	2'-deoxynucleoside 5'-phosphate N-hydrolase 1 OS=Mus musculus OX=10090 GN=Dnph1 PE=1 SV=2	0.031	2.054	10	1	2	1	173	19	5.38	2.15	1	other metabolic processes;other biological processes	nucleus;other cell component	other molecular function	Pf05014	381101	ENSMUSG00000040658	Dnph1	mmu:381101; Q3U9Y7; Q80VJ3	Purine catabolism		1	0
FALSE	High	Master Protein	Q9CQ62	2,4-dienoyl-CoA reductase [(3E)-enoyl-CoA-producing], mitochondrial OS=Mus musculus OX=10090 GN=Decr1 PE=1 SV=1	0	176.853	61	17	561	17	335	36.2	8.95	1634.45	17	other metabolic processes;other biological processes	cytosol;nucleus;other cell component	other molecular function	Pf13561	67460	ENSMUSG00000028223	Decr1	mmu:67460; Q9CQ62; Q9DCI7	mitochondrial fatty acid beta-oxidation of unsaturated fatty acids	Fatty acid beta-oxidation; Fatty acid biosynthesis	3	0	0.815	-0.3	0.406953	0.907856	69.46	108.5	91.5	28.13	17.15	5.36034e+07	8.48997e+07	6.53377e+07	6.22224e+07	1.38029e+08	6.40264e+07	5.68946e+07	1.08891e+08	1.74844e+08	3.54126e+07	5.26475e+07	4.70704e+07	4.01349e+07
FALSE	High	Master Protein	O88986	2-amino-3-ketobutyrate coenzyme A ligase, mitochondrial OS=Mus musculus OX=10090 GN=Gcat PE=1 SV=2	0	33.49	27	5	38	5	416	44.9	7.33	132.34	5	other metabolic processes	nucleus	other molecular function	Pf00155	26912	ENSMUSG00000006378	Gcat	mmu:26912; O88986			0	0	0.653	-0.62	0.0366523	0.329432	85.39	122.8	77.2	72.61	54.92	386715	1.68529e+06	304201	171045	2.13536e+06	1.76147e+06	1.27937e+06	530685	197260	59620.6	383027	142843	312487
FALSE	High	Master Protein	Q9QXE0	2-hydroxyacyl-CoA lyase 1 OS=Mus musculus OX=10090 GN=Hacl1 PE=1 SV=2	0.002	3.566	2	1	5	1	581	63.6	6.27	2.01	1	cell organization and biogenesis;other metabolic processes	nucleus;other cytoplasmic organelle	other molecular function	Pf00205, Pf02775, Pf02776	56794	ENSMUSG00000021884	Hacl1	mmu:56794; Q543K1; Q9DAV1; Q9QXE0	Peroxisomal protein import; Alpha-oxidation of phytanate		2	0	1.083	0.12	0.787861	0.979268	81.47	85.5	114.5	68.99	48.73	16943.2	12497.9	8644.1	5953.25	36979.1	55206.9	13987.5	15025.8	21011.2	5027.69	17525.5	14775.1	8397.79
FALSE	High	Master Protein	A0A1W2P8E1	2-hydroxyacyl-CoA lyase 2 OS=Mus musculus OX=10090 GN=Ilvbl PE=1 SV=1	0	22.868	15	5	27	5	596	64.1	8.6	90.21	5	other metabolic processes	other membranes	other molecular function	Pf00205, Pf02775, Pf02776		ENSMUSG00000032763	Ilvbl	A0A1W2P8E1			0	0	0.846	-0.24	0.231158	0.814813	45.4	84.4	115.6	33.41	45.93	980464	1.21126e+06	559171	354202	740644	701922	599163	948600	1.69412e+06	593782	385758	799800	257358
FALSE	High	Master Protein	P52760	2-iminobutanoate/2-iminopropanoate deaminase OS=Mus musculus OX=10090 GN=Rida PE=1 SV=3	0	5.204	14	1	4	1	135	14.2	8.68	7.49	1	RNA metabolism OR transcription;other metabolic processes;other biological processes	cytosol;mitochondrion;nucleus;other cytoplasmic organelle	nucleic acid binding activity;other molecular function	Pf01042	15473	ENSMUSG00000022323	Rida	mmu:15473; P52760; Q569N4	Threonine catabolism		1	0	0.662	-0.6	0.13611	0.685929	40.92	121.8	78.2	41.55	41.7	39911.3		39802.4	35189	153806	118100	69129.5	74535.4	56620	22226.9	30730.2	15581.6	17709
FALSE	High	Master Protein	Q9CXI0	2-methoxy-6-polyprenyl-1,4-benzoquinol methylase, mitochondrial OS=Mus musculus OX=10090 GN=Coq5 PE=1 SV=2	0	91.516	44	10	150	10	327	37.3	7.49	436.95	10	other metabolic processes	other membranes;mitochondrion;other cell component	other molecular function	Pf01209	52064	ENSMUSG00000041733	Coq5	mmu:52064; Q9CXI0; Q9D6Y6; Q9D900	Ubiquinol biosynthesis		1	0	0.993	-0.01	0.788373	0.979512	81.49	99	101	27.48	27.28	3.06059e+06	3.6791e+06	5.69365e+06	4.97725e+06	8.18183e+06	5.3172e+06	5.17064e+06	4.77439e+06	9.55298e+06	2.82132e+06	5.96893e+06	2.55496e+06	2.19451e+06
FALSE	Medium	Master Protein	D3YTU2	2-oxoglutarate and iron-dependent oxygenase domain-containing protein 1 OS=Mus musculus OX=10090 GN=Ogfod1 PE=1 SV=1	0.011	2.543	5	1	1	1	530	61.1	4.87	2.92	1			other molecular function	Pf10637, Pf13661		ENSMUSG00000033009	Ogfod1	D3YTU2			0	0
FALSE	Medium	Master Protein	A0A0G2JEF0	2-oxoglutarate and iron-dependent oxygenase domain-containing protein 2 (Fragment) OS=Mus musculus OX=10090 GN=Ogfod2 PE=4 SV=1	0.013	2.421	10	1	1	1	152	17.3	8.1	0	1						ENSMUSG00000023707	Ogfod2	A0A0G2JEF0			0	0	1.149	0.2	0.843202	0.988615	63.19	93.1	106.9	47.12		7411.14	19360			7952.85		11483.8		6484.23
FALSE	High	Master Protein	Q60597	2-oxoglutarate dehydrogenase, mitochondrial OS=Mus musculus OX=10090 GN=Ogdh PE=1 SV=3	0	457.234	48	46	1096	36	1023	116.4	6.83	3062.61	46	other metabolic processes;developmental processes	other membranes;mitochondrion;nucleus;other cell component	other molecular function	Pf00676, Pf02779, Pf16078, Pf16870	18293	ENSMUSG00000020456	Ogdh	mmu:18293; Q3UDM7; Q5DTI4; Q5SVX7; Q5SVX9; Q60597; Q6PFZ2; Q80Y57; Q8K0K7; Q8K2Z3; Q8R3M2; Q91WP2	Mitochondrial protein degradation; Glycine degradation; OGDH complex synthesizes succinyl-CoA from 2-OG	TCA cycle; Amino acid metabolism; Tryptophan metabolism	6	11	0.84	-0.25	0.465912	0.928983	82.51	101.5	98.5	20.71	12.52	1.3336e+08	2.55046e+08	2.32779e+08	1.62223e+08	3.01668e+08	2.30672e+08	2.32148e+08	3.36487e+08	4.07342e+08	1.37414e+08	1.64398e+08	9.42136e+07	9.32073e+07
FALSE	High	Master Protein	Q3U3J1	2-oxoisovalerate dehydrogenase subunit alpha OS=Mus musculus OX=10090 GN=Bckdha PE=1 SV=1	0	98.669	42	13	130	13	446	50.7	8.06	425.29	13	other metabolic processes		other molecular function	Pf00676	12039	ENSMUSG00000060376	Bckdha	Q3U3J1			0	0	0.965	-0.05	0.782079	0.978317	63.36	100	100	26.22	14.09	5.7315e+06	9.11728e+06	1.17949e+07	6.89871e+06	1.52655e+07	1.26091e+07	9.49759e+06	1.01097e+07	2.06316e+07	7.01579e+06	6.08227e+06	6.21719e+06	4.53958e+06
FALSE	High	Master Protein	Q6P3A8	2-oxoisovalerate dehydrogenase subunit beta, mitochondrial OS=Mus musculus OX=10090 GN=Bckdhb PE=1 SV=2	0	90.179	51	10	225	10	390	42.9	6.7	584.17	10	other metabolic processes;other biological processes	other membranes;mitochondrion;nucleus;other cell component	other molecular function	Pf02779, Pf02780	12040	ENSMUSG00000032263	Bckdhb	mmu:12040; Q6P3A8	Branched-chain amino acid catabolism; BCKDH synthesizes BCAA-CoA from KIC, KMVA, KIV		2	0	0.943	-0.08	0.72478	0.970966	61.36	100.4	99.6	15.62	25.81	1.16677e+07	2.24312e+07	1.14309e+07	1.05806e+07	2.2976e+07	1.44101e+07	1.14402e+07	1.8291e+07	2.63582e+07	7.39689e+06	1.12163e+07	1.05433e+07	1.00913e+07
FALSE	High	Master Protein	B0QZL1	2-phospho-D-glycerate hydro-lyase (Fragment) OS=Mus musculus OX=10090 GN=Eno1 PE=1 SV=1	0	55.795	56	9	80	1	221	23.9	7.96	230.12	9	other metabolic processes	cytosol	other molecular function	Pf00113, Pf03952		ENSMUSG00000063524	Eno1	B0QZL1			0	0	1.464	0.55	0.659876	0.962423	48.25	81.2	118.8	55.15				38189.6					103013	48603.9
FALSE	High	Master Protein	Q8BVQ9	26S proteasome AAA-ATPase subunit RPT1 OS=Mus musculus OX=10090 GN=Psmc2 PE=1 SV=1	0	36.296	19	7	57	7	475	52.8	6.28	133.42	7	protein metabolism;other metabolic processes;other biological processes	cytosol;other cell component	other molecular function	Pf00004, Pf17862, Pf21236	19181	ENSMUSG00000028932	Psmc2	mmu:19181; Q8BVQ9		Proteasome degradation	1	0	1.737	0.8	0.365553	0.885866	58.29	65.1	134.9	27.94	8.49	956519	1.38897e+06	1.25785e+06	749966	947159	1.77248e+06	1.71372e+06	1.18709e+06	1.50869e+06	1.42017e+06	1.81508e+06	1.37739e+06	1.03486e+06
FALSE	High	Master Protein	Q3TXS7	26S proteasome non-ATPase regulatory subunit 1 OS=Mus musculus OX=10090 GN=Psmd1 PE=1 SV=1	0	80.877	27	16	93	16	953	105.7	5.39	233.3	16	protein metabolism;other metabolic processes;other biological processes	nucleus;other cell component	enzyme regulator activity;other molecular function	Pf01851, Pf13646, Pf18004, Pf21505	70247	ENSMUSG00000026229	Psmd1	B2RRP8; mmu:70247; Q3TXS7	Neutrophil degranulation; FCERI mediated NF-kB activation; Downstream TCR signaling; Activation of NF-kappaB in B cells; Neddylation; Asymmetric localization of PCP proteins; Degradation of AXIN; Hedgehog 'on' state; Ub-specific processing proteases; Regulation of RUNX3 expression and activity; Antigen processing: Ubiquitination & Proteasome degradation; Autodegradation of Cdh1 by Cdh1:APC/C; APC…		50	0	2.31	1.21	0.0776882	0.528453	83.98	49.7	150.3	42.32	32.49	617474	1.10259e+06	979347	1.01242e+06	1.21761e+06	1.9182e+06	844657	510009	692819	1.50242e+06	2.80949e+06	1.30728e+06	1.39705e+06
FALSE	High	Master Protein	Q8BG32	26S proteasome non-ATPase regulatory subunit 11 OS=Mus musculus OX=10090 GN=Psmd11 PE=1 SV=3	0	58.621	34	13	85	13	422	47.4	6.48	221.2	13	cell organization and biogenesis;protein metabolism;other metabolic processes;other biological processes	other cell component	other molecular function	Pf01399, Pf18055, Pf18503	69077	ENSMUSG00000017428	Psmd11	mmu:69077; Q8BG32	Neutrophil degranulation; The role of GTSE1 in G2/M progression after G2 checkpoint; AUF1 (hnRNP D0) binds and destabilizes mRNA; FCERI mediated NF-kB activation; Downstream TCR signaling; Activation of NF-kappaB in B cells; Neddylation; Asymmetric localization of PCP proteins; Degradation of AXIN; Hedgehog 'on' state; Ub-specific processing proteases; Regulation of RUNX3 expression and activity;…	Proteasome degradation	51	0	1.73	0.79	0.21224	0.803502	76.77	82.5	117.5	32.21	14.36	4.52091e+06	5.84391e+06	2.20488e+06	4.13896e+06	4.73802e+06	5.16775e+06	3.95127e+06	2.88102e+06	2.8709e+06	3.55587e+06	4.70988e+06	2.93236e+06	2.86481e+06
FALSE	High	Master Protein	Q9D8W5	26S proteasome non-ATPase regulatory subunit 12 OS=Mus musculus OX=10090 GN=Psmd12 PE=1 SV=4	0	57.136	32	11	75	11	456	52.9	7.06	235.53	11		other cell component		Pf01399, Pf18098, Pf22241	66997	ENSMUSG00000020720	Psmd12	mmu:66997; Q9CQT4; Q9CYB3; Q9D8W5	Neutrophil degranulation; Ub-specific processing proteases; UCH proteinases; Neddylation; FCERI mediated NF-kB activation; Downstream TCR signaling; Activation of NF-kappaB in B cells; Asymmetric localization of PCP proteins; Degradation of AXIN; Hedgehog 'on' state; Regulation of RUNX3 expression and activity; Antigen processing: Ubiquitination & Proteasome degradation; Autodegradation of Cdh1 b…	Proteasome degradation	51	0	1.51	0.59	0.636194	0.961787	64.1	63.1	136.9	35.9	30.55	881837	2.57929e+06	1.39023e+06	846196	1.52675e+06	1.86914e+06	2.15979e+06	1.16568e+06	1.07084e+06	1.8527e+06	1.41605e+06	1.26421e+06	1.36757e+06
FALSE	High	Master Protein	Q9WVJ2	26S proteasome non-ATPase regulatory subunit 13 OS=Mus musculus OX=10090 GN=Psmd13 PE=1 SV=1	0	49.287	40	9	81	9	376	42.8	5.71	224.28	9	cell cycle OR cell proliferation;cell organization and biogenesis;protein metabolism;other metabolic processes	cytosol;nucleus;other cell component	other molecular function	Pf01399, Pf22037	23997	ENSMUSG00000025487	Psmd13	mmu:23997; Q3TB19; Q3TR74; Q542R0; Q9WVJ2	Neddylation; Neutrophil degranulation; FCERI mediated NF-kB activation; Downstream TCR signaling; Activation of NF-kappaB in B cells; Antigen processing: Ubiquitination & Proteasome degradation; FBXL7 down-regulates AURKA during mitotic entry and in early mitosis; SCF(Skp2)-mediated degradation of p27/p21; Degradation of beta-catenin by the destruction complex; Dectin-1 mediated noncanonical NF-k…	Proteasome degradation	51	0	2.031	1.02	0.14952	0.719199	71.88	59	141	37.75	26.95	1.00048e+06	1.04333e+06	1.49829e+06	1.21999e+06	1.55281e+06	2.64476e+06	1.67894e+06	1.19059e+06	1.07174e+06	2.31936e+06	1.95772e+06	1.76042e+06	1.28008e+06
FALSE	High	Master Protein	O35593	26S proteasome non-ATPase regulatory subunit 14 OS=Mus musculus OX=10090 GN=Psmd14 PE=1 SV=2	0	34.811	28	4	39	4	310	34.6	6.52	86.59	4	protein metabolism;DNA metabolism;other metabolic processes;stress response;other biological processes	cytosol;nucleus;other cell component	enzyme regulator activity;other molecular function	Pf01398	59029	ENSMUSG00000026914	Psmd14	mmu:59029; O35593; Q3UB50; Q9CZY6	Neutrophil degranulation; FCERI mediated NF-kB activation; Downstream TCR signaling; Activation of NF-kappaB in B cells; Neddylation; Asymmetric localization of PCP proteins; Degradation of AXIN; Hedgehog 'on' state; Ub-specific processing proteases; Regulation of RUNX3 expression and activity; Antigen processing: Ubiquitination & Proteasome degradation; Autodegradation of Cdh1 by Cdh1:APC/C; APC…		51	0	1.655	0.73	0.459131	0.926046	73.17	64.3	135.7	37.2	38.95	1.1561e+06	977753	1.04336e+06	521783	1.14782e+06	1.88155e+06	1.33089e+06	547293	1.28607e+06	2.16095e+06	1.6271e+06	832767	688720
FALSE	High	Master Protein	Q8VDM4	26S proteasome non-ATPase regulatory subunit 2 OS=Mus musculus OX=10090 GN=Psmd2 PE=1 SV=1	0	144.672	43	23	215	23	908	100.1	5.17	592.06	23	protein metabolism;other metabolic processes;other biological processes	nucleus;other cell component	enzyme regulator activity	Pf01851, Pf17781, Pf18051	21762	ENSMUSG00000006998	Psmd2	mmu:21762; Q8VDM4	Separation of Sister Chromatids; FCERI mediated NF-kB activation; Downstream TCR signaling; Neutrophil degranulation; Activation of NF-kappaB in B cells; Interleukin-1 signaling; Neddylation; Asymmetric localization of PCP proteins; Degradation of AXIN; Hedgehog 'on' state; Ub-specific processing proteases; Regulation of RUNX3 expression and activity; Antigen processing: Ubiquitination & Proteaso…	Proteasome degradation	51	0	1.777	0.83	0.0859006	0.550989	78.77	67.3	132.7	23.9	18.54	4.87506e+06	6.71889e+06	4.87589e+06	5.15011e+06	5.23484e+06	7.24559e+06	6.87306e+06	4.58106e+06	5.20973e+06	6.40595e+06	9.39585e+06	6.16852e+06	5.92509e+06
FALSE	High	Master Protein	P14685	26S proteasome non-ATPase regulatory subunit 3 OS=Mus musculus OX=10090 GN=Psmd3 PE=1 SV=3	0	45.283	15	5	72	5	530	60.7	8.44	200.1	5	protein metabolism;other metabolic processes;other biological processes	other cell component	enzyme regulator activity	Pf01399, Pf08375	22123	ENSMUSG00000017221	Psmd3	mmu:22123; P14685; Q3TP95; Q99LL7	FCERI mediated NF-kB activation; Downstream TCR signaling; Neutrophil degranulation; Activation of NF-kappaB in B cells; Neddylation; Asymmetric localization of PCP proteins; Degradation of AXIN; Hedgehog 'on' state; Ub-specific processing proteases; Regulation of RUNX3 expression and activity; Antigen processing: Ubiquitination & Proteasome degradation; Autodegradation of Cdh1 by Cdh1:APC/C; APC…	Proteasome degradation	51	0	1.729	0.79	0.358334	0.885866	75.77	69	131	27.03	18.77	1.79792e+06	2.41235e+06	2.16737e+06	2.33247e+06	1.57962e+06	2.27546e+06	2.42558e+06	2.15211e+06	2.33265e+06	2.91635e+06	3.19794e+06	1.87154e+06	1.8135e+06
FALSE	High	Master Protein	O35226	26S proteasome non-ATPase regulatory subunit 4 OS=Mus musculus OX=10090 GN=Psmd4 PE=1 SV=1	0	12.777	20	3	16	3	376	40.7	4.79	40.98	3	protein metabolism;other metabolic processes	cytosol;nucleus;other cell component	other molecular function	Pf02809, Pf13519	19185	ENSMUSG00000005625	Psmd4	mmu:19185; O35226; Q91V59; Q9JJM0; Q9JJM1; Q9JJM2; Q9JJM3	Proteasome assembly	ID signaling pathway; Proteasome degradation	3	0	1.572	0.65	0.559257	0.95154	68.96	98.5	101.5	40.86	72.51			59947.1	215345	397538	267430	191593	387576		97017.4	356493	32181.6	64962.9
FALSE	High	Master Protein	Q8BJY1	26S proteasome non-ATPase regulatory subunit 5 OS=Mus musculus OX=10090 GN=Psmd5 PE=1 SV=4	0	22.37	18	6	19	6	504	55.9	5.21	38.58	6	cell organization and biogenesis	other cell component		Pf10508	66998	ENSMUSG00000026869	Psmd5	A2AUB0; mmu:66998; Q3UFV2; Q5DU49; Q8BJY1; Q8BMA9; Q8VEE9	Proteasome assembly	Proteasome degradation	2	0	1.326	0.41	0.895444	0.991455	66.63	61.4	138.6	92.2	38.89	758281	87516.5	205970	105842	183005	667910	520824	174763	86190.8	315403	207131	250506	100331
FALSE	High	Master Protein	Q99JI4	26S proteasome non-ATPase regulatory subunit 6 OS=Mus musculus OX=10090 GN=Psmd6 PE=1 SV=1	0	31.475	25	7	34	7	389	45.5	5.52	78.03	7	protein metabolism;other metabolic processes	other cell component		Pf01399, Pf10602, Pf21154	66413	ENSMUSG00000021737	Psmd6	mmu:66413; Q99JI4; Q9CWZ1	Neutrophil degranulation; FCERI mediated NF-kB activation; Downstream TCR signaling; Activation of NF-kappaB in B cells; Neddylation; Asymmetric localization of PCP proteins; Degradation of AXIN; Hedgehog 'on' state; Ub-specific processing proteases; Regulation of RUNX3 expression and activity; Antigen processing: Ubiquitination & Proteasome degradation; Autodegradation of Cdh1 by Cdh1:APC/C; APC…	Proteasome degradation	51	0	1.429	0.51	0.770588	0.975389	83.51	35.4	164.6	59.24	49.5	262371	270874	621342	193313	299883	834424	661285	323600	277554	1.01949e+06	306827	334833	912361
FALSE	High	Master Protein	P26516	26S proteasome non-ATPase regulatory subunit 7 OS=Mus musculus OX=10090 GN=Psmd7 PE=1 SV=2	0	74.15	56	13	105	13	321	36.5	6.77	360.33	13	protein metabolism;other metabolic processes	nucleus;other cell component	other molecular function	Pf01398, Pf13012	17463	ENSMUSG00000039067	Psmd7	mmu:17463; P26516; Q3TW61; Q8C0I8	Ub-specific processing proteases; FCERI mediated NF-kB activation; Downstream TCR signaling; Neutrophil degranulation; Activation of NF-kappaB in B cells; Neddylation; Asymmetric localization of PCP proteins; Degradation of AXIN; Hedgehog 'on' state; Regulation of RUNX3 expression and activity; Antigen processing: Ubiquitination & Proteasome degradation; Autodegradation of Cdh1 by Cdh1:APC/C; APC…	Proteasome degradation	51	0	1.398	0.48	0.548876	0.950763	67.57	86.9	113.1	19.92	25.4	2.3973e+06	3.03614e+06	3.01582e+06	3.0081e+06	3.74637e+06	4.86275e+06	3.80952e+06	3.93812e+06	4.25469e+06	3.22724e+06	4.13588e+06	2.37487e+06	1.90302e+06
FALSE	High	Master Protein	Q9CX56	26S proteasome non-ATPase regulatory subunit 8 OS=Mus musculus OX=10090 GN=Psmd8 PE=1 SV=2	0	19.043	18	3	20	3	353	39.9	9.58	60.54	3	protein metabolism;other metabolic processes	nucleus;other cell component		Pf10075	57296	ENSMUSG00000030591	Psmd8	mmu:57296; Q9CX56	Ub-specific processing proteases; Downstream TCR signaling; Separation of Sister Chromatids; Degradation of beta-catenin by the destruction complex; Neddylation; ABC-family proteins mediated transport; Hedgehog ligand biogenesis; KEAP1-NFE2L2 pathway; MAPK6/MAPK4 signaling; FCERI mediated NF-kB activation; Activation of NF-kappaB in B cells; Asymmetric localization of PCP proteins; Degradation of…	Proteasome degradation	50	0	2.388	1.26	0.0747323	0.518343	86.11	91.9	108.1	47.07	25.33		725410	647925	211092	265971	732599	642202	703268	278067	577812	567267	530375	342499
FALSE	Medium	Master Protein	Q9CR00	26S proteasome non-ATPase regulatory subunit 9 OS=Mus musculus OX=10090 GN=Psmd9 PE=1 SV=1	0.019	2.279	11	1	1	1	222	24.7	6.43	0	1	cell organization and biogenesis;other biological processes	nucleus;other cell component	other molecular function	Pf17820, Pf18265	67151	ENSMUSG00000029440	Psmd9	mmu:67151; Q3TG66; Q9CR00	Proteasome assembly	Proteasome degradation	2	0
FALSE	High	Master Protein	P62334	26S proteasome regulatory subunit 10B OS=Mus musculus OX=10090 GN=Psmc6 PE=1 SV=1	0	69.627	32	9	89	9	389	44.1	7.49	263.8	9	protein metabolism;other metabolic processes;stress response;other biological processes	cytosol;nucleus;other cell component	other molecular function	Pf00004, Pf16450, Pf17862	67089	ENSMUSG00000021832	Psmc6	mmu:67089; P49719; P62334; Q3TKK1; Q810A6; Q92524; Q9CXH9	FCERI mediated NF-kB activation; Downstream TCR signaling; Activation of NF-kappaB in B cells; Neddylation; Asymmetric localization of PCP proteins; Degradation of AXIN; Hedgehog 'on' state; Ub-specific processing proteases; Regulation of RUNX3 expression and activity; Antigen processing: Ubiquitination & Proteasome degradation; Autodegradation of Cdh1 by Cdh1:APC/C; APC/C:Cdc20 mediated degradat…	Proteasome degradation; Comprehensive IL-17A signaling	51	0	1.769	0.82	0.257296	0.834802	55.07	72.3	127.7	20.72	8.93	2.65862e+06	3.91737e+06	2.75279e+06	2.30308e+06	2.92831e+06	4.90738e+06	3.72559e+06	2.99412e+06	3.8202e+06	3.22134e+06	3.92974e+06	3.63273e+06	2.70853e+06
FALSE	High	Master Protein	P62192	26S proteasome regulatory subunit 4 OS=Mus musculus OX=10090 GN=Psmc1 PE=1 SV=1	0	79.233	31	10	144	10	440	49.2	6.21	460.78	10	protein metabolism;other metabolic processes;other biological processes	other membranes;cytosol;nucleus;other cell component	other molecular function	Pf00004, Pf16450, Pf17862	19179	ENSMUSG00000021178	Psmc1	mmu:19179; P49014; P62192; Q03527; Q96AZ3	Neddylation; Antigen processing: Ubiquitination & Proteasome degradation; FCERI mediated NF-kB activation; Downstream TCR signaling; Activation of NF-kappaB in B cells; Asymmetric localization of PCP proteins; Degradation of AXIN; Hedgehog 'on' state; Ub-specific processing proteases; Regulation of RUNX3 expression and activity; Autodegradation of Cdh1 by Cdh1:APC/C; APC/C:Cdc20 mediated degradat…	Proteasome degradation	51	0	1.468	0.55	0.449112	0.923915	71.88	67.5	132.5	34.11	16.23	3.04582e+06	4.61162e+06	2.35349e+06	4.15082e+06	3.3948e+06	5.66417e+06	5.14299e+06	2.89551e+06	3.47452e+06	4.01797e+06	5.39944e+06	4.19203e+06	3.54247e+06
FALSE	High	Master Protein	O88685	26S proteasome regulatory subunit 6A OS=Mus musculus OX=10090 GN=Psmc3 PE=1 SV=2	0	65.312	31	9	109	9	442	49.5	5.19	307	9	protein metabolism;other metabolic processes;developmental processes;other biological processes	nucleus;other cell component	other molecular function	Pf00004, Pf16450, Pf17862	19182	ENSMUSG00000002102	Psmc3	mmu:19182; O88685; Q99JN8	Separation of Sister Chromatids; The role of GTSE1 in G2/M progression after G2 checkpoint; FCERI mediated NF-kB activation; Downstream TCR signaling; Neutrophil degranulation; Activation of NF-kappaB in B cells; Neddylation; Asymmetric localization of PCP proteins; Degradation of AXIN; Hedgehog 'on' state; Ub-specific processing proteases; Regulation of RUNX3 expression and activity; Antigen pro…	Proteasome degradation	51	0	1.557	0.64	0.205231	0.798194	56.43	72.3	127.7	22.56	9.71	3.27628e+06	5.09792e+06	3.81181e+06	3.68476e+06	5.51197e+06	6.7857e+06	6.30312e+06	4.36678e+06	5.11418e+06	4.62175e+06	5.22376e+06	3.92531e+06	3.97295e+06
FALSE	High	Master Protein	P54775	26S proteasome regulatory subunit 6B OS=Mus musculus OX=10090 GN=Psmc4 PE=1 SV=2	0	54.633	38	8	76	8	418	47.4	5.21	261.26	8	protein metabolism;other metabolic processes;developmental processes;other biological processes	cytosol;nucleus;other cell component	other molecular function	Pf00004, Pf16450, Pf17862	23996	ENSMUSG00000030603	Psmc4	mmu:23996; P54775; Q6ZWN9	FCERI mediated NF-kB activation; Downstream TCR signaling; Activation of NF-kappaB in B cells; Neddylation; Asymmetric localization of PCP proteins; Degradation of AXIN; Hedgehog 'on' state; Ub-specific processing proteases; Regulation of RUNX3 expression and activity; Antigen processing: Ubiquitination & Proteasome degradation; Autodegradation of Cdh1 by Cdh1:APC/C; APC/C:Cdc20 mediated degradat…	Proteasome degradation	50	0	1.749	0.81	0.223222	0.810094	63.2	75.6	124.4	20.43	12.27	3.22674e+06	4.46446e+06	2.76056e+06	2.8865e+06	3.3806e+06	4.50008e+06	4.07776e+06	3.15895e+06	3.24116e+06	3.78078e+06	3.85096e+06	3.66692e+06	3.01177e+06
FALSE	High	Master Protein	Q8K1K2	26S proteasome regulatory subunit 8 OS=Mus musculus OX=10090 GN=Psmc5 PE=1 SV=1	0	59.477	31	8	100	8	348	38.7	5.96	257.89	8		nucleus;other cell component	other molecular function	Pf00004, Pf16450		ENSMUSG00000020708	Psmc5	Q8K1K2		Proteasome degradation	1	0	1.807	0.85	0.134479	0.684315	51.39	68.8	131.2	22.29	14.27	2.99919e+06	5.6262e+06	3.2196e+06	3.20509e+06	4.5962e+06	6.25571e+06	4.57519e+06	3.26105e+06	4.05806e+06	4.86198e+06	6.23556e+06	4.11125e+06	3.72059e+06
FALSE	High	Master Protein	Q80ZK0	28S ribosomal protein S10, mitochondrial OS=Mus musculus OX=10090 GN=Mrps10 PE=1 SV=1	0	4.971	9	1	2	1	160	18.7	8.84	6.04	1	protein metabolism;other metabolic processes	other membranes;mitochondrion;translational apparatus	other molecular function	Pf00338			Mrps10	Q4V9W5; Q80ZK0	Mitochondrial protein degradation; Mitochondrial translation elongation; Mitochondrial translation termination		3	0	1.598	0.68	0.506269	0.943309	45.69	77	123	34.81	16.65		37945	65499	61578.8	64479.2		74120.2	78247.7	57756			68434.1	41591.8
FALSE	High	Master Protein	E9PUY1	28S ribosomal protein S12, mitochondrial (Fragment) OS=Mus musculus OX=10090 GN=Mrps12 PE=1 SV=1	0	7.337	20	1	4	1	125	13.9	10.43	6.37	1	protein metabolism;other metabolic processes	translational apparatus	other molecular function	Pf00164		ENSMUSG00000045948	Mrps12	E9PUY1			0	0	0.49	-1.03	0.0198742	0.215403	133.39	129.9	70.1	83.99	80.56		31150.6		71873.4	409706		13640.9	329255	480851		107361	3491.71	30123.3
FALSE	High	Master Protein	Q9CPX7	28S ribosomal protein S16, mitochondrial OS=Mus musculus OX=10090 GN=Mrps16 PE=1 SV=1	0.001	4.909	15	1	8	1	135	15.2	9.67	14.45	1	protein metabolism;other metabolic processes	other membranes;cytosol;mitochondrion;translational apparatus	other molecular function	Pf00886	66242	ENSMUSG00000049960	Mrps16	mmu:66242; Q9CPX7	Mitochondrial translation elongation; Mitochondrial translation termination		2	0	1.376	0.46	0.841732	0.988615	57.02	90.3	109.7	44.05	43.69	635119	328075	276182	408806	689878	649243	616137	92426.4	786182	310502	494625	411476	430225
FALSE	High	Master Protein	Q9CQE3	28S ribosomal protein S17, mitochondrial OS=Mus musculus OX=10090 GN=Mrps17 PE=1 SV=1	0.002	3.556	8	1	6	1	120	13.4	9.89	12.64	1	protein metabolism;other metabolic processes	other membranes;mitochondrion;translational apparatus	nucleic acid binding activity;other molecular function	Pf00366	66258	ENSMUSG00000034211	Mrps17	mmu:66258; Q9CQE3	Mitochondrial translation elongation; Mitochondrial translation termination		2	0	0.767	-0.38	0.296624	0.862359	102.72	131.7	68.3	86.57	83.19	5390.76	9120.79	79278.7	5243.26	19599.7	73649.5	85087.4	70937.2	43081	30184.4	12391.1	5592.48
FALSE	High	Master Protein	Q99N84	28S ribosomal protein S18b, mitochondrial OS=Mus musculus OX=10090 GN=Mrps18b PE=1 SV=1	0	17.164	31	3	17	3	254	28.7	8.35	49.73	3	protein metabolism;other metabolic processes	other membranes;mitochondrion;translational apparatus;nucleus;other cell component	other molecular function	Pf01084	66973	ENSMUSG00000024436	Mrps18b	mmu:66973; Q3TLA9; Q99N84; Q9CRK0; Q9DCR8	Mitochondrial translation elongation; Mitochondrial translation termination		2	0	1.048	0.07	0.531342	0.943941	63.9	105.3	94.7	35.77	28.67	268696	410334	307341	540777	828782	791087	491462	408620	1.11529e+06	309156	314719	192760	339094
FALSE	High	Master Protein	Q8R2L5	28S ribosomal protein S18c, mitochondrial OS=Mus musculus OX=10090 GN=Mrps18c PE=1 SV=1	0	11.696	24	2	21	2	143	16.3	9.41	71.38	2	protein metabolism;other metabolic processes	other membranes;mitochondrion;translational apparatus	nucleic acid binding activity;other molecular function	Pf01084	68735	ENSMUSG00000016833	Mrps18c	mmu:68735; Q3UKN5; Q8R2L5; Q9D100	Mitochondrial translation elongation; Mitochondrial translation termination		2	0	0.2	-2.32	1.78156e-07	4.3588e-06	65.2	168.7	31.3	35.18	68.81	461637	936564	205368	172115	851392	816680	568263	776636	1.03379e+06	64831.4	97004.7	63912.4	98686.2
FALSE	High	Master Protein	Q924T2	28S ribosomal protein S2, mitochondrial OS=Mus musculus OX=10090 GN=Mrps2 PE=1 SV=1	0	18.545	25	3	27	3	291	32.3	9.14	92.54	3	cell organization and biogenesis;protein metabolism;other metabolic processes	other membranes;mitochondrion;translational apparatus	other molecular function	Pf00318	118451	ENSMUSG00000035772	Mrps2	A2AK29; mmu:118451; Q3TMF8; Q924T2	Mitochondrial protein degradation; Mitochondrial translation elongation; Mitochondrial translation termination		3	0	0.805	-0.31	0.162465	0.743238	58.63	111.5	88.5	41.19	51.83	155318	930968	302387	221267	513141	336941	493829	559824	427256	181673	329604	135687	132418
FALSE	High	Master Protein	Q9CXW2	28S ribosomal protein S22, mitochondrial OS=Mus musculus OX=10090 GN=Mrps22 PE=1 SV=1	0	26.626	20	4	50	4	359	41.2	8.56	116.13	4	protein metabolism;other metabolic processes	other membranes;mitochondrion;translational apparatus	other molecular function	Pf10245	64655	ENSMUSG00000032459	Mrps22	mmu:64655; Q3U3T2; Q8VDG9; Q9CXW2; Q9D185	Mitochondrial translation elongation; Mitochondrial translation termination		2	0	0.817	-0.29	0.155133	0.730401	72.88	102.5	97.5	20.69	34.03	1.31501e+06	2.87715e+06	1.2278e+06	1.26005e+06	1.45373e+06	1.56512e+06	1.38611e+06	1.97894e+06	2.14509e+06	874945	1.10066e+06	965165	699825
FALSE	High	Master Protein	Q8VE22	28S ribosomal protein S23, mitochondrial OS=Mus musculus OX=10090 GN=Mrps23 PE=1 SV=1	0	12.913	20	4	12	4	177	20.3	8.59	19.23	4	protein metabolism;other metabolic processes	other membranes;mitochondrion;translational apparatus;nucleus	other molecular function	Pf10484	64656	ENSMUSG00000023723	Mrps23	mmu:64656; Q8VE22; Q9CXH1	Mitochondrial translation elongation; Mitochondrial translation termination		2	0	1.099	0.14	0.782943	0.978317	95.62	59.7	140.3	87.88	43.62	47571	80143.8	264538	31456	70086.9	250703	468863	228872	158578	257730	228403	81206	114537
FALSE	High	Master Protein	Q9CQV5	28S ribosomal protein S24, mitochondrial OS=Mus musculus OX=10090 GN=Mrps24 PE=1 SV=1	0	11.34	22	2	10	2	167	18.9	9.76	19.35	2	protein metabolism;other metabolic processes	other membranes;mitochondrion;translational apparatus	other molecular function	Pf14955	64660	ENSMUSG00000020477	Mrps24	mmu:64660; Q9CQV5	Mitochondrial translation elongation; Mitochondrial translation termination		2	0	0.949	-0.08	0.553377	0.95154	118.91	104.7	95.3	113.02	86.52	50315.2	32464.2	130117	56359.1	137471	702875	667659	120373	230250	237643	374250	45633.2	36721.5
FALSE	High	Master Protein	Q9D125	28S ribosomal protein S25, mitochondrial OS=Mus musculus OX=10090 GN=Mrps25 PE=1 SV=1	0	8.287	13	2	7	2	171	19.9	9.23	10.35	2	protein metabolism;other metabolic processes	other membranes;mitochondrion;translational apparatus	other molecular function	Pf05047	64658	ENSMUSG00000014551	Mrps25	mmu:64658; Q9CYY8; Q9D125	Mitochondrial translation elongation; Mitochondrial translation termination		2	0	0.69	-0.54	0.171386	0.75401	65.71	101.2	98.8	91.83	52.51	16275	30029	115690	11058.8	102968	369993	228302	107787	153132	70821.8	62529	93730.6	57310.2
FALSE	Medium	Master Protein	Q80ZS3	28S ribosomal protein S26, mitochondrial OS=Mus musculus OX=10090 GN=Mrps26 PE=1 SV=1	0.038	1.941	4	1	3	1	200	23.4	9.96	1.73	1	protein metabolism;other metabolic processes	other membranes;mitochondrion;translational apparatus;nucleus		Pf14943	99045	ENSMUSG00000037740	Mrps26	mmu:99045; Q80ZS3	Mitochondrial translation elongation; Mitochondrial translation termination		2	0	0.854	-0.23	0.414589	0.907856	110.71	114.2	85.8	47.95	105.96		112570	31350.6	56078.3	50008.7			71610.2	30593.2	8520.8
FALSE	High	Master Protein	Q8BK72	28S ribosomal protein S27, mitochondrial OS=Mus musculus OX=10090 GN=Mrps27 PE=1 SV=2	0	26.804	19	5	35	5	415	47.7	5.5	88.68	5	cell cycle OR cell proliferation;protein metabolism;other metabolic processes;other biological processes	other membranes;mitochondrion;translational apparatus;nucleus	translation activity;nucleic acid binding activity	Pf10037	218506	ENSMUSG00000041632	Mrps27	E9QKZ5; mmu:218506; Q8BK72	Mitochondrial translation elongation; Mitochondrial translation termination		2	0	1.029	0.04	0.948035	0.995704	67.15	115	85	32.95	21.34	8.46889e+06	3.93964e+07	3.28778e+07	1.57646e+07	2.40972e+07	2.89854e+07	2.72347e+07	3.11637e+07	3.73047e+07	1.32792e+07	1.55602e+07	9.5594e+06	7.40177e+06
FALSE	High	Master Protein	Q9CY16	28S ribosomal protein S28, mitochondrial OS=Mus musculus OX=10090 GN=Mrps28 PE=1 SV=1	0	17.263	30	3	34	3	186	20.5	8.92	100.78	3	protein metabolism;other metabolic processes	other membranes;mitochondrion;translational apparatus		Pf10246	66230	ENSMUSG00000040269	Mrps28	mmu:66230; Q8R2K6; Q9CY16	Mitochondrial translation elongation; Mitochondrial translation termination	mRNA processing	3	0	0.693	-0.53	0.0830116	0.542358	52.69	118.9	81.1	36.2	25.17	758356	544448	804530	797916	751043	1.52096e+06	1.30334e+06	1.56453e+06	2.04003e+06	446795	371696	416413	350425
FALSE	High	Master Protein	G3X9M0	28S ribosomal protein S29, mitochondrial OS=Mus musculus OX=10090 GN=Dap3 PE=1 SV=1	0	36.976	24	7	53	7	396	45.3	9.11	146.31	7	other biological processes	mitochondrion;translational apparatus;nucleus		Pf10236	65111	ENSMUSG00000068921	Dap3	G3X9M0; mmu:65111			0	0	1.127	0.17	0.81735	0.986786	54.75	93.5	106.5	36.14	11.39	1.09125e+07	3.82359e+07	3.80055e+07	2.6648e+07	2.02478e+07	3.16105e+07	2.78447e+07	4.55838e+07	4.80188e+07	2.59293e+07	2.77461e+07	1.90233e+07	1.56842e+07
FALSE	High	Master Protein	Q9D0G0	28S ribosomal protein S30, mitochondrial OS=Mus musculus OX=10090 GN=Mrps30 PE=1 SV=1	0	26.608	32	8	33	8	442	49.9	9.38	78.09	8	protein metabolism;other metabolic processes	other membranes;mitochondrion;translational apparatus	other molecular function	Pf07147	59054	ENSMUSG00000021731	Mrps30	B2KF79; mmu:59054; Q3U9U4; Q9CYS8; Q9D0G0; Q9JJQ2	Mitochondrial translation elongation; Mitochondrial translation termination		2	0	0.742	-0.43	0.119565	0.648849	69.4	114.9	85.1	33.81	48.15	178592	673129	684829	563202	525736	822928	718709	579515	848387	410657	357772	82735.6	112520
FALSE	High	Master Protein	Q61733	28S ribosomal protein S31, mitochondrial OS=Mus musculus OX=10090 GN=Mrps31 PE=1 SV=1	0	21.715	16	3	23	3	384	43.9	8.51	80.78	3	protein metabolism;other metabolic processes	other membranes;mitochondrion;translational apparatus;nucleus	other molecular function	Pf15433	57312	ENSMUSG00000031533	Mrps31	mmu:57312; Q3TSP5; Q61733; Q8VEH4; Q9D045	Mitochondrial translation elongation; Mitochondrial translation termination		2	0	0.783	-0.35	0.141713	0.70383	42.72	110.3	89.7	23.79	18.17	677070	1.2688e+06	807472	708656	1.01575e+06	1.32746e+06	1.20552e+06	1.12872e+06	2.21099e+06	485126	636513	456731	570405
FALSE	High	Master Protein	Q9D2R8	28S ribosomal protein S33, mitochondrial OS=Mus musculus OX=10090 GN=Mrps33 PE=1 SV=1	0	6.221	19	1	14	1	106	12.5	10.26	50.32	1	protein metabolism;other metabolic processes	other membranes;mitochondrion;translational apparatus		Pf08293	14548	ENSMUSG00000029918	Mrps33	mmu:14548; O88743; Q9D2R8	Mitochondrial translation elongation; Mitochondrial translation termination		2	0	1.209	0.27	0.98099	0.999473	43.76	91	109	24.76	41.11	69186.4	136741		47182.6	78550	100101			149700		69219	96071.6	29436.9
FALSE	High	Master Protein	Q9JIK9	28S ribosomal protein S34, mitochondrial OS=Mus musculus OX=10090 GN=Mrps34 PE=1 SV=1	0	22.296	23	4	25	4	218	25.8	10.43	38.94	4	protein metabolism;other metabolic processes	other membranes;mitochondrion;translational apparatus	other molecular function	Pf16053	79044	ENSMUSG00000038880	Mrps34	mmu:79044; Q9D2B0; Q9D957; Q9JIK9	Mitochondrial translation elongation; Mitochondrial translation termination		2	0	1.001	0	0.429794	0.91579	50.15	114	86	60.19	49.64	143530	341833	501728	61118.5	129950	688376	554314	582244	523178	318677	205769	174120	98035.5
FALSE	High	Master Protein	Q8BJZ4	28S ribosomal protein S35, mitochondrial OS=Mus musculus OX=10090 GN=Mrps35 PE=1 SV=2	0	25.852	35	6	21	6	320	36	8.59	45.84	6	protein metabolism;other metabolic processes	other membranes;mitochondrion;translational apparatus	other molecular function	Pf10213	232536		Mrps35	B2KFS5; mmu:232536; Q8BJZ4; Q8VCG7	Mitochondrial translation elongation; Mitochondrial translation termination		2	0	0.929	-0.11	0.407019	0.907856	68.98	119.4	80.6	76.93	43.38	94283.2	145046	309707	62329.9	839168	375350	429146	377332	1.42288e+06	159273	163058	82754.4	139584
FALSE	High	Master Protein	Q9CQX8	28S ribosomal protein S36, mitochondrial OS=Mus musculus OX=10090 GN=Mrps36 PE=1 SV=1	0	5.988	21	1	5	1	102	11.1	9.99	11.28	1	other metabolic processes	mitochondrion;other cell component	other molecular function	Pf10937	66128	ENSMUSG00000061474	Kgd4	mmu:66128; Q4VA25; Q9CQX8	Glycine degradation; OGDH complex synthesizes succinyl-CoA from 2-OG; Mitochondrial translation elongation; Mitochondrial translation termination		4	0	0.194	-2.36	7.00532e-07	1.6546e-05	130.9	183.2	16.8	75.01	145.56				26531.4	697351			214938	688343		252013		6549.87
FALSE	High	Master Protein	Q99N87	28S ribosomal protein S5, mitochondrial OS=Mus musculus OX=10090 GN=Mrps5 PE=1 SV=1	0	6.935	10	2	2	2	432	48.2	10.14	7.26	2	protein metabolism;other metabolic processes	other membranes;mitochondrion;translational apparatus	nucleic acid binding activity;other molecular function	Pf00333, Pf03719, Pf21251	77721	ENSMUSG00000027374	Mrps5	mmu:77721; Q99N87	Mitochondrial translation elongation; Mitochondrial translation termination		2	0	0.942	-0.09	0.561	0.951992	59.67	103	97	39.49	1.94	15567.6		19406.1		25500.9	52095.3	46276.8	34273.4	46010	18247.6	23017.3	17609.1	14131.2
FALSE	High	Master Protein	P58064	28S ribosomal protein S6, mitochondrial OS=Mus musculus OX=10090 GN=Mrps6 PE=1 SV=3	0	6.306	26	2	8	2	125	14.3	9.5	4.98	2	protein metabolism;other metabolic processes	other membranes;mitochondrion;translational apparatus	nucleic acid binding activity;other molecular function	Pf01250	121022	ENSMUSG00000039680	Mrps6	mmu:121022; P58064	Mitochondrial translation elongation; Mitochondrial translation termination		2	0	0.62	-0.69	0.116	0.641818	84.03	135.2	64.8	57.55	96.82	25967.6	143778		36965.5		38131.8	42411.1	110735		13552.2	15345.9
FALSE	High	Master Protein	Q9D7N3	28S ribosomal protein S9, mitochondrial OS=Mus musculus OX=10090 GN=Mrps9 PE=1 SV=3	0	37.099	20	6	63	6	390	44.9	8.81	133.89	6	protein metabolism;other metabolic processes	other membranes;mitochondrion;translational apparatus;nucleus	nucleic acid binding activity;other molecular function	Pf00380	69527	ENSMUSG00000060679	Mrps9	mmu:69527; Q14AZ3; Q6IS29; Q80W17; Q9D7N3	Mitochondrial translation elongation; Mitochondrial translation termination		2	0	0.992	-0.01	0.402481	0.906559	56.75	103.9	96.1	16.69	19.17	691433	1.32995e+06	1.04505e+06	794994	1.23023e+06	1.17914e+06	931450	1.13127e+06	1.99176e+06	539356	813750	640398	620148
FALSE	High	Master Protein	A0A0U1RP28	3 beta-hydroxysteroid dehydrogenase type 7 OS=Mus musculus OX=10090 GN=Hsd3b7 PE=1 SV=1	0.007	2.825	20	1	4	1	70	7.9	7.3	2.16	1	other metabolic processes		other molecular function	Pf01073		ENSMUSG00000042289	Hsd3b7	A0A0U1RP28			0	0	1.866	0.9	0.346761	0.883044	53.67	69.8	130.2	50.84	27.64	17926.3	64046.5	9862.36	16349.8	21553.4	38781.3	25178.1	19392.4	19959.9	31962.6	29204.3	28458.3	20111.6
FALSE	High	Master Protein	Q9Z0S1	3'(2'),5'-bisphosphate nucleotidase 1 OS=Mus musculus OX=10090 GN=Bpnt1 PE=1 SV=2	0	30.016	32	5	28	5	308	33.2	5.82	79.77	5	other metabolic processes		other molecular function	Pf00459	23827	ENSMUSG00000026617	Bpnt1	mmu:23827; Q3U8Z5; Q91XB9; Q9D7Y0; Q9Z0S1	Cytosolic sulfonation of small molecules		1	0	1.197	0.26	0.803492	0.982143	74.28	98.3	101.7	50.24	24.19	183737	536751	436387	322103	133006	781681	564776	640797	250837	381999	316717	177194	204824
FALSE	High	Master Protein	B2RR83	3'-5' RNA helicase YTHDC2 OS=Mus musculus OX=10090 GN=Ythdc2 PE=1 SV=1	0	7.416	3	2	6	2	1445	161	8.51	14.17	2	cell cycle OR cell proliferation;other biological processes	ER/Golgi;other cell component	nucleic acid binding activity;other molecular function	Pf00270, Pf00271, Pf01424, Pf04146, Pf04408, Pf07717, Pf21010	240255	ENSMUSG00000034653	Ythdc2	B2RR83; mmu:240255			0	0	0.699	-0.52	0.200771	0.795033	50.49	145.8	54.2	58.63	53.61			41758.5	48699.3	32269.6	143153	95824.4	37734	193746	22245.8		14221.6	31046.5
FALSE	Medium	Master Protein	Q6NZM8	3'-phosphoadenosine-5'-phosphosulfate synthase OS=Mus musculus OX=10090 GN=Papss1 PE=1 SV=1	0.039	1.927	3	1	1	1	603	68.5	6.61	2.72	1	other metabolic processes		kinase activity;other molecular function	Pf01583, Pf01747, Pf14306	23971	ENSMUSG00000028032	Papss1	Q6NZM8		Purine metabolism	1	0
FALSE	High	Master Protein	A0A494B923	3'-phosphoadenosine-5'-phosphosulfate synthase OS=Mus musculus OX=10090 GN=Papss2 PE=1 SV=1	0	21.434	15	4	17	4	614	69.4	7.42	59.17	4	other metabolic processes		kinase activity;other molecular function	Pf01583, Pf01747, Pf14306	23972	ENSMUSG00000024899	Papss2	A0A494B923		Purine metabolism	1	0	1.075	0.1	0.747355	0.971721	90.25	58.9	141.1	140.26	73.35	8914.04	750015	77767.6	52856.2	139034	79535.4		123502	26995.7	123669	144314	54733.9	113028
FALSE	High	Master Protein	Q99L13	3-hydroxyisobutyrate dehydrogenase, mitochondrial OS=Mus musculus OX=10090 GN=Hibadh PE=1 SV=1	0	36.802	36	6	67	6	335	35.4	8.13	220.65	6	other metabolic processes		other molecular function	Pf03446, Pf14833	58875	ENSMUSG00000029776	Hibadh	mmu:58875; Q8BJY2; Q99L13	Branched-chain amino acid catabolism		1	0	0.933	-0.1	0.699232	0.966732	58.29	107.8	92.2	27.81	25.1	6.76725e+06	1.37674e+07	9.59295e+06	7.26599e+06	1.13393e+07	1.13914e+07	1.12516e+07	1.8138e+07	2.35763e+07	6.94089e+06	5.31781e+06	4.8079e+06	5.05495e+06
FALSE	High	Master Protein	Q8QZS1	3-hydroxyisobutyryl-CoA hydrolase, mitochondrial OS=Mus musculus OX=10090 GN=Hibch PE=1 SV=1	0	99.081	36	11	177	11	385	43	8.06	529.93	11	other metabolic processes		other molecular function	Pf16113	227095	ENSMUSG00000041426	Hibch	mmu:227095; Q8QZS1	Branched-chain amino acid catabolism		1	0	1.049	0.07	0.996971	0.999995	68.16	92.7	107.3	28.08	8.63	1.54037e+07	3.45384e+07	3.0145e+07	1.58914e+07	1.91193e+07	2.14059e+07	2.54789e+07	2.77539e+07	2.82419e+07	1.63254e+07	1.69644e+07	1.50797e+07	1.14918e+07
FALSE	High	Master Protein	Q921H8	3-ketoacyl-CoA thiolase A, peroxisomal OS=Mus musculus OX=10090 GN=Acaa1a PE=1 SV=1	0	31.81	20	6	48	6	424	43.9	8.44	127.78	6	other metabolic processes;other biological processes	other cytoplasmic organelle	other molecular function	Pf00108, Pf02803	113868	ENSMUSG00000036138	Acaa1a	mmu:113868; Q921H8		PPAR signaling pathway; Eicosanoid metabolism via cyclooxygenases (COX)	2	0	0.852	-0.23	0.181024	0.770696	96.36	102.6	97.4	60.7	48.25	406936	446093	1.68768e+06	725879	4.28812e+06	1.41501e+06	1.88373e+06	2.02187e+06	4.42279e+06	1.21102e+06	2.01785e+06	387536	399827
FALSE	High	Master Protein	Q8BWT1	3-ketoacyl-CoA thiolase, mitochondrial OS=Mus musculus OX=10090 GN=Acaa2 PE=1 SV=3	0	237.966	66	21	588	21	397	41.8	8.09	2124.52	21	cell organization and biogenesis;other metabolic processes;stress response;transport	mitochondrion	other molecular function	Pf00108, Pf02803	52538	ENSMUSG00000036880	Acaa2	mmu:52538; Q3TIT9; Q8BWT1; Q8JZR8	Mitochondrial Fatty Acid Beta-Oxidation	Fatty acid biosynthesis	2	0	0.732	-0.45	0.238729	0.823245	94.69	117.6	82.4	52.94	29.77	3.82555e+07	8.56647e+07	1.12668e+08	7.30721e+07	2.81138e+08	1.17381e+08	1.23839e+08	2.82664e+08	3.32247e+08	5.48826e+07	7.12065e+07	3.2443e+07	3.35444e+07
FALSE	High	Master Protein	Q99J99	3-mercaptopyruvate sulfurtransferase OS=Mus musculus OX=10090 GN=Mpst PE=1 SV=4	0	13.535	15	3	18	2	297	33.1	6.47	52.24	3	other metabolic processes;developmental processes	other cell component	other molecular function	Pf00581	246221	ENSMUSG00000071711	Mpst	mmu:246221; Q3UW66; Q505N7; Q99J99	Degradation of cysteine and homocysteine		1	0	0.845	-0.24	0.177189	0.764741	57.28	98	102	33.33	29.41	902726	2.59355e+06	683648	767502	1.57502e+06	2.2947e+06	1.72938e+06	1.58663e+06	1.57189e+06	706620	716949	727035	769773
FALSE	High	Master Protein	Q91VT4	3-oxoacyl-[acyl-carrier-protein] reductase OS=Mus musculus OX=10090 GN=Cbr4 PE=1 SV=2	0	35.589	27	5	64	5	236	25.4	9.69	219.72	5	cell organization and biogenesis;other metabolic processes	mitochondrion;other cell component	other molecular function	Pf13561	234309	ENSMUSG00000031641	Cbr4	mmu:234309; Q3UBY4; Q8BXV1; Q91VT4	Fatty acyl-CoA biosynthesis		1	0	0.826	-0.28	0.314228	0.869991	51.9	105.9	94.1	35.34	17.6	2.21459e+06	2.67829e+06	3.83525e+06	3.77717e+06	6.39639e+06	3844156	3.80155e+06	2.44891e+06	8.52663e+06	2.13196e+06	3.65978e+06	1.58453e+06	1.72131e+06
FALSE	High	Master Protein	Q9D404	3-oxoacyl-[acyl-carrier-protein] synthase, mitochondrial OS=Mus musculus OX=10090 GN=Oxsm PE=1 SV=1	0	54.226	39	8	51	8	459	48.6	7.06	179.13	8	other metabolic processes	cytosol	other molecular function	Pf00109, Pf02801	71147	ENSMUSG00000021786	Oxsm	mmu:71147; Q9D404	Mitochondrial protein degradation		1	0	0.905	-0.14	0.518194	0.943941	58.94	105.1	94.9	11.17	17.33	2.7521e+06	5.79972e+06	3.14786e+06	3.38237e+06	6.01873e+06	4.63006e+06	4.03175e+06	4.07959e+06	6.4382e+06	2.23759e+06	3.07754e+06	2.5078e+06	1.78663e+06
FALSE	High	Master Protein	Q9Z2A0	3-phosphoinositide-dependent protein kinase 1 OS=Mus musculus OX=10090 GN=Pdpk1 PE=1 SV=2	0	11.484	9	3	15	3	559	63.7	7.37	38.19	3	cell adhesion;cell organization and biogenesis;stress response;developmental processes;signal transduction;other biological processes	plasma membrane;other membranes;cytosol;nucleus;other cell component	signal transduction activity or receptor binding;enzyme regulator activity;kinase activity;other molecular function	Pf00069, Pf14593	18607	ENSMUSG00000024122	Pdpk1	A6H6U3; mmu:18607; Q9R1D8; Q9R215; Q9Z2A0	Role of LAT2/NTAL/LAB on calcium mobilization; Downstream TCR signaling; PIP3 activates AKT signaling; GPVI-mediated activation cascade; CD28 dependent PI3K/Akt signaling; FCERI mediated NF-kB activation; CLEC7A (Dectin-1) signaling; Integrin signaling; VEGFR2 mediated cell proliferation; High laminar flow shear stress activates signaling by PIEZO1 and PECAM1:CDH5:KDR in endothelial cells; Regula…	MicroRNAs in cardiomyocyte hypertrophy; PPAR signaling pathway; Focal adhesion: PI3K-Akt-mTOR signaling pathway; Leptin-insulin signaling overlap; Integrin-mediated cell adhesion; Insulin signaling; Focal adhesion	23	0	1.111	0.15	0.752681	0.971721	82.04	95.9	104.1	65.37	42.48	260485	765798	63035	216101	44240.3	391992	272174	137591	389135	182606	416350	183131	149123
FALSE	High	Master Protein	B2RXC8	3222402P14Rik protein OS=Mus musculus OX=10090 GN=Ppp2r3a PE=1 SV=1	0	35.743	10	6	52	1	1150	130.2	5.2	152.97	6		other cell component	enzyme regulator activity;other molecular function	Pf13499, Pf17958, Pf21161	235542	ENSMUSG00000043154	Ppp2r3a	B2RXC8; mmu:235542		Focal adhesion: PI3K-Akt-mTOR signaling pathway; Glycogen metabolism; IL-6 signaling pathway	3	6	1.398	0.48	0.796993	0.980887	61.88	66.3	133.7	65.89	12.23	253857	402294	636262	641434	604571	1.25462e+06	1.06549e+06	231991	191515	618602	683353	674537	448997
FALSE	High	Master Protein	Q99N96	39S ribosomal protein L1, mitochondrial OS=Mus musculus OX=10090 GN=Mrpl1 PE=1 SV=2	0	5.902	6	1	13	1	336	37.6	8.72	46.26	1	protein metabolism;other metabolic processes	other membranes;mitochondrion;translational apparatus	nucleic acid binding activity;other molecular function	Pf00687	94061	ENSMUSG00000029486	Mrpl1	mmu:94061; Q3UQP5; Q8K351; Q99N96; Q9CWW4	Mitochondrial translation elongation; Mitochondrial translation termination		2	0	0.805	-0.31	0.178449	0.76712	54.07	117	83	40.7	38.21	682469	829968	365144	869803	800666	437132	293366	745681	877922	166522	276838	434521	267476
FALSE	High	Master Protein	Q3TBW2	39S ribosomal protein L10, mitochondrial OS=Mus musculus OX=10090 GN=Mrpl10 PE=1 SV=2	0	21.301	24	4	47	4	262	29.4	9.69	132.55	4	protein metabolism;other metabolic processes	other membranes;mitochondrion;translational apparatus;nucleus;other cell component	other molecular function		107732	ENSMUSG00000001445	Mrpl10	mmu:107732; Q3TBW2; Q9CQD2	Mitochondrial translation elongation; Mitochondrial translation termination		2	0	0.752	-0.41	0.0918015	0.567154	69.94	119.9	80.1	23.84	39.92	919084	2.30067e+06	1.12414e+06	1.20313e+06	1.695e+06	1.64948e+06	1.94552e+06	2.47261e+06	2.21056e+06	336984	736851	967468	564879
FALSE	High	Master Protein	Q9DB15	39S ribosomal protein L12, mitochondrial OS=Mus musculus OX=10090 GN=Mrpl12 PE=1 SV=2	0.002	3.858	12	1	4	1	201	21.7	9.29	8.27	1	protein metabolism;RNA metabolism OR transcription;other metabolic processes;other biological processes	other membranes;mitochondrion;translational apparatus	nucleic acid binding activity;other molecular function	Pf00542, Pf16320	56282	ENSMUSG00000039640	Mrpl12	B1ATZ3; mmu:56282; Q3TKJ3; Q99JS8; Q9DB15	Mitochondrial protein degradation; Mitochondrial translation elongation; Mitochondrial translation termination		3	0	0.529	-0.92	0.0452235	0.378943	57.38	130.7	69.3	29.89	46.42	77488.9	101641	65360.7	45117.4	62319.7	81304.4	89862.2	146029	124240	36676.3	18014.2	24455	13612.4
FALSE	High	Master Protein	Q9D1P0	39S ribosomal protein L13, mitochondrial OS=Mus musculus OX=10090 GN=Mrpl13 PE=1 SV=1	0	15.127	35	4	11	4	178	20.7	9.35	18.45	4	protein metabolism;other metabolic processes;other biological processes	other membranes;mitochondrion;translational apparatus	nucleic acid binding activity;other molecular function	Pf00572	68537	ENSMUSG00000022370	Mrpl13	mmu:68537; Q9D1P0	Mitochondrial translation elongation; Mitochondrial translation termination		2	0	0.578	-0.79	0.0175871	0.198475	87.95	128.3	71.7	64.11	48.6		171956	167557	163867	1.00114e+06	391490	489386	798448	1.40177e+06	174059	193587	132325	50553.5
FALSE	High	Master Protein	Q9D1I6	39S ribosomal protein L14, mitochondrial OS=Mus musculus OX=10090 GN=Mrpl14 PE=1 SV=1	0.001	4.534	7	1	4	1	145	15.9	10.99	8.06	1	protein metabolism;other metabolic processes	other membranes;mitochondrion;translational apparatus	other molecular function	Pf00238	68463	ENSMUSG00000023939	Mrpl14	mmu:68463; Q3UNL3; Q9D1I6	Mitochondrial translation elongation; Mitochondrial translation termination		2	0	1.332	0.41	0.810958	0.985402	61.21	85.8	114.2	75.31				53890.1	33968.2					254114
FALSE	High	Master Protein	Q9CPR5	39S ribosomal protein L15, mitochondrial OS=Mus musculus OX=10090 GN=Mrpl15 PE=1 SV=1	0	11.779	10	2	26	2	295	33.5	10.07	76.49	2	cell organization and biogenesis;protein metabolism;other metabolic processes;other biological processes	other membranes;mitochondrion;translational apparatus	other molecular function	Pf00828	27395	ENSMUSG00000033845	Mrpl15	mmu:27395; Q3UBN5; Q9CPP5; Q9CPR5; Q9CRH4	Mitochondrial translation elongation; Mitochondrial translation termination		2	0	0.796	-0.33	0.120244	0.649802	50.18	101.4	98.6	25.61	30.43	904185	1.66263e+06	1.05864e+06	900873	2.04569e+06	1.59526e+06	1.84965e+06	2.15893e+06	3.06982e+06	804936	776326	503551	910969
FALSE	High	Master Protein	Q99N93	39S ribosomal protein L16, mitochondrial OS=Mus musculus OX=10090 GN=Mrpl16 PE=1 SV=1	0	29.544	32	6	41	6	251	28.8	10.27	106.61	6	protein metabolism;other metabolic processes	other membranes;mitochondrion;translational apparatus	nucleic acid binding activity;other molecular function	Pf00252	94063	ENSMUSG00000024683	Mrpl16	mmu:94063; Q99N93	Mitochondrial translation elongation; Mitochondrial translation termination		2	0	0.943	-0.08	0.318141	0.874285	61.6	103.7	96.3	28.96	23.68	784741	1.86933e+06	1.02823e+06	1.20042e+06	1.31922e+06	1.96548e+06	1.20014e+06	665607	1.98364e+06	551279	765228	857841	733760
FALSE	High	Master Protein	A0A1B0GSV1	39S ribosomal protein L17, mitochondrial (Fragment) OS=Mus musculus OX=10090 GN=Mrpl17 PE=1 SV=1	0.005	2.869	30	1	2	1	122	14	8.7	3.06	1	protein metabolism;other metabolic processes	translational apparatus;other cell component	other molecular function	Pf01196		ENSMUSG00000030879	Mrpl17	A0A1B0GSV1			0	0	0.832	-0.27	0.181661	0.770696	36.27	115.7	84.3	36.18	31.84	419167	1.26287e+06	439646	388291	501723	412237	625308	822413	582148	212181	275989	406726	198945
FALSE	High	Master Protein	Q9CQL5	39S ribosomal protein L18, mitochondrial OS=Mus musculus OX=10090 GN=Mrpl18 PE=1 SV=1	0	9.221	26	2	15	2	180	20.7	9.28	13.59	2	protein metabolism;other metabolic processes;transport	other membranes;mitochondrion;translational apparatus	nucleic acid binding activity;other molecular function	Pf00861	67681	ENSMUSG00000057388	Mrpl18	mmu:67681; Q9CQL5; Q9D6N7	Mitochondrial translation elongation; Mitochondrial translation termination		2	0	1.429	0.51	0.760791	0.973743	98.32	91.1	108.9	59.51	70.26	245397	645073	403719	1.08538e+06	2.31682e+06	455244	697352	878452	1.34246e+06	145350	1.56188e+06	414254	506067
FALSE	High	Master Protein	Q9D338	39S ribosomal protein L19, mitochondrial OS=Mus musculus OX=10090 GN=Mrpl19 PE=1 SV=1	0	22.941	22	5	31	5	292	33.6	9.44	52.96	5	protein metabolism;other metabolic processes	other membranes;mitochondrion;translational apparatus;nucleus	other molecular function	Pf01245	56284	ENSMUSG00000030045	Mrpl19	mmu:56284; Q543I0; Q8R1R0; Q9D338	Mitochondrial translation elongation; Mitochondrial translation termination		2	0	0.695	-0.53	0.159739	0.740108	51.33	131.2	68.8	50.37	56.17	232046	66686.3	227038	80576.3	219007	243058	325304	346635	628734	36420.2	133781	91899.6	147651
FALSE	High	Master Protein	Q9D1N9	39S ribosomal protein L21, mitochondrial OS=Mus musculus OX=10090 GN=Mrpl21 PE=1 SV=1	0	14.547	23	4	15	4	209	23.4	9.99	30.18	4	protein metabolism;other metabolic processes	other membranes;mitochondrion;translational apparatus	nucleic acid binding activity;other molecular function	Pf00829	353242	ENSMUSG00000024829	Mrpl21	mmu:353242; Q9CSH9; Q9D1N9; Q9D214	Mitochondrial translation elongation; Mitochondrial translation termination		2	0	0.929	-0.11	0.448324	0.923811	47.17	106	94	31.64	25.02	127691	342205	219941	232641	241716	113994	275678	297757	283322	133258	101132	154042	122115
FALSE	High	Master Protein	Q8BU88	39S ribosomal protein L22, mitochondrial OS=Mus musculus OX=10090 GN=Mrpl22 PE=1 SV=1	0.001	4.604	8	1	2	1	206	23.8	9.86	4.9	1	protein metabolism;other metabolic processes	other membranes;mitochondrion;translational apparatus	other molecular function	Pf00237	216767	ENSMUSG00000020514	Mrpl22	mmu:216767; Q8BK04; Q8BU88	Mitochondrial translation elongation; Mitochondrial translation termination		2	0	0.256	-1.97	0.000154711	0.00306698	20.83	159.3	40.7	36.08					195987		153548			224877			23835.9
FALSE	High	Master Protein	O35972	39S ribosomal protein L23, mitochondrial OS=Mus musculus OX=10090 GN=Mrpl23 PE=1 SV=1	0	18.833	52	4	24	4	146	17.1	9.76	71.76	4	protein metabolism;other metabolic processes	other membranes;mitochondrion;translational apparatus	other molecular function	Pf00276	19935	ENSMUSG00000037772	Mrpl23	mmu:19935; O35972; Q78E46	Mitochondrial translation elongation; Mitochondrial translation termination	mRNA processing	3	0	0.601	-0.74	0.0177264	0.198621	64.97	124.5	75.5	50.92	34.82	464664	664802	1.17529e+06	507019	1.80581e+06	2.06849e+06	1.7752e+06	2.74577e+06	2.99095e+06	806716	754153	267955	502293
FALSE	High	Master Protein	Q9CQ06	39S ribosomal protein L24, mitochondrial OS=Mus musculus OX=10090 GN=Mrpl24 PE=1 SV=1	0	11.149	14	3	16	3	216	24.9	9.5	42.18	3	protein metabolism;other metabolic processes	other membranes;mitochondrion;translational apparatus	nucleic acid binding activity;other molecular function	Pf00467, Pf17136	67707	ENSMUSG00000019710	Mrpl24	mmu:67707; Q9CQ06; Q9CX51; Q9D1L7; Q9D7R6	Mitochondrial translation elongation; Mitochondrial translation termination		2	0	1.349	0.43	0.909083	0.992938	51.58	70.6	129.4	58.08	59.58	424655	383151	232812	286272	353116	375581	522705	105809	1.28942e+06		480373	556983	320363
FALSE	High	Master Protein	Q99N92	39S ribosomal protein L27, mitochondrial OS=Mus musculus OX=10090 GN=Mrpl27 PE=1 SV=1	0.002	4.153	7	1	1	1	148	15.9	10.17	1.76	1	protein metabolism;other metabolic processes	other membranes;mitochondrion;translational apparatus	other molecular function	Pf01016	94064	ENSMUSG00000024414	Mrpl27	mmu:94064; Q99N92	Mitochondrial translation elongation; Mitochondrial translation termination		2	0
FALSE	High	Master Protein	D3Z456	39S ribosomal protein L3, mitochondrial OS=Mus musculus OX=10090 GN=Mrpl3 PE=1 SV=1	0	18.523	23	3	30	3	304	34	10.05	86.24	3	protein metabolism;other metabolic processes	translational apparatus;other cell component	other molecular function	Pf00297		ENSMUSG00000032563	Mrpl3	D3Z456			0	0	0.723	-0.47	0.0676136	0.48492	72.35	120	80	45.55	29.15	345829	578875	800705	550727	2.04949e+06	1.50933e+06	1.1931e+06	1.71576e+06	2.60886e+06	564904	686540	265508	380675
FALSE	High	Master Protein	Q9D7N6	39S ribosomal protein L30, mitochondrial OS=Mus musculus OX=10090 GN=Mrpl30 PE=1 SV=1	0	11.204	13	2	16	2	160	18.3	10.15	33.21	2	protein metabolism;other metabolic processes	other membranes;mitochondrion;translational apparatus	other molecular function	Pf00327	107734	ENSMUSG00000026087	Mrpl30	mmu:107734; Q99KJ7; Q9D7N6	Mitochondrial translation elongation; Mitochondrial translation termination		2	0	0.771	-0.38	0.265256	0.840255	114.95	105.7	94.3	87.91	107.61	31664.1	95988.3	73037.9	174497	472946	61312.2	47049.8	264406	676713	43308.5	132445	16998.4	40981.5
FALSE	Medium	Master Protein	Q9DCI9	39S ribosomal protein L32, mitochondrial OS=Mus musculus OX=10090 GN=Mrpl32 PE=1 SV=1	0.016	2.369	10	1	1	1	187	21.7	9.7	2.08	1	protein metabolism;other metabolic processes	other membranes;cytosol;mitochondrion;translational apparatus	other molecular function	Pf01783	75398	ENSMUSG00000015672	Mrpl32	mmu:75398; Q91XR6; Q9DCI9	Mitochondrial protein degradation; Mitochondrial translation elongation; Mitochondrial translation termination		3	0	0.928	-0.11	0.504195	0.942857	95.45	103.8	96.2	80.89	36.82	1427.95	3528.49						13704.4	17541.4		5561.91
FALSE	Medium	Master Protein	Q99N90	39S ribosomal protein L36, mitochondrial OS=Mus musculus OX=10090 GN=Mrpl36 PE=3 SV=1	0.01	2.606	6	1	2	1	102	11.5	11.25	0	1	protein metabolism;other metabolic processes	other membranes;mitochondrion;translational apparatus;nucleus	other molecular function	Pf00444	94066	ENSMUSG00000021607	Mrpl36	mmu:94066; Q3V2T6; Q99N90	Mitochondrial translation elongation; Mitochondrial translation termination		2	0	0.763	-0.39	0.258649	0.834802	3.61	113.4	86.6	3.45				161133				174943
FALSE	High	Master Protein	Q921S7	39S ribosomal protein L37, mitochondrial OS=Mus musculus OX=10090 GN=Mrpl37 PE=1 SV=1	0	23.605	17	4	34	4	423	48.3	8.84	101.14	4	protein metabolism;other metabolic processes	other membranes;mitochondrion;translational apparatus	other molecular function	Pf07147	56280	ENSMUSG00000028622	Mrpl37	mmu:56280; Q921S7	Mitochondrial translation elongation; Mitochondrial translation termination		2	0	0.775	-0.37	0.178816	0.767194	84.01	123.4	76.6	62.54	72.89	224983	336050	231329	314923	402638	366231	283587	877177	1.43303e+06	66342.9	115907	134912	236092
FALSE	High	Master Protein	Q8K2M0	39S ribosomal protein L38, mitochondrial OS=Mus musculus OX=10090 GN=Mrpl38 PE=1 SV=2	0	11.004	17	3	28	3	380	45	8.1	64.48	3	protein metabolism;other metabolic processes	other membranes;cytosol;mitochondrion;translational apparatus		Pf01161	60441	ENSMUSG00000020775	Mrpl38	A2A869; mmu:60441; Q3TXY6; Q8BTZ1; Q8K2M0; Q99LM1	Mitochondrial translation elongation; Mitochondrial translation termination		2	0	0.814	-0.3	0.196342	0.789795	72.5	118.4	81.6	33.11	38.59	726201	450048	744012	592237	980835	1.5775e+06	915759	1.35294e+06	1.39997e+06	350848	377025	377481	443001
FALSE	High	Master Protein	Q9JKF7	39S ribosomal protein L39, mitochondrial OS=Mus musculus OX=10090 GN=Mrpl39 PE=1 SV=4	0	27.764	25	5	38	5	336	38.5	7.94	95.38	5	cell organization and biogenesis;protein metabolism;other metabolic processes	other membranes;mitochondrion;translational apparatus	other molecular function		27393	ENSMUSG00000022889	Mrpl39	A6X954; mmu:27393; Q91YK5; Q9D8U5; Q9JKF7	Mitochondrial translation elongation; Mitochondrial translation termination		2	0	0.934	-0.1	0.368944	0.885866	62.38	106.7	93.3	40.15	26.65	413485	739818	606878	645482	1.01239e+06	893008	909636	1.79703e+06	1.75892e+06	457620	738888	261349	421402
FALSE	High	Master Protein	Q9DCU6	39S ribosomal protein L4, mitochondrial OS=Mus musculus OX=10090 GN=Mrpl4 PE=1 SV=1	0	18.641	16	4	20	4	294	33.1	9.82	44.05	4	protein metabolism;other metabolic processes	other membranes;mitochondrion;translational apparatus	other molecular function	Pf00573	66163	ENSMUSG00000003299	Mrpl4	mmu:66163; Q811L8; Q8JZU9; Q9DCU6; Q9JJB3	Mitochondrial translation elongation; Mitochondrial translation termination		2	0	0.592	-0.76	0.0857133	0.550093	117.02	142.4	57.6	82.32	108.82	35126.7	90244.4	326607	16052.8	67019.8	246748	368305	514119	645924	276432	14436.7	28982.4	19567.2
FALSE	High	Master Protein	Q9Z2Q5	39S ribosomal protein L40, mitochondrial OS=Mus musculus OX=10090 GN=Mrpl40 PE=1 SV=2	0	5.668	13	1	4	1	206	24.3	9.47	12.72	1	protein metabolism;other metabolic processes	other membranes;mitochondrion;translational apparatus;nucleus		Pf09812	18100	ENSMUSG00000022706	Mrpl40	mmu:18100; Q9CS52; Q9Z2Q5	Mitochondrial translation elongation; Mitochondrial translation termination		2	0	0.785	-0.35	0.28854	0.856897	80.67	102.8	97.2	69.43	81.95	52780.7	182555	130562	76888.9	539764	242770	130642	528247	704913	34607.8	324273		39368.6
FALSE	High	Master Protein	Q9CQN7	39S ribosomal protein L41, mitochondrial OS=Mus musculus OX=10090 GN=Mrpl41 PE=1 SV=1	0.002	4.043	11	1	6	1	135	15.3	9.82	14.8	1	protein metabolism;other metabolic processes;other biological processes	other membranes;mitochondrion;translational apparatus;other cell component	other molecular function	Pf09809	107733	ENSMUSG00000036850	Mrpl41	mmu:107733; Q8BJ44; Q9CQN7	Mitochondrial translation elongation; Mitochondrial translation termination		2	0	0.01	-6.64	1e-17	2.70958e-16		200		32.15							62591.5	45048	25537.5	70258.3
FALSE	High	Master Protein	Q9CPV3	39S ribosomal protein L42, mitochondrial OS=Mus musculus OX=10090 GN=Mrpl42 PE=1 SV=1	0	8.241	26	1	6	1	142	16.5	9.19	11.38	1	protein metabolism;other metabolic processes	plasma membrane;other membranes;mitochondrion;translational apparatus		Pf10210	67270	ENSMUSG00000062981	Mrpl42	mmu:67270; Q9CPV3	Mitochondrial translation elongation; Mitochondrial translation termination		2	0	0.98	-0.03	0.620599	0.960909	140.26	111.9	88.1	124.19	86.52	6507.21		109984	147319	574595	37569.6	12108.5	797336	1.67558e+06		170542		18525.1
FALSE	High	Master Protein	Q5RL20	39S ribosomal protein L43, mitochondrial OS=Mus musculus OX=10090 GN=Mrpl43 PE=1 SV=1	0.002	3.754	8	1	9	1	159	17.9	10.58	2.16	1	protein metabolism;other metabolic processes	mitochondrion;translational apparatus	other molecular function	Pf05047	94067	ENSMUSG00000025208	Mrpl43	mmu:94067; Q5RL20			0	0	0.954	-0.07	0.590368	0.953711	57.79	104.4	95.6	54.55	57.09	1249.58		23003.8	3439.5	24297.9	19599.6	17341.3	25715.6	29743.8	15770.2	11204.8		2147.12
FALSE	High	Master Protein	Q9CY73	39S ribosomal protein L44, mitochondrial OS=Mus musculus OX=10090 GN=Mrpl44 PE=1 SV=3	0	42.796	48	10	55	10	333	37.5	8.51	174.58	10	protein metabolism;RNA metabolism OR transcription;other metabolic processes	plasma membrane;other membranes;mitochondrion;translational apparatus;nucleus	nucleic acid binding activity;other molecular function	Pf22892, Pf22935	69163	ENSMUSG00000026248	Mrpl44	mmu:69163; Q3U0J0; Q8VE61; Q9CY73	Mitochondrial translation elongation; Mitochondrial translation termination		2	0	0.928	-0.11	0.289954	0.856897	71.18	107.1	92.9	74.71	57.27	394272	1.02899e+06	1.46374e+06	3.4637e+06	1.25179e+06	1.31813e+06	2.37255e+06	1.89974e+06	1.70913e+06	331642	1.80272e+06	450375	564421
FALSE	High	Master Protein	Q9D0Q7	39S ribosomal protein L45, mitochondrial OS=Mus musculus OX=10090 GN=Mrpl45 PE=1 SV=1	0	33.199	35	6	34	6	306	35.4	9.23	93.17	6	protein metabolism;other metabolic processes	other membranes;mitochondrion;translational apparatus	other molecular function	Pf04280	67036	ENSMUSG00000018882	Mrpl45	mmu:67036; Q3TZL8; Q8VDW2; Q9D0Q7	Mitochondrial translation elongation; Mitochondrial translation termination		2	0	1.115	0.16	0.685179	0.963037	98.61	127.7	72.3	46.76	46.37	533764	649368	1.06782e+06	871521	1.68055e+06	447179	545375	758482	2.21469e+06	190504	505295	262645	62639.2
FALSE	High	Master Protein	Q9EQI8	39S ribosomal protein L46, mitochondrial OS=Mus musculus OX=10090 GN=Mrpl46 PE=1 SV=1	0	22.448	25	4	35	4	283	32.1	7.4	146.84	4	protein metabolism;other metabolic processes	other membranes;mitochondrion;translational apparatus;nucleus;other cell component	other molecular function	Pf11788	67308	ENSMUSG00000030612	Mrpl46	mmu:67308; Q9EQI8	Mitochondrial translation elongation; Mitochondrial translation termination		2	0	0.85	-0.23	0.168582	0.746631	51.37	105.5	94.5	25.92	30.21	848096	896705	1.11129e+06	965374	2.17941e+06	1.58806e+06	1.15564e+06	1.09437e+06	2.49429e+06	462324	1.05722e+06	681897	822971
FALSE	High	Master Protein	Q8K2Y7	39S ribosomal protein L47, mitochondrial OS=Mus musculus OX=10090 GN=Mrpl47 PE=1 SV=2	0	6.667	6	2	12	2	252	29.7	10.21	30.47	2	protein metabolism;other metabolic processes	other membranes;mitochondrion;translational apparatus	other molecular function	Pf06984	74600	ENSMUSG00000037531	Mrpl47	mmu:74600; Q5I0U2; Q8CHZ6; Q8K2Y7	Mitochondrial translation elongation; Mitochondrial translation termination		2	0	0.692	-0.53	0.173886	0.759246	102.41	136.3	63.7	71.47	68.26	26324		95872.2	10207.9	89960.9	107612	205854		175598		96825.6	22892.2
FALSE	High	Master Protein	A0A140LHT6	39S ribosomal protein L48, mitochondrial OS=Mus musculus OX=10090 GN=Mrpl48 PE=1 SV=1	0	6.51	35	2	5	2	113	12.9	5.86	7.29	2		mitochondrion;translational apparatus;other cell component		Pf00338	52443	ENSMUSG00000030706	Mrpl48	A0A140LHT6			0	0	0.893	-0.16	0.470324	0.929209	130.71	130.3	69.7	79.56	101.61	2986.56		59266.8		8910.78	39912.7	36814.6	82400.6	30403.6	23044.8	7409.01	1772.45
FALSE	High	Master Protein	Q9CQ40	39S ribosomal protein L49, mitochondrial OS=Mus musculus OX=10090 GN=Mrpl49 PE=1 SV=1	0	9.447	21	2	15	2	166	19.1	9.5	36.16	2	protein metabolism;other metabolic processes	other membranes;mitochondrion;translational apparatus	other molecular function	Pf05046	18120	ENSMUSG00000007338	Mrpl49	mmu:18120; Q3UC21; Q8C5R0; Q8C7P3; Q9CQ40	Mitochondrial translation elongation; Mitochondrial translation termination		2	0	0.869	-0.2	0.330306	0.876362	68.7	111.9	88.1	76.63	42.17	104263	79695.2	299514	49876	118206	405460	476970	747551	463918	143703	140094	230680	109983
FALSE	High	Master Protein	Q8VDT9	39S ribosomal protein L50, mitochondrial OS=Mus musculus OX=10090 GN=Mrpl50 PE=1 SV=2	0	20.321	44	4	18	4	159	18.2	9.33	52.35	4	protein metabolism;other metabolic processes	other membranes;cytosol;mitochondrion;translational apparatus		Pf10501	28028	ENSMUSG00000044018	Mrpl50	mmu:28028; Q8VDT9; Q9CR44	Mitochondrial translation elongation; Mitochondrial translation termination		2	0	0.659	-0.6	0.0867185	0.553786	48.98	174.9	25.1	53.1	88.95			107004	404528	825012	236356	244812	725255	517257	31743.5	25246.6		11921.7
FALSE	High	Master Protein	Q9CPY1	39S ribosomal protein L51, mitochondrial OS=Mus musculus OX=10090 GN=Mrpl51 PE=1 SV=1	0	8.43	14	2	7	2	128	15.1	11	20.27	2	protein metabolism;other metabolic processes	other membranes;mitochondrion;translational apparatus	other molecular function	Pf10244	66493	ENSMUSG00000030335	Mrpl51	mmu:66493; Q9CPY1; Q9CWZ9	Mitochondrial translation elongation; Mitochondrial translation termination		2	0	1.176	0.23	0.941438	0.995415	74.69	103.8	96.2	33.23	43.38	68039.2	87211.7	105129	77932.5	132083	132207	179011	93608.6	213236	57820.4	76761.3	26384.3	40130.3
FALSE	High	Master Protein	Q9D0Y8	39S ribosomal protein L52, mitochondrial OS=Mus musculus OX=10090 GN=Mrpl52 PE=1 SV=1	0	12.11	41	2	10	2	121	13.6	10.93	34.43	2	protein metabolism;other metabolic processes	other membranes;mitochondrion;translational apparatus;nucleus	other molecular function	Pf18699	68836	ENSMUSG00000010406	Mrpl52	mmu:68836; Q6PAU6; Q9D0Y8	Mitochondrial translation elongation; Mitochondrial translation termination		2	0	1.267	0.34	0.868184	0.989449	79.91	92.9	107.1	79.66	67.91	29078.8		45145.4	31932.9	43195.6	74009.2	91166.9	46728.7	284841	70379.4	22055	17592.5	27040.7
FALSE	High	Master Protein	Q9D1H8	39S ribosomal protein L53, mitochondrial OS=Mus musculus OX=10090 GN=Mrpl53 PE=1 SV=1	0	14.226	30	2	18	2	118	12.7	9.52	52.63	2	protein metabolism;other metabolic processes	other membranes;mitochondrion;translational apparatus		Pf10780	68499	ENSMUSG00000030037	Mrpl53	mmu:68499; Q9D1H8	Mitochondrial translation elongation; Mitochondrial translation termination		2	0	1.363	0.45	0.82468	0.987591	40.69	99.3	100.7	23.43	31.29	246025	387864	234440	178254	199883	259784	323466	396100	373917	156730	209903	134230	191965
FALSE	High	Master Protein	Q9CPW3	39S ribosomal protein L54, mitochondrial OS=Mus musculus OX=10090 GN=Mrpl54 PE=1 SV=1	0	5.741	13	1	7	1	135	15.4	10.04	19.68	1	protein metabolism;other metabolic processes	other membranes;mitochondrion;translational apparatus	other molecular function	Pf08561	66047	ENSMUSG00000034932	Mrpl54	mmu:66047; Q9CPW3	Mitochondrial translation elongation; Mitochondrial translation termination		2	0	0.876	-0.19	0.366361	0.885866	56.72	108.7	91.3	45.06	38.6			197399	64055.3	198351	306109	239226	438353	531844	101893	103806
FALSE	High	Master Protein	Q99N94	39S ribosomal protein L9, mitochondrial OS=Mus musculus OX=10090 GN=Mrpl9 PE=1 SV=2	0	9.118	13	2	8	2	265	30.2	10.08	21.5	2	protein metabolism;other metabolic processes	other membranes;mitochondrion;translational apparatus	other molecular function	Pf01281, Pf22078	78523	ENSMUSG00000028140	Mrpl9	mmu:78523; Q3TSJ0; Q8BQZ2; Q99N94	Mitochondrial translation elongation; Mitochondrial translation termination		2	0	0.67	-0.58	0.0440659	0.37193	43.26	124.9	75.1	32.79	12.22	284902	646700	358123	184375	381712	563465	522121	753228	863786	157031	206373	174274	174149
FALSE	High	Master Protein	Q80YV4	4'-phosphopantetheine phosphatase OS=Mus musculus OX=10090 GN=Pank4 PE=1 SV=2	0	54.362	24	13	69	13	820	91.5	6.71	132.73	13	other metabolic processes	non-structural extracellular;cytosol;nucleus	kinase activity;other molecular function	Pf01937, Pf03630	269614	ENSMUSG00000029056	Pank4	B1AZN5; B1AZN6; mmu:269614; Q7M751; Q80YV4; Q8BQE9	Vitamin B5 (pantothenate) metabolism		1	0	0.85	-0.24	0.235309	0.821457	64.83	101.1	98.9	32.18	24.1	697192	1.29988e+06	639949	535456	1.08899e+06	1.45389e+06	1.52561e+06	1.02728e+06	923772	311421	589180	366037	430269
FALSE	High	Master Protein	F8VPN4	4-alpha-glucanotransferase OS=Mus musculus OX=10090 GN=Agl PE=1 SV=1	0	332.206	51	46	570	46	1532	174.2	6.74	1580.41	46	other metabolic processes;other biological processes	cytosol;ER/Golgi;nucleus;other cell component	other molecular function	Pf06202, Pf14699, Pf14701, Pf14702	77559	ENSMUSG00000033400	Agl	F8VPN4; mmu:77559	Neutrophil degranulation; Glycogen breakdown (glycogenolysis)	Glycogen metabolism	3	0	0.99	-0.01	0.847473	0.988615	61.55	96.5	103.5	20.7	15.28	2.31091e+07	3.40888e+07	2.6388e+07	1.96289e+07	4.10094e+07	4.63316e+07	3.90418e+07	3.11845e+07	3.29959e+07	1.88228e+07	2.37611e+07	1.64571e+07	1.62367e+07
FALSE	High	Master Protein	P61922	4-aminobutyrate aminotransferase, mitochondrial OS=Mus musculus OX=10090 GN=Abat PE=1 SV=1	0	61.704	37	12	56	12	500	56.4	8.09	191.18	12	other metabolic processes;stress response;developmental processes;other biological processes	mitochondrion;other cell component	other molecular function	Pf00202	268860	ENSMUSG00000057880	Abat	mmu:268860; P61922; Q8BZA3	Degradation of GABA	Alanine and aspartate metabolism	2	0	1.078	0.11	0.580897	0.953711	88.19	87.5	112.5	101.06	46.01	1.62204e+06	4.47502e+06	927116	1.00783e+06	1.20034e+06	8.31815e+06	3.77012e+06	143636	583522	699203	2.63978e+06	1.77628e+06	758018
FALSE	High	Master Protein	Q3U367	4-trimethylaminobutyraldehyde dehydrogenase OS=Mus musculus OX=10090 GN=Aldh9a1 PE=1 SV=1	0	36.809	23	6	33	6	518	55.9	7.46	121.73	6											0	0	1.038	0.05	0.475882	0.932702	75.9	104.1	95.9	51.76	63.19	1.84328e+06	1.51579e+06	1.77252e+06	1.15163e+06	891288	2.25516e+06	1.20966e+06	733530	440023	986991	2.24448e+06	1.3946e+06	405877
FALSE	High	Master Protein	A0A338P731	40S ribosomal protein S10 (Fragment) OS=Mus musculus OX=10090 GN=Rps10 PE=1 SV=1	0	20.798	37	4	54	4	107	12.8	10.04	127.99	4		nucleus		Pf03501		ENSMUSG00000052146	Rps10	A0A338P731			0	0	1.852	0.89	0.0638503	0.475389	46.12	70.1	129.9	17.93	18.35	3.17242e+06	6.97091e+06	3.80778e+06	3.28709e+06	3.76844e+06	5.20611e+06	4.45633e+06	4.83434e+06	5.25358e+06	6.3461e+06	5.84917e+06	5.98529e+06	4.42936e+06
FALSE	High	Master Protein	P62281	40S ribosomal protein S11 OS=Mus musculus OX=10090 GN=Rps11 PE=1 SV=3	0	5.607	11	1	11	1	158	18.4	10.3	34.44	1	protein metabolism;other metabolic processes;other biological processes	cytosol;translational apparatus;nucleus;other cell component	nucleic acid binding activity;other molecular function	Pf00366, Pf16205	27207	ENSMUSG00000003429	Rps11	mmu:27207; P04643; P62281	L13a-mediated translational silencing of Ceruloplasmin expression; GTP hydrolysis and joining of the 60S ribosomal subunit; Translation initiation complex formation; Ribosomal scanning and start codon recognition; SRP-dependent cotranslational protein targeting to membrane; Major pathway of rRNA processing in the nucleolus and cytosol; Formation of a pool of free 40S subunits; Nonsense Mediated D…	Cytoplasmic ribosomal proteins; mRNA processing	12	0	1.962	0.97	0.215102	0.804062	115.15	121.4	78.6	79.37	115.67			142529	675347	1901206	133721	174867	655696	1240290	223689	2.10585e+06	199949	199954
FALSE	High	Master Protein	A0A1W2P7A1	40S ribosomal protein S12 OS=Mus musculus OX=10090 GN=Rps12 PE=1 SV=1	0	20.011	28	4	22	4	148	16	8.16	46.48	4	protein metabolism;other metabolic processes	translational apparatus;other cell component	other molecular function	Pf01248		ENSMUSG00000061983	Rps12	A0A1W2P7A1			0	0	1.65	0.72	0.456006	0.925911	117.49	77.2	122.8	65.69	76.62	123238	297674	971825	1.48002e+06	2.95192e+06	1.06832e+06	1.11793e+06	2.07924e+06	4.16905e+06	880859	2.11158e+06	183179	345235
FALSE	High	Master Protein	Q921R2	40S ribosomal protein S13 OS=Mus musculus OX=10090 GN=Rps13 PE=1 SV=1	0	21.172	21	3	46	3	140	16.1	10.71	143.88	3	protein metabolism;other metabolic processes	translational apparatus;nucleus;other cell component	other molecular function	Pf00312, Pf08069		ENSMUSG00000090862	Rps13	Q921R2			0	0	1.34	0.42	0.846629	0.988615	42.24	89	111	28.53	16.49	1.23849e+06	3.07782e+06	987246	1.75575e+06	1.84595e+06	2.87469e+06	2.24659e+06	1.56703e+06	3.0708e+06	1.81076e+06	1.84158e+06	1.07203e+06	1.36946e+06
FALSE	High	Master Protein	D3YVF4	40S ribosomal protein S14 (Fragment) OS=Mus musculus OX=10090 GN=Rps14 PE=1 SV=1	0	13.692	54	3	18	3	119	12.7	8.95	40.6	3	protein metabolism;other metabolic processes	translational apparatus;other cell component	other molecular function	Pf00411		ENSMUSG00000024608	Rps14	D3YVF4			0	0	1.249	0.32	0.91646	0.993196	101.82	95.1	104.9	61.45	66.82	181505	38514.6	416592	799353	844009	318914	468908	654939	730670	863941	303365	138323	378828
FALSE	High	Master Protein	P62843	40S ribosomal protein S15 OS=Mus musculus OX=10090 GN=Rps15 PE=1 SV=2	0	48.331	47	3	74	3	145	17	10.39	244.49	3	cell organization and biogenesis;protein metabolism;RNA metabolism OR transcription;other metabolic processes;transport;developmental processes;other biological processes	cytosol;translational apparatus;nucleus;other cell component	enzyme regulator activity;nucleic acid binding activity;other molecular function	Pf00203	20054	ENSMUSG00000063457	Rps15	mmu:20054; P11174; P62843; Q52KC9	L13a-mediated translational silencing of Ceruloplasmin expression; SRP-dependent cotranslational protein targeting to membrane; Major pathway of rRNA processing in the nucleolus and cytosol; Formation of a pool of free 40S subunits; GTP hydrolysis and joining of the 60S ribosomal subunit; Nonsense Mediated Decay (NMD) independent of the Exon Junction Complex (EJC); Nonsense Mediated Decay (NMD) e…	Cytoplasmic ribosomal proteins	11	0	1.551	0.63	0.202512	0.79747	53.03	79.8	120.2	38.43	23.7	6.01996e+06	1.14604e+07	3.34273e+06	7.10391e+06	5.72232e+06	9.69315e+06	5.06776e+06	4.52323e+06	5.32026e+06	4.75551e+06	5.84301e+06	5.87635e+06	3.94656e+06
FALSE	High	Master Protein	P62245	40S ribosomal protein S15a OS=Mus musculus OX=10090 GN=Rps15a PE=1 SV=2	0	19.117	34	4	15	4	130	14.8	10.13	26.59	4	protein metabolism;other metabolic processes;other biological processes	cytosol;translational apparatus;nucleus;other cell component	other molecular function	Pf00410	267019	ENSMUSG00000008683	Rps15a	mmu:267019; P39027; P39031; P62245; Q8C023; Q9BV24	L13a-mediated translational silencing of Ceruloplasmin expression; SRP-dependent cotranslational protein targeting to membrane; Major pathway of rRNA processing in the nucleolus and cytosol; Formation of a pool of free 40S subunits; GTP hydrolysis and joining of the 60S ribosomal subunit; Nonsense Mediated Decay (NMD) independent of the Exon Junction Complex (EJC); Nonsense Mediated Decay (NMD) e…	Cytoplasmic ribosomal proteins	11	0	1.624	0.7	0.469566	0.929209	94.21	57.9	142.1	116.64	71.91	25812.5	76871.7	138129	42145.7	37397.2	214272	164375	636934	91139.1	158321	111196	96060.9	55119.5
FALSE	High	Master Protein	P14131	40S ribosomal protein S16 OS=Mus musculus OX=10090 GN=Rps16 PE=1 SV=4	0	6.113	14	2	9	2	146	16.4	10.21	14.66	2	protein metabolism;RNA metabolism OR transcription;other metabolic processes;other biological processes	cytosol;translational apparatus;nucleus;other cell component	nucleic acid binding activity;other molecular function	Pf00380	20055	ENSMUSG00000037563	Rps16	mmu:20055; P14131; Q3THM9	L13a-mediated translational silencing of Ceruloplasmin expression; SRP-dependent cotranslational protein targeting to membrane; Major pathway of rRNA processing in the nucleolus and cytosol; Formation of a pool of free 40S subunits; GTP hydrolysis and joining of the 60S ribosomal subunit; Nonsense Mediated Decay (NMD) independent of the Exon Junction Complex (EJC); Nonsense Mediated Decay (NMD) e…	Cytoplasmic ribosomal proteins	11	0	1.135	0.18	0.703787	0.966732	105.44	133.6	66.4	60.59	70.44	37588.5	189255	525823	180860	1.07515e+06	1.00584e+06	928336	1.06513e+06	1.30074e+06	452735	375727	124057	126313
FALSE	High	Master Protein	P63276	40S ribosomal protein S17 OS=Mus musculus OX=10090 GN=Rps17 PE=1 SV=2	0	30.275	33	3	57	3	135	15.5	9.85	227.72	3	protein metabolism;RNA metabolism OR transcription;other metabolic processes;other biological processes	cytosol;translational apparatus;nucleus;other cell component	other molecular function	Pf00833	20068	ENSMUSG00000061787	Rps17	mmu:20068; P06584; P63276	L13a-mediated translational silencing of Ceruloplasmin expression; SRP-dependent cotranslational protein targeting to membrane; Major pathway of rRNA processing in the nucleolus and cytosol; Formation of a pool of free 40S subunits; GTP hydrolysis and joining of the 60S ribosomal subunit; Nonsense Mediated Decay (NMD) independent of the Exon Junction Complex (EJC); Nonsense Mediated Decay (NMD) e…	Cytoplasmic ribosomal proteins	11	0	1.832	0.87	0.0692049	0.491469	40.42	68	132	21.02	20.06	3.64504e+06	5.56218e+06	4.90461e+06	5.11577e+06	5.57549e+06	7.64464e+06	6.87003e+06	6.11227e+06	7.8249e+06	8.19842e+06	9.06049e+06	4.94229e+06	5.01771e+06
FALSE	High	Master Protein	P62270	40S ribosomal protein S18 OS=Mus musculus OX=10090 GN=Rps18 PE=1 SV=3	0	8.845	15	3	15	3	152	17.7	10.99	15.96	3	protein metabolism;other metabolic processes	cytosol;translational apparatus;nucleus;other cell component	nucleic acid binding activity;other molecular function	Pf00416	20084	ENSMUSG00000008668	Rps18	mmu:20084; P25232; P62270	L13a-mediated translational silencing of Ceruloplasmin expression; SRP-dependent cotranslational protein targeting to membrane; Major pathway of rRNA processing in the nucleolus and cytosol; Formation of a pool of free 40S subunits; GTP hydrolysis and joining of the 60S ribosomal subunit; Nonsense Mediated Decay (NMD) independent of the Exon Junction Complex (EJC); Nonsense Mediated Decay (NMD) e…	Cytoplasmic ribosomal proteins	11	0	1.631	0.71	0.451109	0.925112	99.27	92.4	107.6	63.52	77.91	204247	801529	1.02549e+06	280271	455661	2.11784e+06	1.47754e+06	1.35366e+06	1.11972e+06	1.91244e+06	977960	399668	251307
FALSE	High	Master Protein	D3YUT3	40S ribosomal protein S19 (Fragment) OS=Mus musculus OX=10090 GN=Rps19 PE=1 SV=2	0.001	4.738	10	1	5	1	133	14.9	10.35	5.22	1	protein metabolism;other metabolic processes	translational apparatus;other cell component	other molecular function	Pf01090		ENSMUSG00000040952	Rps19	D3YUT3			0	0	2.273	1.18	0.158784	0.738841	85.65	56.7	143.3	45.83	63.35	44003.6		132931			113742	107544	61315.8		154402			26370
FALSE	High	Master Protein	D3YVC1	40S ribosomal protein S2 (Fragment) OS=Mus musculus OX=10090 GN=Rps2 PE=1 SV=1	0	51.338	28	7	111	7	269	28.6	10.23	314.16	7	protein metabolism;other metabolic processes	translational apparatus	nucleic acid binding activity;other molecular function	Pf00333, Pf03719		ENSMUSG00000044533	Rps2	D3YVC1			0	0	1.628	0.7	0.373432	0.885866	71.4	76.8	123.2	30.9	35.91	2.25115e+06	3.41384e+06	3.12801e+06	2.0837e+06	3.64135e+06	5.63207e+06	5.20299e+06	3.18587e+06	4.52951e+06	4.87966e+06	2.25846e+06	2.39969e+06	2.10171e+06
FALSE	High	Master Protein	Q9CQR2	40S ribosomal protein S21 OS=Mus musculus OX=10090 GN=Rps21 PE=1 SV=1	0	13.254	36	3	14	3	83	9.1	8.51	27.19	3	protein metabolism;RNA metabolism OR transcription;other metabolic processes	cytosol;ER/Golgi;translational apparatus;other cell component	translation activity;other molecular function	Pf01249	66481	ENSMUSG00000039001	Rps21	mmu:66481; Q5M9L3; Q9CQR2	L13a-mediated translational silencing of Ceruloplasmin expression; SRP-dependent cotranslational protein targeting to membrane; Major pathway of rRNA processing in the nucleolus and cytosol; Formation of a pool of free 40S subunits; GTP hydrolysis and joining of the 60S ribosomal subunit; Nonsense Mediated Decay (NMD) independent of the Exon Junction Complex (EJC); Nonsense Mediated Decay (NMD) e…	Cytoplasmic ribosomal proteins	11	0	2.274	1.19	0.139619	0.697312	84.92	63.5	136.5	65.57	34.17	31559.2	114119	109480	29861.2	50330	233926	133890	42765.2	221839	183459	166455	90590.1	74153.5
FALSE	High	Master Protein	P62267	40S ribosomal protein S23 OS=Mus musculus OX=10090 GN=Rps23 PE=1 SV=3	0	29.783	20	4	26	4	143	15.8	10.49	106.96	4	cell organization and biogenesis;protein metabolism;other metabolic processes;other biological processes	cytosol;ER/Golgi;translational apparatus;nucleus;other cell component	other molecular function	Pf00164	66475	ENSMUSG00000049517	Rps23	mmu:66475; P39028; P62267; Q542K7	L13a-mediated translational silencing of Ceruloplasmin expression; SRP-dependent cotranslational protein targeting to membrane; Major pathway of rRNA processing in the nucleolus and cytosol; Formation of a pool of free 40S subunits; GTP hydrolysis and joining of the 60S ribosomal subunit; Nonsense Mediated Decay (NMD) independent of the Exon Junction Complex (EJC); Nonsense Mediated Decay (NMD) e…	Cytoplasmic ribosomal proteins; mRNA processing	13	0	1.626	0.7	0.49422	0.93996	87.19	57.2	142.8	21.31	60.62	504540	579567	588987	304063		558508		442211	671588	1.54106e+06	514441	571751	700867
FALSE	High	Master Protein	P62849	40S ribosomal protein S24 OS=Mus musculus OX=10090 GN=Rps24 PE=1 SV=1	0	13.688	21	3	9	3	133	15.4	10.78	18.5	3	protein metabolism;other metabolic processes;other biological processes	cytosol;translational apparatus;nucleus;other cell component	other molecular function	Pf01282	20088	ENSMUSG00000025290	Rps24	mmu:20088; P16632; P62849; Q642L0; Q6PDB5	L13a-mediated translational silencing of Ceruloplasmin expression; SRP-dependent cotranslational protein targeting to membrane; Major pathway of rRNA processing in the nucleolus and cytosol; Formation of a pool of free 40S subunits; GTP hydrolysis and joining of the 60S ribosomal subunit; Nonsense Mediated Decay (NMD) independent of the Exon Junction Complex (EJC); Nonsense Mediated Decay (NMD) e…	Cytoplasmic ribosomal proteins; mRNA processing	12	0	0.903	-0.15	0.358811	0.885866	82.38	138.6	61.4	49.51	115.1			273860			427525	513176	137283		429396	88125.9	14878.9
FALSE	High	Master Protein	A0A1L1SQA8	40S ribosomal protein S25 OS=Mus musculus OX=10090 GN=Rps25 PE=1 SV=1	0	7.476	19	2	8	2	93	10.3	9.99	8.22	2		translational apparatus;other cell component		Pf03297		ENSMUSG00000009927	Rps25	A0A1L1SQA8			0	0	1.259	0.33	0.867491	0.989449	130.47	61.4	138.6	118.77	118.3		4636.23	178135	3626.82		10419.1	167245	87705	38786.8	129856	48569.2		4739.64
FALSE	High	Master Protein	P62855	40S ribosomal protein S26 OS=Mus musculus OX=10090 GN=Rps26 PE=1 SV=3	0	5.291	13	1	6	1	115	13	11	16.77	1	protein metabolism;other metabolic processes;other biological processes	other membranes;cytosol;ER/Golgi;translational apparatus;other cell component	nucleic acid binding activity;other molecular function	Pf01283	27370	ENSMUSG00000025362	Rps26	mmu:27370; P02383; P62855; P70394; Q06722	L13a-mediated translational silencing of Ceruloplasmin expression; SRP-dependent cotranslational protein targeting to membrane; Major pathway of rRNA processing in the nucleolus and cytosol; Formation of a pool of free 40S subunits; GTP hydrolysis and joining of the 60S ribosomal subunit; Nonsense Mediated Decay (NMD) independent of the Exon Junction Complex (EJC); Nonsense Mediated Decay (NMD) e…	Cytoplasmic ribosomal proteins	11	0	1.638	0.71	0.465974	0.928983	60.87	76.7	123.3	51.43	22.55					70095.7	137418	175119	119725	80389.7	118887	156238	56898.7	77245.2
FALSE	High	Master Protein	Q6ZWY3	40S ribosomal protein S27-like OS=Mus musculus OX=10090 GN=Rps27l PE=1 SV=3	0.001	4.357	17	1	4	1	84	9.5	9.45	10.62	1	cell organization and biogenesis;protein metabolism;other metabolic processes	cytosol;translational apparatus	nucleic acid binding activity;other molecular function	Pf01667	67941	ENSMUSG00000036781	Rps27l	mmu:67941; Q3UB68; Q6ZWY3	L13a-mediated translational silencing of Ceruloplasmin expression; SRP-dependent cotranslational protein targeting to membrane; Major pathway of rRNA processing in the nucleolus and cytosol; Formation of a pool of free 40S subunits; GTP hydrolysis and joining of the 60S ribosomal subunit; Nonsense Mediated Decay (NMD) independent of the Exon Junction Complex (EJC); Nonsense Mediated Decay (NMD) e…		10	0	2.824	1.5	0.0669028	0.483346	103.71	55.7	144.3	36.42	80.42			11267.8			6107.84	6588.43	13641.2	13162.5	26452.1	10431.5	2419.06
FALSE	High	Master Protein	G3UYV7	40S ribosomal protein S28 (Fragment) OS=Mus musculus OX=10090 GN=Rps28 PE=1 SV=1	0	17.82	34	4	43	4	56	6.3	9.96	96.08	4	protein metabolism;other metabolic processes	translational apparatus	other molecular function	Pf01200		ENSMUSG00000067288	Rps28	G3UYV7			0	0	2.037	1.03	0.160255	0.741021	97.86	55.4	144.6	71.53	88.11	358973	492037	1.08223e+06	298392	716912	1.57685e+06	2.03174e+06	643550	777505	2.6322e+06	1.3404e+06	705577	421709
FALSE	Medium	Master Protein	P62274	40S ribosomal protein S29 OS=Mus musculus OX=10090 GN=Rps29 PE=1 SV=2	0.041	1.907	14	1	1	1	56	6.7	10.13	0	1	protein metabolism;other metabolic processes	other membranes;cytosol;ER/Golgi;translational apparatus;other cell component	other molecular function	Pf00253	20090	ENSMUSG00000034892	Rps29	mmu:20090; P30054; P62274	L13a-mediated translational silencing of Ceruloplasmin expression; SRP-dependent cotranslational protein targeting to membrane; Major pathway of rRNA processing in the nucleolus and cytosol; Formation of a pool of free 40S subunits; GTP hydrolysis and joining of the 60S ribosomal subunit; Nonsense Mediated Decay (NMD) independent of the Exon Junction Complex (EJC); Nonsense Mediated Decay (NMD) e…	Cytoplasmic ribosomal proteins; mRNA processing	12	0	3.043	1.61	0.0194335	0.211814	18.02	49.5	150.5	31.06	4.52			110383				143308	85113.1		249669
FALSE	High	Master Protein	P62908	40S ribosomal protein S3 OS=Mus musculus OX=10090 GN=Rps3 PE=1 SV=1	0	46.959	51	10	66	10	243	26.7	9.66	169.65	10	cell cycle OR cell proliferation;cell organization and biogenesis;protein metabolism;DNA metabolism;other metabolic processes;stress response;other biological processes	plasma membrane;other membranes;cytosol;cytoskeleton;mitochondrion;ER/Golgi;translational apparatus;nucleus;other cell component	cytoskeletal activity;nucleic acid binding activity;other molecular function	Pf00189, Pf07650	27050	ENSMUSG00000030744	Rps3	mmu:27050; P17073; P47933; P62908	L13a-mediated translational silencing of Ceruloplasmin expression; SRP-dependent cotranslational protein targeting to membrane; Major pathway of rRNA processing in the nucleolus and cytosol; Formation of a pool of free 40S subunits; GTP hydrolysis and joining of the 60S ribosomal subunit; Nonsense Mediated Decay (NMD) independent of the Exon Junction Complex (EJC); Nonsense Mediated Decay (NMD) e…	Cytoplasmic ribosomal proteins	11	0	1.631	0.71	0.150551	0.720946	96.26	79.8	120.2	27.91	38.44	1.29344e+06	4.95374e+06	3.50984e+06	2.81269e+06	5.8895e+06	5.36612e+06	5.0158e+06	5.64268e+06	7.60098e+06	6.31291e+06	5.47757e+06	2.02366e+06	2.97576e+06
FALSE	High	Master Protein	P97351	40S ribosomal protein S3a OS=Mus musculus OX=10090 GN=Rps3a PE=1 SV=3	0	53.204	18	7	92	7	264	29.9	9.73	220.03	7	protein metabolism;other metabolic processes;other biological processes	cytosol;ER/Golgi;translational apparatus;nucleus;other cell component	nucleic acid binding activity;other molecular function	Pf01015	20091	ENSMUSG00000028081	Rps3a	mmu:20091; P97351	L13a-mediated translational silencing of Ceruloplasmin expression; SRP-dependent cotranslational protein targeting to membrane; Major pathway of rRNA processing in the nucleolus and cytosol; Formation of a pool of free 40S subunits; GTP hydrolysis and joining of the 60S ribosomal subunit; Nonsense Mediated Decay (NMD) independent of the Exon Junction Complex (EJC); Nonsense Mediated Decay (NMD) e…	Cytoplasmic ribosomal proteins	11	0	1.88	0.91	0.0873394	0.553829	80.95	73.6	126.4	42.77	46.56	1.36384e+06	3.69291e+06	4.48282e+06	2.57793e+06	4.65899e+06	7.67287e+06	7.06796e+06	4.6316e+06	5.74904e+06	8.13528e+06	5.13562e+06	2.3739e+06	2.99775e+06
FALSE	High	Master Protein	P62702	40S ribosomal protein S4, X isoform OS=Mus musculus OX=10090 GN=Rps4x PE=1 SV=2	0	31.565	22	5	49	5	263	29.6	10.15	136.56	5	protein metabolism;other metabolic processes;other biological processes	cytosol;translational apparatus;nucleus;other cell component	nucleic acid binding activity;other molecular function	Pf00467, Pf00900, Pf08071, Pf16121	20102	ENSMUSG00000031320	Rps4x	mmu:20102; P12631; P12750; P27576; P55831; P62702; Q14727; Q9CXN0	L13a-mediated translational silencing of Ceruloplasmin expression; SRP-dependent cotranslational protein targeting to membrane; Major pathway of rRNA processing in the nucleolus and cytosol; Formation of a pool of free 40S subunits; GTP hydrolysis and joining of the 60S ribosomal subunit; Nonsense Mediated Decay (NMD) independent of the Exon Junction Complex (EJC); Nonsense Mediated Decay (NMD) e…	Cytoplasmic ribosomal proteins; mRNA processing	12	0	1.506	0.59	0.420598	0.910582	90.8	79.4	120.6	35.24	22.37	1.88521e+06	5.85693e+06	1.39028e+06	3.32448e+06	2.42546e+06	4.91628e+06	3.91696e+06	3.89686e+06	4.57757e+06	3.34971e+06	4.18851e+06	2.92066e+06	2.93631e+06
FALSE	High	Master Protein	D3Z1S8	40S ribosomal protein S5 (Fragment) OS=Mus musculus OX=10090 GN=Rps5 PE=1 SV=1	0	42.613	43	6	84	6	189	21.1	9.52	274.33	6	protein metabolism;other metabolic processes	translational apparatus	nucleic acid binding activity;other molecular function	Pf00177		ENSMUSG00000012848	Rps5	D3Z1S8			0	0	2.012	1.01	0.033677	0.312943	76.58	69.1	130.9	22.68	24.34	4.43752e+06	7.95381e+06	4.0925e+06	4.44891e+06	4.18305e+06	4.13715e+06	5.65788e+06	4.76894e+06	5.87059e+06	4.59087e+06	6.81839e+06	5.76633e+06	5.30224e+06
FALSE	High	Master Protein	P62754	40S ribosomal protein S6 OS=Mus musculus OX=10090 GN=Rps6 PE=1 SV=1	0	13.405	13	3	7	3	249	28.7	10.84	12.53	3	cell cycle OR cell proliferation;cell organization and biogenesis;protein metabolism;RNA metabolism OR transcription;other metabolic processes;developmental processes;signal transduction;other biological processes	cytosol;ER/Golgi;translational apparatus;nucleus;other cell component	nucleic acid binding activity;other molecular function	Pf01092	20104	ENSMUSG00000028495	Rps6	mmu:20104; P08227; P10660; P62754	Nonsense Mediated Decay (NMD) enhanced by the Exon Junction Complex (EJC); L13a-mediated translational silencing of Ceruloplasmin expression; SRP-dependent cotranslational protein targeting to membrane; Major pathway of rRNA processing in the nucleolus and cytosol; Formation of a pool of free 40S subunits; GTP hydrolysis and joining of the 60S ribosomal subunit; Nonsense Mediated Decay (NMD) inde…	Cytoplasmic ribosomal proteins; Focal adhesion: PI3K-Akt-mTOR signaling pathway; mRNA processing	15	0	1.327	0.41	0.877659	0.990405	90.5	84.2	115.8	65.19	61.47	118978	215600	286493	120727	79649.6	382727	415132	171489	72991.4	296833	72294.2	122167	101946
FALSE	High	Master Protein	P62082	40S ribosomal protein S7 OS=Mus musculus OX=10090 GN=Rps7 PE=2 SV=1	0	48.54	27	3	84	3	194	22.1	10.1	266.34	3	protein metabolism;RNA metabolism OR transcription;other metabolic processes;developmental processes;other biological processes	cytosol;cytoskeleton;ER/Golgi;translational apparatus;nucleus;other cell component	enzyme regulator activity;nucleic acid binding activity;other molecular function	Pf01251	20115	ENSMUSG00000061477	Rps7	mmu:20115; P23821; P24818; P62082	L13a-mediated translational silencing of Ceruloplasmin expression; SRP-dependent cotranslational protein targeting to membrane; Major pathway of rRNA processing in the nucleolus and cytosol; Formation of a pool of free 40S subunits; GTP hydrolysis and joining of the 60S ribosomal subunit; Nonsense Mediated Decay (NMD) independent of the Exon Junction Complex (EJC); Nonsense Mediated Decay (NMD) e…	Cytoplasmic ribosomal proteins; mRNA processing	12	0	1.566	0.65	0.191618	0.778899	67.25	71.6	128.4	33.42	24.01	6.4803e+06	1.39922e+07	3.57682e+06	8.14281e+06	6.36099e+06	9.49545e+06	7.09849e+06	6.37595e+06	8.26607e+06	8.12435e+06	1.015e+07	8.30746e+06	6.42883e+06
FALSE	High	Master Protein	P62242	40S ribosomal protein S8 OS=Mus musculus OX=10090 GN=Rps8 PE=1 SV=2	0	23.184	25	5	35	5	208	24.2	10.32	63.43	5	protein metabolism;RNA metabolism OR transcription;other metabolic processes;other biological processes	other membranes;cytosol;ER/Golgi;translational apparatus;nucleus;other cell component	other molecular function	Pf01201	20116	ENSMUSG00000047675	Rps8	mmu:20116; P09058; P62242; Q8C2G6	L13a-mediated translational silencing of Ceruloplasmin expression; SRP-dependent cotranslational protein targeting to membrane; Major pathway of rRNA processing in the nucleolus and cytosol; Formation of a pool of free 40S subunits; GTP hydrolysis and joining of the 60S ribosomal subunit; Nonsense Mediated Decay (NMD) independent of the Exon Junction Complex (EJC); Nonsense Mediated Decay (NMD) e…	Cytoplasmic ribosomal proteins	11	0	1.197	0.26	0.835247	0.988615	113.03	92.7	107.3	70.93	79.42	86737.6	334094	1.08639e+06	249674	853667	1.39512e+06	1.64466e+06	735570	872766	1.50117e+06	529330	215158	193040
FALSE	High	Master Protein	Q6ZWN5	40S ribosomal protein S9 OS=Mus musculus OX=10090 GN=Rps9 PE=1 SV=3	0	20.673	16	4	42	4	194	22.6	10.65	80.13	4	protein metabolism;other metabolic processes;other biological processes	cytosol;translational apparatus;nucleus;other cell component	nucleic acid binding activity;other molecular function	Pf00163, Pf01479	76846	ENSMUSG00000006333	Rps9	mmu:76846; Q3UBF1; Q6ZWN5; Q8K2D1	L13a-mediated translational silencing of Ceruloplasmin expression; SRP-dependent cotranslational protein targeting to membrane; Major pathway of rRNA processing in the nucleolus and cytosol; Formation of a pool of free 40S subunits; GTP hydrolysis and joining of the 60S ribosomal subunit; Nonsense Mediated Decay (NMD) independent of the Exon Junction Complex (EJC); Nonsense Mediated Decay (NMD) e…	mRNA processing	11	0	1.754	0.81	0.352892	0.884631	83.35	60.6	139.4	33.99	29.78	772396	1.02116e+06	1.10003e+06	552373	1.20972e+06	1.81246e+06	1.46615e+06	911033	987298	1.18221e+06	1.67965e+06	1.29054e+06	876772
FALSE	High	Master Protein	P14206	40S ribosomal protein SA OS=Mus musculus OX=10090 GN=Rpsa PE=1 SV=4	0	105.146	41	9	176	9	295	32.8	4.87	482.16	9	cell adhesion;cell organization and biogenesis;protein metabolism;other metabolic processes	extracellular matrix;plasma membrane;other membranes;cytosol;translational apparatus;nucleus;other cell component	other molecular function	Pf00318, Pf16122	16785	ENSMUSG00000032518	Rpsa	mmu:16785; P14206; Q58E74; Q8BHL0; Q8BNL2; Q91V31; Q9CY13	L13a-mediated translational silencing of Ceruloplasmin expression; SRP-dependent cotranslational protein targeting to membrane; Major pathway of rRNA processing in the nucleolus and cytosol; Formation of a pool of free 40S subunits; GTP hydrolysis and joining of the 60S ribosomal subunit; Nonsense Mediated Decay (NMD) independent of the Exon Junction Complex (EJC); Nonsense Mediated Decay (NMD) e…	Cytoplasmic ribosomal proteins; Alpha 6 beta 4 integrin signaling pathway	12	0	1.792	0.84	0.08078	0.536091	64.6	62.3	137.7	20.2	22.96	1.20605e+07	2.02892e+07	1.08978e+07	1.6517e+07	1.98564e+07	2.41885e+07	1.87644e+07	1.76005e+07	2.02628e+07	2.216e+07	2.66307e+07	1.64122e+07	1.76666e+07
FALSE	High	Master Protein	A0A0R4J1R7	4a-hydroxytetrahydrobiopterin dehydratase OS=Mus musculus OX=10090 GN=Pcbd2 PE=1 SV=1	0	9.817	31	3	7	3	103	11.7	6.79	16.1	3	other metabolic processes		other molecular function	Pf01329		ENSMUSG00000021496	Pcbd2	A0A0R4J1R7			0	0	1.514	0.6	0.629951	0.961787	54.82	43.1	156.9	105.11	64.45		1948.23	276563			157561	232993	14408.4	58488.1	167348	49986.4
FALSE	High	Master Protein	P10852	4F2 cell-surface antigen heavy chain OS=Mus musculus OX=10090 GN=Slc3a2 PE=1 SV=1	0	22.207	13	4	26	4	526	58.3	5.91	70.47	4	other metabolic processes;transport;other biological processes	plasma membrane;other membranes;nucleus;other cytoplasmic organelle;other cell component	transporter activity;nucleic acid binding activity;other molecular function	Pf00128, Pf16028	17254	ENSMUSG00000010095	Slc3a2	G3UWA6; mmu:17254; P10852; Q54AH5	Basigin interactions; Amino acid transport across the plasma membrane; Tryptophan catabolism		3	0	1.912	0.94	0.235049	0.821359	66.66	19.3	180.7	125.51	47.15	79794.8	241081	67627.7	93379.9	55628.6	1.02715e+06	521184	70453.3	110660	525066	678936	517029	736537
FALSE	High	Master Protein	Q9JM14	5'(3')-deoxyribonucleotidase, cytosolic type OS=Mus musculus OX=10090 GN=Nt5c PE=1 SV=1	0	20.648	37	5	33	5	200	23.1	5.49	112.58	5	other metabolic processes	cytosol;nucleus	other molecular function	Pf06941	50773	ENSMUSG00000020736	Nt5c	mmu:50773; Q9JM14	Pyrimidine catabolism; Purine catabolism	Purine metabolism	3	0	1.572	0.65	0.546436	0.950763	66.48	82.3	117.7	59.72	24.67	867151	2.13368e+06	323120	644639	777259	1.29784e+06	1.05941e+06	520650	99586.2	579048	875018	958596	764247
FALSE	Medium	Master Protein	Q8VCE6	5'(3')-deoxyribonucleotidase, mitochondrial OS=Mus musculus OX=10090 GN=Nt5m PE=1 SV=1	0.01	2.602	6	1	3	1	220	25.6	8.35	4.6	1	other metabolic processes		other molecular function	Pf06941	103850	ENSMUSG00000032615	Nt5m	mmu:103850; Q8VCE6	Pyrimidine catabolism	Purine metabolism	2	0	0.87	-0.2	0.423704	0.912478	58.21	106.3	93.7	40.54	55.03		22224.4			28178.9	36541.3	32859.1	49002.7	75142.5		10868.5		22875.1
FALSE	High	Master Protein	O35405	5'-3' exonuclease PLD3 OS=Mus musculus OX=10090 GN=Pld3 PE=1 SV=1	0.001	4.887	9	2	5	2	488	54.4	6.52	14.69	2	DNA metabolism;stress response;other biological processes	other membranes;ER/Golgi;other cytoplasmic organelle	other molecular function	Pf13918	18807	ENSMUSG00000003363	Pld3	mmu:18807; O35405; Q3U5M5	Role of phospholipids in phagocytosis		1	0	100	6.64	1e-17	2.70958e-16			200		92.23										80646	40296.5	10875.9
FALSE	High	Master Protein	Q8BRK8	5'-AMP-activated protein kinase catalytic subunit alpha-2 OS=Mus musculus OX=10090 GN=Prkaa2 PE=1 SV=3	0	63.876	31	12	75	11	552	62	7.87	186.55	12	cell organization and biogenesis;protein metabolism;other metabolic processes;stress response;signal transduction;other biological processes	plasma membrane;other membranes;cytosol;ER/Golgi;nucleus;other cell component	kinase activity;other molecular function	Pf00069, Pf16579, Pf21147	108079	ENSMUSG00000028518	Prkaa2	B1ASQ8; mmu:108079; Q3UYM4; Q8BRK8	Regulation of TP53 Activity through Phosphorylation; Macroautophagy; TP53 Regulates Metabolic Genes; Nuclear events mediated by NFE2L2; Carnitine shuttle; Energy dependent regulation of mTOR by LKB1-AMPK; AMPK inhibits chREBP transcriptional activation activity	Focal adhesion: PI3K-Akt-mTOR signaling pathway; Insulin signaling	9	1	1.572	0.65	0.551497	0.951251	74.48	76.2	123.8	34.92	40.49	1.19631e+06	1.48577e+06	1.0353e+06	767892	1.14093e+06	2.26486e+06	1.61381e+06	733912	1.31829e+06	1.41843e+06	2.05747e+06	725556	738758
FALSE	High	Master Protein	Q9R078	5'-AMP-activated protein kinase subunit beta-1 OS=Mus musculus OX=10090 GN=Prkab1 PE=1 SV=2	0	32.613	41	6	45	6	270	30.3	6.23	100.81	6	other metabolic processes;developmental processes;signal transduction;other biological processes	cytosol;nucleus;other cell component	kinase activity;other molecular function	Pf04739, Pf16561	19079	ENSMUSG00000029513	Prkab1	mmu:19079; Q91YN6; Q9R078	TP53 Regulates Metabolic Genes; Macroautophagy; Regulation of TP53 Activity through Phosphorylation; Energy dependent regulation of mTOR by LKB1-AMPK	Factors and pathways affecting insulin-like growth factor (IGF1)-Akt signaling; Leptin and adiponectin	6	0	0.837	-0.26	0.153195	0.728712	51.83	106.5	93.5	42.04	33.69	846613	1.29367e+06	293517	1.04953e+06	1.66064e+06	1.95377e+06	1.58469e+06	596781	1.42159e+06	822435	748820	360068	403236
FALSE	High	Master Protein	Q6PAM0	5'-AMP-activated protein kinase subunit beta-2 OS=Mus musculus OX=10090 GN=Prkab2 PE=1 SV=1	0	38.526	47	7	48	7	271	30.2	6.46	89.73	7	other metabolic processes;signal transduction;other biological processes	plasma membrane;other membranes;cytosol;nucleus;other cell component	kinase activity;other molecular function	Pf04739, Pf16561	108097	ENSMUSG00000038205	Prkab2	mmu:108097; Q6PAM0	Macroautophagy; Regulation of TP53 Activity through Phosphorylation; TP53 Regulates Metabolic Genes; Carnitine shuttle; Energy dependent regulation of mTOR by LKB1-AMPK; AMPK inhibits chREBP transcriptional activation activity		6	0	2.461	1.3	0.0441278	0.372182	74.8	48.1	151.9	52.23	44.87	432081	1.38311e+06	839648	1.61284e+06	2.01047e+06	996550	830979	519821	931385	1.85666e+06	2.16399e+06	1.51533e+06	1.38635e+06
FALSE	High	Master Protein	O54950	5'-AMP-activated protein kinase subunit gamma-1 OS=Mus musculus OX=10090 GN=Prkag1 PE=1 SV=2	0	46.311	42	11	67	11	330	37.5	7.14	178.76	11	other metabolic processes;transport;other biological processes	cytosol;nucleus;other cell component	enzyme regulator activity;kinase activity;other molecular function	Pf00571	19082	ENSMUSG00000067713	Prkag1	mmu:19082; O54950; Q5PRE8	Macroautophagy; Regulation of TP53 Activity through Phosphorylation; TP53 Regulates Metabolic Genes; Energy dependent regulation of mTOR by LKB1-AMPK	Leptin and adiponectin	5	0	1.134	0.18	0.659982	0.962423	54.14	87.3	112.7	26.86	34.9	597598	1.69887e+06	1.47608e+06	1.03591e+06	1.95953e+06	992038	992044	1.76279e+06	1.86892e+06	1.10299e+06	1.27809e+06	1.06224e+06	779446
FALSE	High	Master Protein	Q8BIQ9	5'-AMP-activated protein kinase subunit gamma-2 OS=Mus musculus OX=10090 GN=Prkag2 PE=1 SV=1	0	15.708	13	3	6	3	443	49.9	8.4	18.89	3	other metabolic processes			Pf00571	108099	ENSMUSG00000028944	Prkag2	Q8BIQ9			0	0	1.218	0.28	0.988394	0.999473	102.92	74.8	125.2	151.21	52.45	29658.7	158584	42749.2	62197.5	111476	1.13822e+06	936511	62027.4	35901.5	65751.2	127685	50281.7	60607
FALSE	High	Master Protein	A0A2I3BQR1	5'-nucleotidase domain-containing 2 (Fragment) OS=Mus musculus OX=10090 GN=Nt5dc2 PE=1 SV=1	0	10.782	8	3	5	3	464	54.5	6.87	9.99	3			other molecular function	Pf05761		ENSMUSG00000071547	Nt5dc2	A0A2I3BQR1			0	0	0.269	-1.89	0.000158827	0.00312719	53.07	161.1	38.9	70.48	16.55						181288	193202	29241.8		23493.6	29231.7
FALSE	High	Master Protein	Q3UHB1	5'-nucleotidase domain-containing protein 3 OS=Mus musculus OX=10090 GN=Nt5dc3 PE=1 SV=1	0	37.433	18	7	70	7	546	63.1	8.56	177.31	7		cytosol;other cell component	other molecular function	Pf05761	103466	ENSMUSG00000054027	Nt5dc3	mmu:103466; Q3T9W5; Q3UHB1			0	0	1.173	0.23	0.82428	0.987537	46.24	93.9	106.1	23.35	18.78	1.25176e+06	2.10158e+06	2.00064e+06	1.07556e+06	1.34063e+06	1.97816e+06	1.60617e+06	1.95267e+06	1.99448e+06	1.24358e+06	1.03573e+06	982195	1.0366e+06
FALSE	High	Master Protein	Q61503	5'-nucleotidase OS=Mus musculus OX=10090 GN=Nt5e PE=1 SV=2	0	12.628	11	3	11	3	576	63.8	6.64	25.16	3	cell adhesion;other metabolic processes;other biological processes	plasma membrane;other membranes;cytosol;nucleus;other cell component	other molecular function	Pf00149, Pf02872	23959	ENSMUSG00000032420	Nt5e	mmu:23959; Q3U3S1; Q61503	Pyrimidine catabolism; Purine catabolism; Nicotinate metabolism	Purine metabolism	4	0	2.193	1.13	0.145114	0.709415	55.87	70.3	129.7	73.19	56.41			65811.6	82962.2		376711	112797			83532.7
FALSE	High	Master Protein	A0A0R4J0X2	5-aminolevulinate synthase OS=Mus musculus OX=10090 GN=Alas1 PE=1 SV=1	0	14.21	4	2	15	2	641	70.9	8.53	37.48	2	other metabolic processes	other membranes;mitochondrion	other molecular function	Pf00155, Pf09029		ENSMUSG00000032786	Alas1	A0A0R4J0X2			0	0	0.538	-0.89	0.0536871	0.425739	60.82	132.7	67.3	33.8	63.71	82564.8	214341	230486		184479	184772	206587	213695	163247	47931.8	171367	18409	59664
FALSE	High	Master Protein	P97478	5-demethoxyubiquinone hydroxylase, mitochondrial OS=Mus musculus OX=10090 GN=Coq7 PE=1 SV=3	0	77.327	56	8	103	8	217	24	7.17	322.84	8	cell organization and biogenesis;other metabolic processes;stress response;developmental processes;other biological processes	other membranes;mitochondrion;nucleus	other molecular function	Pf03232	12850	ENSMUSG00000030652	Coq7	mmu:12850; P97478; Q9R0D7	Ubiquinol biosynthesis		1	0	0.974	-0.04	0.704843	0.966732	64.33	113.8	86.2	30.51	24.35	2.46969e+06	4.14642e+06	4.81775e+06	3.23773e+06	6.22965e+06	6.74945e+06	5.37587e+06	7.00742e+06	1.1143e+07	3.00088e+06	3.85286e+06	2.1703e+06	1.65635e+06
FALSE	Medium	Master Protein	L7N466	5-formyltetrahydrofolate cyclo-ligase OS=Mus musculus OX=10090 GN=Mthfsl PE=1 SV=1	0.04	1.922	9	1	3	1	203	23.2	6.7	0	1	other metabolic processes	mitochondrion	other molecular function	Pf01812	100039707	ENSMUSG00000079427	Mthfsl	L7N466; mmu:100039707	Metabolism of folate and pterines		1	0
FALSE	High	Master Protein	Q8K010	5-oxoprolinase OS=Mus musculus OX=10090 GN=Oplah PE=1 SV=1	0	32.317	9	7	29	7	1288	137.5	6.28	72.91	7	other metabolic processes	cytosol	other molecular function	Pf01968, Pf02538, Pf05378, Pf19278	75475	ENSMUSG00000022562	Oplah	mmu:75475; Q8K010; Q8R3K2	Glutathione synthesis and recycling	Glutathione metabolism; Oxidative stress and redox pathway; Glutathione and one-carbon metabolism	4	0	0.605	-0.72	0.0439706	0.37193	94.87	120	80	64.34	78.89	98899.1	342929	540028	126427	541184	676011	790013	339184	222458	199977	102279	25687.2	8338.39
FALSE	High	Master Protein	Q8R1K4	5-phosphohydroxy-L-lysine phospho-lyase OS=Mus musculus OX=10090 GN=Phykpl PE=1 SV=1	0	12.387	13	3	11	3	467	51.9	6.46	28.96	3			other molecular function	Pf00202	72947	ENSMUSG00000020359	Phykpl	mmu:72947; Q3TUU9; Q8BG04; Q8R1K4	Collagen degradation; Lysine catabolism		2	0	0.977	-0.03	0.635237	0.961787	50.58	113.1	86.9	94.01	113.17	33237.5	363859	43235.7	30599.2	109274	280292	77908.8	33103.3		31137.8	22920.8	27859.8	183166
FALSE	High	Master Protein	P70290	55 kDa erythrocyte membrane protein OS=Mus musculus OX=10090 GN=Mpp1 PE=1 SV=1	0	22.192	16	4	21	4	466	52.2	7.2	64.74	4	other biological processes	plasma membrane;other membranes;cytoskeleton;other cell component	signal transduction activity or receptor binding	Pf00018, Pf00595, Pf00625	17524	ENSMUSG00000031402	Mpp1	mmu:17524; P70290			0	0	0.668	-0.58	0.0495935	0.403039	90.72	111.3	88.7	91.97	58.34	3.22487e+06	1.48108e+06	252198	598566	2.28934e+06	989431	578210	475016	1.09561e+06	201855	658471	686892	120845
FALSE	High	Master Protein	A0A087WRG0	6-phosphofructo-2-kinase OS=Mus musculus OX=10090 GN=Pfkfb2 PE=1 SV=1	0	10.352	6	3	16	2	533	61.5	7.83	20.74	3	other metabolic processes		kinase activity;other molecular function	Pf00300, Pf01591		ENSMUSG00000026409	Pfkfb2	A0A087WRG0			0	1	0.767	-0.38	0.25829	0.834802	56.99	126.4	73.6	46.12	49.77	88104.5	191818	123129	65798.4	58242.9	168057	195261	169274	56477.1	45343.7	76514.3	58771.8	9802.12
FALSE	High	Master Protein	P70266	6-phosphofructo-2-kinase/fructose-2,6-bisphosphatase 1 OS=Mus musculus OX=10090 GN=Pfkfb1 PE=1 SV=2	0	6.747	5	2	10	1	471	54.8	6.76	19.17	2	other metabolic processes;stress response;other biological processes	cytosol	kinase activity;other molecular function	Pf00300, Pf01591	18639	ENSMUSG00000025271	Pfkfb1	A2AFN0; mmu:18639; P70266; Q3V180	Regulation of glycolysis by fructose 2,6-bisphosphate metabolism	Focal adhesion: PI3K-Akt-mTOR signaling pathway	2	0	0.01	-6.64	1e-17	2.70958e-16		200		106.33		3191.58				35954.9
FALSE	High	Master Protein	Q9DCD0	6-phosphogluconate dehydrogenase, decarboxylating OS=Mus musculus OX=10090 GN=Pgd PE=1 SV=3	0	35.695	23	7	37	7	483	53.2	7.23	110.45	7	other metabolic processes	cytosol	other molecular function	Pf00393, Pf03446	110208	ENSMUSG00000028961	Pgd	mmu:110208; Q3UD80; Q9DCD0	Pentose phosphate pathway	Oxidative stress and redox pathway; Pentose phosphate pathway	3	0	1.254	0.33	0.96447	0.996474	59.62	83.5	116.5	43.63	15.85	1.66722e+06	3.5508e+06	1.35447e+06	1.57123e+06	1.71169e+06	3.57761e+06	3.65616e+06	1.68403e+06	1.45902e+06	1.88737e+06	1.76794e+06	1.45845e+06	1.61646e+06
FALSE	High	Master Protein	Q9CQ60	6-phosphogluconolactonase OS=Mus musculus OX=10090 GN=Pgls PE=1 SV=1	0	54.074	42	6	132	6	257	27.2	5.85	439.68	6	other metabolic processes	cytosol	other molecular function	Pf01182	66171	ENSMUSG00000031807	Pgls	mmu:66171; Q3TA62; Q9CQ60	Pentose phosphate pathway	Pentose phosphate pathway	2	0	1.197	0.26	0.668639	0.962423	65.15	101.7	98.3	25.94	25.47	8.02584e+06	1.27853e+07	4.36264e+06	7.73742e+06	1.09675e+07	1.04226e+07	6.22289e+06	1.06698e+07	6.92251e+06	4.26728e+06	6.50666e+06	5.69338e+06	5.57214e+06
FALSE	High	Master Protein	P63038	60 kDa heat shock protein, mitochondrial OS=Mus musculus OX=10090 GN=Hspd1 PE=1 SV=1	0	250.898	52	27	864	27	573	60.9	6.18	2830.25	27	cell cycle OR cell proliferation;cell organization and biogenesis;protein metabolism;DNA metabolism;other metabolic processes;stress response;transport;developmental processes;signal transduction;other biological processes	non-structural extracellular;plasma membrane;other membranes;cytosol;cytoskeleton;mitochondrion;ER/Golgi;other cytoplasmic organelle;other cell component	nucleic acid binding activity;other molecular function	Pf00118	15510	ENSMUSG00000025980	Hspd1	mmu:15510; P19226; P19227; P63038; P97602; Q3KQP2; Q3UIP0; Q8C2C7; Q8VEF4	Mitochondrial protein degradation; Mitochondrial protein import	SIDS susceptibility pathways	3	0	0.804	-0.31	0.382956	0.894566	78.72	113.6	86.4	21.04	16.49	3.36906e+07	9.63036e+07	5.02642e+07	3.93243e+07	8.40505e+07	8.36783e+07	6.67779e+07	8.97008e+07	1.11804e+08	3.40913e+07	3.9288e+07	2.7344e+07	2.03549e+07
FALSE	High	Master Protein	O08848	60 kDa SS-A/Ro ribonucleoprotein OS=Mus musculus OX=10090 GN=RO60 PE=1 SV=1	0	20.048	11	4	19	4	538	60.1	7.9	52.24	4	cell organization and biogenesis;developmental processes;signal transduction;other biological processes	cytosol;nucleus;other cell component	nucleic acid binding activity;other molecular function	Pf05731	20822	ENSMUSG00000018199	RO60	mmu:20822; O08848; Q9QYD8		mRNA processing	1	0	1.952	0.96	0.220542	0.810094	52.45	54.9	145.1	52.73	48.88	80738.9	182523	57817.5	105042	61272.6	81532.2	82008.7	39283.7	38424.2	115127	151641	105944	97128.8
FALSE	High	Master Protein	P14869	60S acidic ribosomal protein P0 OS=Mus musculus OX=10090 GN=Rplp0 PE=1 SV=3	0	55.248	31	10	93	10	317	34.2	6.25	261.85	10	cell organization and biogenesis;protein metabolism;other metabolic processes;other biological processes	cytosol;translational apparatus;nucleus;other cell component	nucleic acid binding activity;other molecular function	Pf00428, Pf00466, Pf17777	11837	ENSMUSG00000067274	Rplp0	mmu:11837; P14869; Q99L54	L13a-mediated translational silencing of Ceruloplasmin expression; SRP-dependent cotranslational protein targeting to membrane; Major pathway of rRNA processing in the nucleolus and cytosol; Formation of a pool of free 40S subunits; GTP hydrolysis and joining of the 60S ribosomal subunit; Nonsense Mediated Decay (NMD) independent of the Exon Junction Complex (EJC); Nonsense Mediated Decay (NMD) e…	Cytoplasmic ribosomal proteins	8	0	1.367	0.45	0.524116	0.943941	60.08	77.1	122.9	42.33	36.63	3.40791e+06	4.465e+06	4.26571e+06	1.92987e+06	3324901	8.11636e+06	7.69632e+06	4.43542e+06	5.80264e+06	6.73275e+06	5.55674e+06	2.38668e+06	2.91123e+06
FALSE	High	Master Protein	P47955	60S acidic ribosomal protein P1 OS=Mus musculus OX=10090 GN=Rplp1 PE=1 SV=1	0	7.543	14	1	19	1	114	11.5	4.32	56.05	1	protein metabolism;other metabolic processes;other biological processes	cytosol;translational apparatus;other cell component	enzyme regulator activity;other molecular function	Pf00428	56040	ENSMUSG00000007892	Rplp1	mmu:56040; P47955	L13a-mediated translational silencing of Ceruloplasmin expression; SRP-dependent cotranslational protein targeting to membrane; Major pathway of rRNA processing in the nucleolus and cytosol; Formation of a pool of free 40S subunits; GTP hydrolysis and joining of the 60S ribosomal subunit; Nonsense Mediated Decay (NMD) independent of the Exon Junction Complex (EJC); Nonsense Mediated Decay (NMD) e…	Cytoplasmic ribosomal proteins	8	0	1.544	0.63	0.570271	0.953545	77.72	79.4	120.6	65.11	48.87	240345	571979	450761	235960	229550	1.00153e+06	1.26114e+06	775896	494379	850100	336587	321805	450490
FALSE	High	Master Protein	P99027	60S acidic ribosomal protein P2 OS=Mus musculus OX=10090 GN=Rplp2 PE=1 SV=3	0	13.373	27	2	11	2	115	11.6	4.54	33.05	2	protein metabolism;other metabolic processes	cytosol;translational apparatus;other cell component	other molecular function	Pf00428	67186	ENSMUSG00000025508	Rplp2	mmu:67186; P99027; Q3TKY3; Q9CQ99; Q9CZJ8	L13a-mediated translational silencing of Ceruloplasmin expression; SRP-dependent cotranslational protein targeting to membrane; Major pathway of rRNA processing in the nucleolus and cytosol; Formation of a pool of free 40S subunits; GTP hydrolysis and joining of the 60S ribosomal subunit; Nonsense Mediated Decay (NMD) independent of the Exon Junction Complex (EJC); Nonsense Mediated Decay (NMD) e…	Cytoplasmic ribosomal proteins	8	0	1.21	0.28	0.952325	0.995952	60.39	76.6	123.4	43.39	24.5	2.06214e+06	3.54384e+06	2.12648e+06	3.62373e+06	2.04089e+06	6567560	5.19965e+06	2.76638e+06	5.42315e+06	3.5493e+06	2.2636e+06	2.5879e+06	2316379
FALSE	High	Master Protein	I7HLV2	60S ribosomal protein L10 (Fragment) OS=Mus musculus OX=10090 GN=Rpl10 PE=1 SV=1	0	46.802	27	5	79	5	201	23.1	10.01	233.47	5	protein metabolism;other metabolic processes;other biological processes	cytosol;translational apparatus	other molecular function	Pf00252		ENSMUSG00000008682	Rpl10	I7HLV2			0	0	2.083	1.06	0.0252304	0.25825	67.14	67.7	132.3	22.79	13.48	5.82562e+06	7.77811e+06	6.62607e+06	7.18725e+06	8.48752e+06	8.63776e+06	9.60693e+06	5.15056e+06	1.06603e+07	1.03565e+07	1.12942e+07	7.92181e+06	7.33097e+06
FALSE	High	Master Protein	A2BH06	60S ribosomal protein L11 (Fragment) OS=Mus musculus OX=10090 GN=Rpl11 PE=1 SV=1	0	38.944	39	7	58	7	172	19.7	9.74	142.92	7	protein metabolism;other metabolic processes	translational apparatus;other cell component	other molecular function	Pf00281, Pf00673		ENSMUSG00000059291	Rpl11	A2BH06			0	0	1.238	0.31	0.879874	0.990641	91.48	86.1	113.9	46.26	39.02	855862	2.89629e+06	1.28425e+06	642204	847403	1.65606e+06	1.89769e+06	1.13654e+06	872848	1.6749e+06	1.12874e+06	1.48005e+06	648215
FALSE	High	Master Protein	P35979	60S ribosomal protein L12 OS=Mus musculus OX=10090 GN=Rpl12 PE=1 SV=2	0	12.957	19	2	22	2	165	17.8	9.42	76.07	2	protein metabolism;other metabolic processes	cytosol;translational apparatus;nucleus;other cell component	nucleic acid binding activity;other molecular function	Pf00298, Pf03946	269261	ENSMUSG00000038900	Rpl12	mmu:269261; P35979; Q9CQK4	L13a-mediated translational silencing of Ceruloplasmin expression; SRP-dependent cotranslational protein targeting to membrane; Major pathway of rRNA processing in the nucleolus and cytosol; Formation of a pool of free 40S subunits; GTP hydrolysis and joining of the 60S ribosomal subunit; Nonsense Mediated Decay (NMD) independent of the Exon Junction Complex (EJC); Nonsense Mediated Decay (NMD) e…	Cytoplasmic ribosomal proteins; mRNA processing	9	0	1.365	0.45	0.810047	0.984501	57.96	81.5	118.5	39.43	36.67	581018	938480	1.38847e+06	1.25642e+06	2.30251e+06	2.31237e+06	1.89064e+06	1.2494e+06	3.62855e+06	1.68254e+06	1.70366e+06	498096	802372
FALSE	High	Master Protein	A0A1B0GS68	60S ribosomal protein L13a OS=Mus musculus OX=10090 GN=Gm45713 PE=2 SV=1	0	5.303	4	2	18	2	446	50.8	10.23	15.22	2	protein metabolism;other metabolic processes;signal transduction;other biological processes	other membranes;translational apparatus	signal transduction activity or receptor binding;other molecular function	Pf00572, Pf02947		ENSMUSG00000089989	Gm45713	A0A1B0GS68			0	0	1.168	0.22	0.893428	0.991455	142.53	61.7	138.3	107.92	112.04	25112	69126.4	688296		43386.4	758964	759680	233275	87255.2	851380	56508.8		7599.41
FALSE	High	Master Protein	Q9CR57	60S ribosomal protein L14 OS=Mus musculus OX=10090 GN=Rpl14 PE=1 SV=3	0	15.012	10	2	28	2	217	23.5	11.02	54.55	2	protein metabolism;RNA metabolism OR transcription;other metabolic processes;other biological processes	cytosol;translational apparatus;other cell component	nucleic acid binding activity;other molecular function	Pf01929	67115	ENSMUSG00000025794	Rpl14	mmu:67115; Q9CR57; Q9D8Q1	L13a-mediated translational silencing of Ceruloplasmin expression; SRP-dependent cotranslational protein targeting to membrane; Major pathway of rRNA processing in the nucleolus and cytosol; Formation of a pool of free 40S subunits; GTP hydrolysis and joining of the 60S ribosomal subunit; Nonsense Mediated Decay (NMD) independent of the Exon Junction Complex (EJC); Nonsense Mediated Decay (NMD) e…		7	0	1.841	0.88	0.272997	0.843377	95.43	78.9	121.1	57.1	48.88	58772.8	422213	1.436e+06	604939	1.02431e+06	1.11072e+06	1.37134e+06	1.06573e+06	2.19283e+06	1.99738e+06	1.27458e+06	648996	548001
FALSE	High	Master Protein	Q9CZM2	60S ribosomal protein L15 OS=Mus musculus OX=10090 GN=Rpl15 PE=1 SV=4	0	14.852	16	3	29	3	204	24.1	11.62	76.37	3	protein metabolism;other metabolic processes;other biological processes	cytosol;cytoskeleton;translational apparatus;nucleus;other cell component	nucleic acid binding activity;other molecular function	Pf00827	66480	ENSMUSG00000012405	Rpl15	mmu:66480; Q9CWI5; Q9CZM2	L13a-mediated translational silencing of Ceruloplasmin expression; SRP-dependent cotranslational protein targeting to membrane; Major pathway of rRNA processing in the nucleolus and cytosol; Formation of a pool of free 40S subunits; GTP hydrolysis and joining of the 60S ribosomal subunit; Nonsense Mediated Decay (NMD) independent of the Exon Junction Complex (EJC); Nonsense Mediated Decay (NMD) e…	Cytoplasmic ribosomal proteins	8	0	1.407	0.49	0.792419	0.980168	65.45	79.6	120.4	49.2	40.17	562004	1.07228e+06	1.02032e+06	462270	442880	1.89139e+06	1.43713e+06	871061	876861	1.35685e+06	541168	640918	593785
FALSE	High	Master Protein	Q9CPR4	60S ribosomal protein L17 OS=Mus musculus OX=10090 GN=Rpl17 PE=1 SV=3	0	37.312	30	5	69	5	184	21.4	10.18	159.89	5											0	0	1.742	0.8	0.0983101	0.592766	90.99	67.6	132.4	28.14	36.64	2.49224e+06	5.54321e+06	5.06368e+06	3.49611e+06	3.67843e+06	6.13219e+06	6.17647e+06	4.37281e+06	6.14566e+06	8.66652e+06	6.29604e+06	3.19723e+06	3.64996e+06
FALSE	Medium	Master Protein	A0A1B0GSA8	60S ribosomal protein L18 (Fragment) OS=Mus musculus OX=10090 GN=Rpl18 PE=1 SV=1	0.033	1.996	10	1	4	1	126	14.6	11.8	5.85	1	protein metabolism;other metabolic processes	ER/Golgi;translational apparatus;other cell component	other molecular function	Pf17135		ENSMUSG00000059070	Rpl18	A0A1B0GSA8			0	0	0.804	-0.32	0.330383	0.876362	101.71	95	105	48.1	111.45	15418.5	45409		54254.8	55922				93085.8		41508.8	11335.3	22144.7
FALSE	High	Master Protein	A0A1D5RLW5	60S ribosomal protein L18a OS=Mus musculus OX=10090 GN=Rpl18a PE=1 SV=1	0	19.064	13	5	46	5	147	17.4	10.89	79.43	5	protein metabolism;other metabolic processes	translational apparatus;other cell component	other molecular function	Pf01775		ENSMUSG00000045128	Rpl18a	A0A1D5RLW5			0	0	2.636	1.4	0.0297567	0.287905	90.42	38.5	161.5	68.94	31.6	3.98334e+06	1.8955e+06	2.23493e+06	927247	670574	2.26165e+06	2.88574e+06	1.16683e+06	1.02358e+06	4.31323e+06	6.10236e+06	2.54488e+06	3.46045e+06
FALSE	High	Master Protein	Q9CQM8	60S ribosomal protein L21 OS=Mus musculus OX=10090 GN=Rpl21 PE=1 SV=1	0.001	4.88	9	1	4	1	160	18.6	10.49	12.44	1	protein metabolism;other metabolic processes	cytosol;ER/Golgi;translational apparatus;other cell component	other molecular function	Pf01157	19933	ENSMUSG00000041453	Rpl21	mmu:19933; O09167; Q9CQM8	L13a-mediated translational silencing of Ceruloplasmin expression; SRP-dependent cotranslational protein targeting to membrane; Major pathway of rRNA processing in the nucleolus and cytosol; Formation of a pool of free 40S subunits; GTP hydrolysis and joining of the 60S ribosomal subunit; Nonsense Mediated Decay (NMD) independent of the Exon Junction Complex (EJC); Nonsense Mediated Decay (NMD) e…	Cytoplasmic ribosomal proteins	8	0	1.619	0.7	0.507153	0.943574	117.48	59.3	140.7	105.66	76.96	13957.5	45210.7	48091.7	109700	336564	24919.8	51929.4	440654	626955	81932.4	266390	15729.6	44748.7
FALSE	High	Master Protein	P67984	60S ribosomal protein L22 OS=Mus musculus OX=10090 GN=Rpl22 PE=1 SV=2	0	23.967	20	1	39	1	128	14.8	9.19	157.98	1	protein metabolism;other metabolic processes;other biological processes	cytosol;translational apparatus;nucleus;other cell component	nucleic acid binding activity;other molecular function	Pf01776	19934	ENSMUSG00000028936	Rpl22	mmu:19934; P41104; P67984	L13a-mediated translational silencing of Ceruloplasmin expression; SRP-dependent cotranslational protein targeting to membrane; Major pathway of rRNA processing in the nucleolus and cytosol; Formation of a pool of free 40S subunits; GTP hydrolysis and joining of the 60S ribosomal subunit; Nonsense Mediated Decay (NMD) independent of the Exon Junction Complex (EJC); Nonsense Mediated Decay (NMD) e…	Cytoplasmic ribosomal proteins; mRNA processing	9	0	1.891	0.92	0.236045	0.82294	44.9	82.9	117.1	25.91	8.83	1.01018e+06	3.06722e+06	1.31685e+06	1848039	2.50694e+06	3.13612e+06	2.35914e+06	2.95365e+06	4.00289e+06	2.20417e+06	2.61191e+06	2205954	1.61934e+06
FALSE	High	Master Protein	Q9D7S7	60S ribosomal protein L22-like 1 OS=Mus musculus OX=10090 GN=Rpl22l1 PE=1 SV=1	0	8.635	20	1	10	1	122	14.5	9.45	32.98	1	protein metabolism;other metabolic processes	cytosol;translational apparatus;other cell component	nucleic acid binding activity;other molecular function	Pf01776	68028	ENSMUSG00000039221	Rpl22l1	mmu:68028; Q9CXU8; Q9D7S7	L13a-mediated translational silencing of Ceruloplasmin expression; SRP-dependent cotranslational protein targeting to membrane; Major pathway of rRNA processing in the nucleolus and cytosol; Formation of a pool of free 40S subunits; GTP hydrolysis and joining of the 60S ribosomal subunit; Nonsense Mediated Decay (NMD) independent of the Exon Junction Complex (EJC); Nonsense Mediated Decay (NMD) e…		7	0	1.88	0.91	0.271516	0.842698	52.08	73.4	126.6	45.6	40.1		353841				331349	186686		116626	423476	213967	232295	235200
FALSE	High	Master Protein	P62830	60S ribosomal protein L23 OS=Mus musculus OX=10090 GN=Rpl23 PE=1 SV=1	0	33.175	48	7	27	7	140	14.9	10.51	83.68	7	cell cycle OR cell proliferation;cell organization and biogenesis;protein metabolism;other metabolic processes;other biological processes	cytosol;translational apparatus;nucleus;other cell component	enzyme regulator activity;nucleic acid binding activity;other molecular function	Pf00238	65019	ENSMUSG00000071415	Rpl23	mmu:65019; P23131; P24048; P62830; Q29246; Q3THU4; Q9CZE6; Q9DCQ4	L13a-mediated translational silencing of Ceruloplasmin expression; SRP-dependent cotranslational protein targeting to membrane; Major pathway of rRNA processing in the nucleolus and cytosol; Formation of a pool of free 40S subunits; GTP hydrolysis and joining of the 60S ribosomal subunit; Nonsense Mediated Decay (NMD) independent of the Exon Junction Complex (EJC); Nonsense Mediated Decay (NMD) e…		7	0	0.78	-0.36	0.154317	0.730401	84.7	84.5	115.5	79.89	38.13	8004.34		625184	273780	1.83851e+06	50148	376567	815515	1.38306e+06	439127	682728	283666	141635
FALSE	High	Master Protein	P62751	60S ribosomal protein L23a OS=Mus musculus OX=10090 GN=Rpl23a PE=1 SV=1	0	5.792	10	1	36	1	156	17.7	10.45	111.87	1	cell organization and biogenesis;protein metabolism;other metabolic processes	cytosol;translational apparatus;nucleus;other cell component	nucleic acid binding activity;other molecular function	Pf00276, Pf03939	268449	ENSMUSG00000058546	Rpl23a	mmu:268449; P29316; P39024; P62751; Q92774	L13a-mediated translational silencing of Ceruloplasmin expression; SRP-dependent cotranslational protein targeting to membrane; Major pathway of rRNA processing in the nucleolus and cytosol; Formation of a pool of free 40S subunits; GTP hydrolysis and joining of the 60S ribosomal subunit; Nonsense Mediated Decay (NMD) independent of the Exon Junction Complex (EJC); Nonsense Mediated Decay (NMD) e…	Cytoplasmic ribosomal proteins	8	0	1.16	0.21	0.718373	0.969138	43.96	93.5	106.5	32.37	29.25	1.69514e+06	1.65151e+06	1.15327e+06	953808	1.1973e+06	1.74081e+06	1.39352e+06	1.15427e+06	779942	1.21229e+06	867765	667813	709771
FALSE	High	Master Protein	Q8BP67	60S ribosomal protein L24 OS=Mus musculus OX=10090 GN=Rpl24 PE=1 SV=2	0	18.234	27	4	27	4	157	17.8	11.25	57.9	4	cell cycle OR cell proliferation;cell organization and biogenesis;protein metabolism;other metabolic processes;developmental processes	cytosol;ER/Golgi;translational apparatus;other cell component	nucleic acid binding activity;other molecular function	Pf01246	68193	ENSMUSG00000098274	Rpl24	mmu:68193; P38663; Q58EA4; Q8BP67	SRP-dependent cotranslational protein targeting to membrane; L13a-mediated translational silencing of Ceruloplasmin expression; Major pathway of rRNA processing in the nucleolus and cytosol; Formation of a pool of free 40S subunits; GTP hydrolysis and joining of the 60S ribosomal subunit; Nonsense Mediated Decay (NMD) independent of the Exon Junction Complex (EJC); Nonsense Mediated Decay (NMD) e…	Cytoplasmic ribosomal proteins	8	0	1.451	0.54	0.665409	0.962423	102.93	88.7	111.3	49.21	64.25	1.34658e+06	2.42427e+06	2.8876e+06	593370	1.26298e+06	3.8432e+06	2.97663e+06	2.16698e+06	2.11856e+06	4.45406e+06	1.50065e+06	1.71038e+06	906067
FALSE	High	Master Protein	P61358	60S ribosomal protein L27 OS=Mus musculus OX=10090 GN=Rpl27 PE=1 SV=2	0	6.466	24	2	9	2	136	15.8	10.56	3.49	2	protein metabolism;RNA metabolism OR transcription;other metabolic processes;other biological processes	other membranes;cytosol;ER/Golgi;translational apparatus;nucleus;other cell component	other molecular function	Pf00467, Pf01777	19942	ENSMUSG00000063316	Rpl27	mmu:19942; P61358	L13a-mediated translational silencing of Ceruloplasmin expression; SRP-dependent cotranslational protein targeting to membrane; Major pathway of rRNA processing in the nucleolus and cytosol; Formation of a pool of free 40S subunits; GTP hydrolysis and joining of the 60S ribosomal subunit; Nonsense Mediated Decay (NMD) independent of the Exon Junction Complex (EJC); Nonsense Mediated Decay (NMD) e…	Cytoplasmic ribosomal proteins	8	0	1.79	0.84	0.350414	0.883491	92.94	82.5	117.5	62.07	87.09	96612.7	296259	525238	125184	211449	730896	675617	755606	497358	1.29596e+06	454467	190857	210685
FALSE	Medium	Master Protein	P14115	60S ribosomal protein L27a OS=Mus musculus OX=10090 GN=Rpl27a PE=1 SV=5	0.01	2.574	7	1	2	1	148	16.6	11.12	1.67	1	protein metabolism;other metabolic processes	cytosol;translational apparatus;other cell component	other molecular function	Pf00828	26451	ENSMUSG00000046364	Rpl27a	mmu:26451; P14115; Q9CQ16; Q9R1X6	L13a-mediated translational silencing of Ceruloplasmin expression; SRP-dependent cotranslational protein targeting to membrane; Major pathway of rRNA processing in the nucleolus and cytosol; Formation of a pool of free 40S subunits; GTP hydrolysis and joining of the 60S ribosomal subunit; Nonsense Mediated Decay (NMD) independent of the Exon Junction Complex (EJC); Nonsense Mediated Decay (NMD) e…	Cytoplasmic ribosomal proteins	9	0	0.939	-0.09	0.553829	0.95154	107.66	85.1	114.9	69.2	86.45			146932			57960.3		71966		131192	13782.8
FALSE	High	Master Protein	P27659	60S ribosomal protein L3 OS=Mus musculus OX=10090 GN=Rpl3 PE=1 SV=3	0	35.057	16	4	56	4	403	46.1	10.21	236	4	protein metabolism;other metabolic processes;other biological processes	cytosol;translational apparatus;nucleus;other cell component	nucleic acid binding activity;other molecular function	Pf00297	27367	ENSMUSG00000060036	Rpl3	mmu:27367; O89071; P27659; Q91VJ6	L13a-mediated translational silencing of Ceruloplasmin expression; SRP-dependent cotranslational protein targeting to membrane; Major pathway of rRNA processing in the nucleolus and cytosol; Formation of a pool of free 40S subunits; GTP hydrolysis and joining of the 60S ribosomal subunit; Nonsense Mediated Decay (NMD) independent of the Exon Junction Complex (EJC); Nonsense Mediated Decay (NMD) e…	Cytoplasmic ribosomal proteins	8	0	2.395	1.26	0.00707702	0.0934763	78.18	48.3	151.7	51.76	28.52	4.50067e+06	1.30106e+07	2.44236e+06	5.52905e+06	4.37046e+06	1.02688e+07	7.95782e+06	2.9985e+06	4.17282e+06	1.00012e+07	1.2408e+07	9.75058e+06	1.06347e+07
FALSE	High	Master Protein	P62889	60S ribosomal protein L30 OS=Mus musculus OX=10090 GN=Rpl30 PE=1 SV=2	0	11.962	24	2	14	2	115	12.8	9.63	32.01	2	protein metabolism;other metabolic processes;stress response;other biological processes	cytosol;translational apparatus;nucleus;other cell component	nucleic acid binding activity;other molecular function	Pf01248	19946	ENSMUSG00000058600	Rpl30	mmu:19946; P04645; P62889	L13a-mediated translational silencing of Ceruloplasmin expression; SRP-dependent cotranslational protein targeting to membrane; Major pathway of rRNA processing in the nucleolus and cytosol; Formation of a pool of free 40S subunits; GTP hydrolysis and joining of the 60S ribosomal subunit; Nonsense Mediated Decay (NMD) independent of the Exon Junction Complex (EJC); Nonsense Mediated Decay (NMD) e…	Selenium metabolism / selenoproteins; Cytoplasmic ribosomal proteins	9	0	1.658	0.73	0.473167	0.93097	112.09	62.9	137.1	97.53	105.23	18825.2	54251.1	349162	44741.2	74720.3	483914	518461	185611	160223	657734	263912	25149.9	16275.2
FALSE	High	Master Protein	P62900	60S ribosomal protein L31 OS=Mus musculus OX=10090 GN=Rpl31 PE=1 SV=1	0	5.291	11	1	10	1	125	14.5	10.54	25.04	1	protein metabolism;other metabolic processes	cytosol;translational apparatus;nucleus;other cell component	other molecular function	Pf01198	114641	ENSMUSG00000073702	Rpl31	mmu:114641; P12947; P62900	L13a-mediated translational silencing of Ceruloplasmin expression; SRP-dependent cotranslational protein targeting to membrane; Major pathway of rRNA processing in the nucleolus and cytosol; Formation of a pool of free 40S subunits; GTP hydrolysis and joining of the 60S ribosomal subunit; Nonsense Mediated Decay (NMD) independent of the Exon Junction Complex (EJC); Nonsense Mediated Decay (NMD) e…	Cytoplasmic ribosomal proteins	8	0	1.598	0.68	0.535192	0.943941	55.91	78	122	27.86	56.16		175840	130559	153046		322775		257218	247555	449426	368679	144737	173638
FALSE	High	Master Protein	Q6ZWV7	60S ribosomal protein L35 OS=Mus musculus OX=10090 GN=Rpl35 PE=1 SV=1	0	5.261	11	1	14	1	123	14.5	11.05	38.26	1	protein metabolism;RNA metabolism OR transcription;other metabolic processes	cytosol;translational apparatus;other cell component	nucleic acid binding activity;other molecular function	Pf00831	66489	ENSMUSG00000062997; ENSMUSG00000078193	Rpl35	mmu:66489; Q6ZWV7	GTP hydrolysis and joining of the 60S ribosomal subunit; Nonsense Mediated Decay (NMD) enhanced by the Exon Junction Complex (EJC); L13a-mediated translational silencing of Ceruloplasmin expression; SRP-dependent cotranslational protein targeting to membrane; Major pathway of rRNA processing in the nucleolus and cytosol; Formation of a pool of free 40S subunits; Nonsense Mediated Decay (NMD) inde…	Cytoplasmic ribosomal proteins	8	0	1.261	0.33	0.927635	0.995415	83.5	98.6	101.4	47	73.46	178409	470095	366579	116042	380499	829714	670797	558953	795195	641138	407278	94576.1	190098
FALSE	High	Master Protein	O55142	60S ribosomal protein L35a OS=Mus musculus OX=10090 GN=Rpl35a PE=1 SV=2	0.001	4.807	15	2	4	2	110	12.5	10.89	3.1	2	protein metabolism;other metabolic processes;other biological processes	cytosol;translational apparatus;other cell component	other molecular function	Pf01247	57808	ENSMUSG00000060636	Rpl35a	mmu:57808; O55142	L13a-mediated translational silencing of Ceruloplasmin expression; SRP-dependent cotranslational protein targeting to membrane; Major pathway of rRNA processing in the nucleolus and cytosol; Formation of a pool of free 40S subunits; GTP hydrolysis and joining of the 60S ribosomal subunit; Nonsense Mediated Decay (NMD) independent of the Exon Junction Complex (EJC); Nonsense Mediated Decay (NMD) e…	Cytoplasmic ribosomal proteins	8	0	1.343	0.43	0.791683	0.979949	100.3	110.5	89.5	54.88	92.79	33363.8	13526.3	90617.4	33295.5	101242	104074	122680	47588.5	150373	132824	48014.8	10177.9	22058.4
FALSE	High	Master Protein	Q6ZWZ4	60S ribosomal protein L36 OS=Mus musculus OX=10090 GN=Rpl36 PE=1 SV=1	0	6.885	10	1	11	1	105	12.2	11.59	24.34	1	protein metabolism;other metabolic processes	cytosol;translational apparatus;nucleus;other cell component	other molecular function	Pf01158	54217	ENSMUSG00000057863	Rpl36	mmu:54217; P47964; Q6ZWZ4	L13a-mediated translational silencing of Ceruloplasmin expression; SRP-dependent cotranslational protein targeting to membrane; Major pathway of rRNA processing in the nucleolus and cytosol; Formation of a pool of free 40S subunits; GTP hydrolysis and joining of the 60S ribosomal subunit; Nonsense Mediated Decay (NMD) independent of the Exon Junction Complex (EJC); Nonsense Mediated Decay (NMD) e…	Cytoplasmic ribosomal proteins	8	0	1.64	0.71	0.45832	0.926046	100.08	75.6	124.4	70.79	74.34	157070	460627	713153	80279	272515	1.22803e+06	910463	560576	512894	1.09147e+06	478821	341945	218679
FALSE	High	Master Protein	Q9JJI8	60S ribosomal protein L38 OS=Mus musculus OX=10090 GN=Rpl38 PE=1 SV=3	0	10.832	33	3	12	3	70	8.2	10.1	18.94	3	cell organization and biogenesis;protein metabolism;other metabolic processes;developmental processes;other biological processes	cytosol;translational apparatus;other cell component	other molecular function	Pf01781	67671	ENSMUSG00000057322	Rpl38	mmu:67671; Q9JJI8	Major pathway of rRNA processing in the nucleolus and cytosol; L13a-mediated translational silencing of Ceruloplasmin expression; SRP-dependent cotranslational protein targeting to membrane; Formation of a pool of free 40S subunits; GTP hydrolysis and joining of the 60S ribosomal subunit; Nonsense Mediated Decay (NMD) independent of the Exon Junction Complex (EJC); Nonsense Mediated Decay (NMD) e…	Cytoplasmic ribosomal proteins; mRNA processing	9	0	1.518	0.6	0.632004	0.961787	83.8	90.1	109.9	43.23	79.41		129127	385251	311174	396055	821107	558838	501005	581737	483802	217441		2291.93
FALSE	High	Master Protein	Q9D8E6	60S ribosomal protein L4 OS=Mus musculus OX=10090 GN=Rpl4 PE=1 SV=3	0	38.272	23	10	48	10	419	47.1	11	98.45	10	cell organization and biogenesis;protein metabolism;other metabolic processes;other biological processes	cytosol;cytoskeleton;ER/Golgi;translational apparatus;nucleus;other cell component	nucleic acid binding activity;other molecular function	Pf00573, Pf14374	67891	ENSMUSG00000032399	Rpl4	mmu:67891; Q9CY08; Q9D8E6	Major pathway of rRNA processing in the nucleolus and cytosol; L13a-mediated translational silencing of Ceruloplasmin expression; SRP-dependent cotranslational protein targeting to membrane; Formation of a pool of free 40S subunits; GTP hydrolysis and joining of the 60S ribosomal subunit; Nonsense Mediated Decay (NMD) independent of the Exon Junction Complex (EJC); Nonsense Mediated Decay (NMD) e…	Cytoplasmic ribosomal proteins	8	0	1.935	0.95	0.142375	0.705219	65.85	84.2	115.8	37.31	27.32	740510	2.8156e+06	3.50889e+06	2.19535e+06	3.11171e+06	4.70934e+06	4.11336e+06	4.15299e+06	5.3942e+06	4.64671e+06	3.70071e+06	2.07382e+06	2.16602e+06
FALSE	High	Master Protein	D3YYV8	60S ribosomal protein L5 (Fragment) OS=Mus musculus OX=10090 GN=Rpl5 PE=1 SV=1	0	24.62	30	4	32	4	163	18	7.36	93.72	4	protein metabolism;other metabolic processes	translational apparatus;other cell component	nucleic acid binding activity;other molecular function	Pf17144		ENSMUSG00000058558	Rpl5	D3YYV8			0	0	1.846	0.88	0.26606	0.841939	76.73	71.6	128.4	30.9	56.14	628822	583225	935069	941378	1.71932e+06	1.45689e+06	1.44538e+06	917115	1.77997e+06	1.63108e+06	1.53844e+06	165011	559701
FALSE	High	Master Protein	P47911	60S ribosomal protein L6 OS=Mus musculus OX=10090 GN=Rpl6 PE=1 SV=3	0	11.06	13	2	24	2	296	33.5	10.7	63.61	2	cell organization and biogenesis;protein metabolism;other metabolic processes	cytosol;cytoskeleton;ER/Golgi;translational apparatus;nucleus;other cell component	nucleic acid binding activity;other molecular function	Pf01159, Pf03868	19988	ENSMUSG00000029614	Rpl6	mmu:19988; P47911; Q6P5I2; Q925C3	L13a-mediated translational silencing of Ceruloplasmin expression; SRP-dependent cotranslational protein targeting to membrane; Major pathway of rRNA processing in the nucleolus and cytosol; Formation of a pool of free 40S subunits; GTP hydrolysis and joining of the 60S ribosomal subunit; Nonsense Mediated Decay (NMD) independent of the Exon Junction Complex (EJC); Nonsense Mediated Decay (NMD) e…	Cytoplasmic ribosomal proteins	8	0	1.233	0.3	0.87179	0.989449	39.48	88.9	111.1	31.9	19.28	801981	734702	801856	989506	1.58909e+06	2.06566e+06	1.51208e+06	1.38705e+06	1.38732e+06	994157	1.01858e+06	531782	777859
FALSE	High	Master Protein	P14148	60S ribosomal protein L7 OS=Mus musculus OX=10090 GN=Rpl7 PE=1 SV=2	0	35.822	16	4	76	4	270	31.4	10.89	242.52	4	protein metabolism;RNA metabolism OR transcription;other metabolic processes	cytosol;cytoskeleton;translational apparatus;other cell component	nucleic acid binding activity;other molecular function	Pf00327, Pf08079	19989	ENSMUSG00000043716	Rpl7	mmu:19989; P14148; Q80UR0	L13a-mediated translational silencing of Ceruloplasmin expression; SRP-dependent cotranslational protein targeting to membrane; Major pathway of rRNA processing in the nucleolus and cytosol; Formation of a pool of free 40S subunits; GTP hydrolysis and joining of the 60S ribosomal subunit; Nonsense Mediated Decay (NMD) independent of the Exon Junction Complex (EJC); Nonsense Mediated Decay (NMD) e…	Cytoplasmic ribosomal proteins; mRNA processing	9	0	1.685	0.75	0.122242	0.653378	78.86	67.9	132.1	32.47	29.79	8.20884e+06	1.81278e+07	6.97557e+06	8.07188e+06	8.14382e+06	1.46236e+07	1.02806e+07	6.12374e+06	9.26368e+06	1.15967e+07	1.08601e+07	1.3872e+07	8.89923e+06
FALSE	High	Master Protein	Q9D8M4	60S ribosomal protein L7-like 1 OS=Mus musculus OX=10090 GN=Rpl7l1 PE=1 SV=1	0.003	3.219	7	1	4	1	246	28.5	10.64	2.68	1	RNA metabolism OR transcription;other metabolic processes;developmental processes	cytosol;translational apparatus;nucleus	nucleic acid binding activity;other molecular function	Pf00327, Pf08079	66229	ENSMUSG00000063888	Rpl7l1	mmu:66229; Q9D8M4			0	0	1.996	1	0.216835	0.807526	66.95	64.7	135.3	42.9	46.22	38441.3	99047.7	30917.7	46830.9	18435.7	67302.4	49064	37474.9	40719.5	77665.2	65624.4	71781	51945.8
FALSE	High	Master Protein	P12970	60S ribosomal protein L7a OS=Mus musculus OX=10090 GN=Rpl7a PE=1 SV=2	0	25.363	15	4	46	4	266	30	10.56	140.16	4	protein metabolism;RNA metabolism OR transcription;other metabolic processes	other membranes;cytosol;translational apparatus;nucleus;other cell component	nucleic acid binding activity;other molecular function	Pf01248	27176	ENSMUSG00000062647	Rpl7a	mmu:27176; P12970; Q91YM3	L13a-mediated translational silencing of Ceruloplasmin expression; SRP-dependent cotranslational protein targeting to membrane; Major pathway of rRNA processing in the nucleolus and cytosol; Formation of a pool of free 40S subunits; GTP hydrolysis and joining of the 60S ribosomal subunit; Nonsense Mediated Decay (NMD) independent of the Exon Junction Complex (EJC); Nonsense Mediated Decay (NMD) e…	Cytoplasmic ribosomal proteins	8	0	1.665	0.74	0.44173	0.92202	76.99	76.2	123.8	37.06	35.92	490407	1.19052e+06	861206	606336	791606	1.60032e+06	1.28507e+06	1.42722e+06	2.47688e+06	1.79673e+06	1.42933e+06	707808	633444
FALSE	High	Master Protein	P62918	60S ribosomal protein L8 OS=Mus musculus OX=10090 GN=Rpl8 PE=1 SV=2	0	30.795	21	6	37	6	257	28	11.03	129.47	6	protein metabolism;other metabolic processes	cytosol;translational apparatus;other cell component	nucleic acid binding activity;other molecular function	Pf00181, Pf03947	26961	ENSMUSG00000003970	Rpl8	mmu:26961; P25120; P62918; Q3V288	L13a-mediated translational silencing of Ceruloplasmin expression; SRP-dependent cotranslational protein targeting to membrane; Major pathway of rRNA processing in the nucleolus and cytosol; Formation of a pool of free 40S subunits; GTP hydrolysis and joining of the 60S ribosomal subunit; Nonsense Mediated Decay (NMD) independent of the Exon Junction Complex (EJC); Nonsense Mediated Decay (NMD) e…	Cytoplasmic ribosomal proteins; mRNA processing	10	0	1.879	0.91	0.219641	0.810094	53.37	49.9	150.1	60.4	52	465809	798543	1.00449e+06	2.06927e+06	1.7123e+06	966445	965105	915202	3.26755e+06	1.91267e+06	3.81626e+06	423220	1.41872e+06
FALSE	High	Master Protein	A0A140T8T4	60S ribosomal protein L9 OS=Mus musculus OX=10090 GN=Rpl9-ps6 PE=3 SV=1	0	41.961	55	6	79	6	192	21.8	9.88	238.07	6	protein metabolism;other metabolic processes	cytosol;translational apparatus	nucleic acid binding activity;other molecular function	Pf00347		ENSMUSG00000062456	Rpl9-ps6	A0A140T8T4			0	0	1.688	0.76	0.166317	0.746631	55.87	71.4	128.6	21.19	27.47	2.7389e+06	5.70919e+06	3.14191e+06	3.41373e+06	3.58605e+06	6.10753e+06	4.5617e+06	3.87521e+06	6.12969e+06	5.19185e+06	5.80477e+06	3.38379e+06	4.01684e+06
FALSE	High	Master Protein	E9Q109	60S ribosome subunit biogenesis protein NIP7 homolog OS=Mus musculus OX=10090 GN=Nip7 PE=1 SV=1	0	5.867	26	2	2	2	133	15.2	7.91	2.53	2				Pf17833	66164	ENSMUSG00000031917	Nip7	E9Q109		mRNA processing	1	0
FALSE	Medium	Master Protein	O88962	7-alpha-hydroxycholest-4-en-3-one 12-alpha-hydroxylase OS=Mus musculus OX=10090 GN=Cyp8b1 PE=1 SV=1	0.045	1.881	3	1	3	1	500	57.7	8.84	7.21	1	other metabolic processes;other biological processes	other membranes;ER/Golgi	other molecular function	Pf00067	13124		Cyp8b1	mmu:13124; O88962; Q9R217	Eicosanoids; Nicotinamide salvaging; Synthesis of Prostaglandins (PG) and Thromboxanes (TX); Synthesis of bile acids and bile salts via 7alpha-hydroxycholesterol; Synthesis of bile acids and bile salts via 24-hydroxycholesterol; Synthesis of bile acids and bile salts via 27-hydroxycholesterol; Sterols are 12-hydroxylated by CYP8B1	PPAR signaling pathway; Nuclear receptors in lipid metabolism and toxicity	9	0	0.539	-0.89	0.0440336	0.37193	103.4	103.8	96.2	78.29	66.2		212676	17783.2	86673.6		137454	18076.7	39130		10536.2	54019.7	35154.2
FALSE	High	Master Protein	Q3UFY7	7-methylguanosine phosphate-specific 5'-nucleotidase OS=Mus musculus OX=10090 GN=Nt5c3b PE=1 SV=3	0	25.631	28	4	23	4	300	34.4	6.24	86.06	4	other metabolic processes	other cell component	other molecular function	Pf05822	68106	ENSMUSG00000017176	Nt5c3b	A2A4I2; A2A4I3; mmu:68106; Q3TLP3; Q3UFY7; Q8BHU9; Q91WE8; Q9D9F9	mRNA decay by 3' to 5' exoribonuclease		1	0	1.824	0.87	0.318136	0.874285	67.1	60.5	139.5	62.35	35.67	241701	233531	313606	179848	243733	563514	664301	254051	95994	376118	552599	162288	308768
FALSE	High	Master Protein	Q3U2V3	8-oxo-dGDP phosphatase NUDT18 OS=Mus musculus OX=10090 GN=Nudt18 PE=1 SV=1	0	7.827	11	2	4	2	323	35.7	6.62	12.02	2	other metabolic processes		other molecular function	Pf00293	213484	ENSMUSG00000045211	Nudt18	mmu:213484; Q3U2V3; Q8C223; Q8K1Y7	Phosphate bond hydrolysis by NUDT proteins		1	0	1.288	0.37	0.817845	0.986786	86.14	40.7	159.3	67.45	75.97		14182.1	53753.2	26039.5	27009			24782.3		75277.1	71854.3	8058.75	42289.8
FALSE	High	Master Protein	O55028	[3-methyl-2-oxobutanoate dehydrogenase [lipoamide]] kinase, mitochondrial OS=Mus musculus OX=10090 GN=Bckdk PE=1 SV=1	0	53.71	32	6	75	6	412	46.6	8.91	170.89	6	other metabolic processes;other biological processes	mitochondrion;other cell component	kinase activity;other molecular function	Pf02518, Pf10436	12041	ENSMUSG00000030802	Bckdk	mmu:12041; O55028	Branched-chain amino acid catabolism		1	0	1.11	0.15	0.646229	0.961787	73.65	99.4	100.6	48.26	62.8	1.14591e+06	1.80003e+06	1.98799e+06	3.7805e+06	4.29316e+06	2.80193e+06	1.49369e+06	1.92363e+06	3.69094e+06	759120	2.82464e+06	1.16561e+06	1.41204e+06
FALSE	High	Master Protein	Q8VDP3	[F-actin]-monooxygenase MICAL1 OS=Mus musculus OX=10090 GN=Mical1 PE=1 SV=1	0	7.772	6	3	5	3	1048	116.7	6.05	5.02	3	cell organization and biogenesis;other metabolic processes;other biological processes	other membranes;cytosol;cytoskeleton;other cytoplasmic organelle;other cell component	cytoskeletal activity;other molecular function	Pf00307, Pf01494, Pf12130	171580	ENSMUSG00000019823	Mical1	D3Z4C6; E9PXR1; mmu:171580; Q3TB77; Q3TBH9; Q3TX89; Q8VDP3			0	0	1.166	0.22	0.902305	0.991455	82.74	64.4	135.6	132.53	33.32	5485.4	524176	5874.57	43160.4		112187	152310	11525	92422.1	91481.2		35835.5	63330.5
FALSE	High	Master Protein	Q8BML1	[F-actin]-monooxygenase MICAL2 OS=Mus musculus OX=10090 GN=Mical2 PE=1 SV=1	0	7.595	2	2	3	1	960	110	8.1	7.26	2											0	0	100	6.64	1e-17	2.70958e-16			200												27072
FALSE	High	Master Protein	A0A1D5RME9	[F-actin]-monooxygenase MICAL3 (Fragment) OS=Mus musculus OX=10090 GN=Mical3 PE=1 SV=1	0	7.34	4	1	4	1	451	50.9	8.92	6.6	1			other molecular function	Pf00412		ENSMUSG00000051586	Mical3	A0A1D5RME9			0	0	1.717	0.78	0.390708	0.898303	84.49	63.4	136.6	49.57	15.18	29265.9	62254.1	48026.6	90735.5	37737.7	83383.8	61951.5	46537.2	59106.6	64879.7	69476.6	60098.1	58429.6
FALSE	High	Master Protein	P54923	[Protein ADP-ribosylarginine] hydrolase OS=Mus musculus OX=10090 GN=Adprh PE=1 SV=1	0	19.447	20	4	15	4	362	40	5.76	50.99	4	protein metabolism;other metabolic processes	non-structural extracellular	other molecular function	Pf03747	11544	ENSMUSG00000002844	Adprh	mmu:11544; P54923			0	0	1.477	0.56	0.696657	0.965308	79.8	92.1	107.9	68.72	57.91	544502	970178	76496.6	699441	548686		197623	239213	383273	262885	221227	202314	361063
FALSE	High	Master Protein	A0A0N4SVK8	[Protein ADP-ribosylarginine] hydrolase-like protein 1 OS=Mus musculus OX=10090 GN=Adprhl1 PE=1 SV=1	0	164.629	22	20	229	20	1697	184.1	7.66	643.5	20			other molecular function	Pf03747		ENSMUSG00000031448	Adprhl1	A0A0N4SVK8			0	0	1.823	0.87	0.0714856	0.50274	80.22	73.2	126.8	47.57	8.36	1.12007e+07	2.45529e+07	2.7315e+07	2.67939e+07	1.37647e+07	1.92035e+07	1.47707e+07	2.12157e+07	1.47429e+07	1.68584e+07	2.21861e+07	1.78164e+07	1.40613e+07
FALSE	High	Master Protein	Q8BFP9	[Pyruvate dehydrogenase (acetyl-transferring)] kinase isozyme 1, mitochondrial OS=Mus musculus OX=10090 GN=Pdk1 PE=1 SV=2	0	79.653	40	12	125	12	434	49	8.19	387.46	12	cell cycle OR cell proliferation;stress response;signal transduction;other biological processes	plasma membrane;other membranes;mitochondrion;other cell component	kinase activity;other molecular function	Pf02518, Pf10436	228026	ENSMUSG00000006494	Pdk1	mmu:228026; Q3U5E5; Q8BFP9	Mitochondrial protein degradation; Regulation of pyruvate dehydrogenase (PDH) complex; Signaling by Retinoic Acid	EPO receptor signaling; Factors and pathways affecting insulin-like growth factor (IGF1)-Akt signaling; TCA cycle	6	0	1.018	0.03	0.844081	0.988615	70.05	110.4	89.6	29.34	15.84	1.84997e+06	7.213e+06	3.94511e+06	4.05537e+06	4.09538e+06	5.98504e+06	5.53616e+06	7179739	8.53195e+06	3.19591e+06	4.34251e+06	2.36907e+06	2.08064e+06
FALSE	High	Master Protein	Q9JK42	[Pyruvate dehydrogenase (acetyl-transferring)] kinase isozyme 2, mitochondrial OS=Mus musculus OX=10090 GN=Pdk2 PE=1 SV=2	0	55.687	28	9	84	8	407	46	6.61	253.6	9	stress response;signal transduction;other biological processes	cytosol;mitochondrion;nucleus;other cell component	kinase activity;other molecular function	Pf02518, Pf10436	18604	ENSMUSG00000038967	Pdk2	mmu:18604; Q8VC63; Q9JK42	Regulation of pyruvate dehydrogenase (PDH) complex; Signaling by Retinoic Acid	TCA cycle	3	1	0.883	-0.18	0.391349	0.899308	74.5	95.5	104.5	25.36	26.59	2.4364e+06	3.39192e+06	4.24282e+06	3.64949e+06	4.67446e+06	3.64293e+06	3.1277e+06	2.88981e+06	5.65015e+06	1.99909e+06	3.66253e+06	1.54362e+06	1.88613e+06
FALSE	High	Master Protein	Q922H2	[Pyruvate dehydrogenase (acetyl-transferring)] kinase isozyme 3, mitochondrial OS=Mus musculus OX=10090 GN=Pdk3 PE=1 SV=1	0	13.63	11	3	12	2	415	47.9	8.82	31.85	3	protein metabolism;other metabolic processes;stress response;signal transduction;other biological processes	mitochondrion;nucleus	kinase activity;other molecular function	Pf02518, Pf10436	236900	ENSMUSG00000035232	Pdk3	mmu:236900; Q8BTX1; Q922H2	Regulation of pyruvate dehydrogenase (PDH) complex; Signaling by Retinoic Acid	TCA cycle	3	0	0.969	-0.05	0.595981	0.953711	66.64	93.9	106.1	81.31	19.91	63235.4	173778	27650.6	55907.4	85491	252213	311361	95058.3	70135.9	35110.8	45421	53800.5	42720.3
FALSE	High	Master Protein	O70571	[Pyruvate dehydrogenase (acetyl-transferring)] kinase isozyme 4, mitochondrial OS=Mus musculus OX=10090 GN=Pdk4 PE=1 SV=1	0	39.58	32	8	53	8	412	46.6	7.08	139.04	8	other metabolic processes;stress response;signal transduction;other biological processes	mitochondrion	kinase activity;other molecular function	Pf02518, Pf10436	27273	ENSMUSG00000019577	Pdk4	mmu:27273; O70571	Regulation of pyruvate dehydrogenase (PDH) complex; Signaling by Retinoic Acid	TCA cycle	3	0	0.949	-0.07	0.3224	0.874763	86.57	107.6	92.4	46.9	50.03	1.02406e+06	517843	1.48331e+06	1.26487e+06	2.32958e+06	1.26166e+06	1.98447e+06	1.04288e+06	636561	786139	680966	398778	356256
FALSE	High	Master Protein	A2AJQ0	[Pyruvate dehydrogenase [acetyl-transferring]]-phosphatase 1, mitochondrial OS=Mus musculus OX=10090 GN=Pdp1 PE=1 SV=2	0	52.413	25	9	60	9	597	67.6	7.06	206.65	9		mitochondrion	other molecular function	Pf00481		ENSMUSG00000049225	Pdp1	A2AJQ0			0	0	1.019	0.03	0.51108	0.943679	68.28	97.8	102.2	24.63	16.19	1.06609e+06	3.03442e+06	1.91257e+06	1.58556e+06	2.34888e+06	2.62018e+06	2.8351e+06	1.79528e+06	2.53953e+06	1.33103e+06	1.75021e+06	1.47659e+06	1.11497e+06
FALSE	Medium	Master Protein	E9Q777	A kinase (PRKA) anchor protein 11 OS=Mus musculus OX=10090 GN=Akap11 PE=1 SV=2	0.018	2.317	1	1	2	1	1894	208.6	5.36	4.23	1	cell organization and biogenesis;other biological processes	plasma membrane;other membranes;cytosol;nucleus;other cytoplasmic organelle;other cell component	enzyme regulator activity;other molecular function		219181	ENSMUSG00000022016	Akap11	E9Q777; mmu:219181		G protein signaling pathways	1	0	1.238	0.31	0.978705	0.999473	37.34	85.6	114.4	36.13	21.88	7691.02	11697.2	8915.36		24369.2					7962.69	7551.07	6631.3	8268.83
FALSE	Medium	Master Protein	Q3V0I7	A kinase (PRKA) anchor protein 14 OS=Mus musculus OX=10090 GN=Akap14 PE=1 SV=1	0.019	2.288	2	1	1	1	536	58.2	9.77	2.31	1		cytoskeleton;other cell component	kinase activity;other molecular function	Pf14469	434756	ENSMUSG00000036551	Akap14	mmu:434756; Q3V0I7			0	0
FALSE	High	Master Protein	Q6PGB9	A kinase (PRKA) anchor protein 6 OS=Mus musculus OX=10090 GN=Akap6 PE=1 SV=1	0	5.995	3	2	5	2	1224	136.3	5.57	2.01	2	other biological processes	plasma membrane;other membranes;cytosol;ER/Golgi;nucleus;other cell component	other molecular function	Pf00435	238161	ENSMUSG00000061603	Akap6	mmu:238161; Q6PGB9		G protein signaling pathways	1	0	1.038	0.05	0.72542	0.971014	41.19	90.2	109.8	59.21	24.47	27923.2		26915.8	16603.8		5571.32	11266.7			20191.4	32427.3	12943.6	14337.5
FALSE	High	Master Protein	O08715	A-kinase anchor protein 1, mitochondrial OS=Mus musculus OX=10090 GN=Akap1 PE=1 SV=4	0	20.52	10	4	42	4	857	92.1	5.02	150.62	4	stress response;other biological processes	plasma membrane;other membranes;mitochondrion;ER/Golgi;other cell component	cytoskeletal activity;nucleic acid binding activity;other molecular function	Pf00013, Pf00567	11640	ENSMUSG00000018428	Akap1	B1AR25; mmu:11640; O08714; O08715; P97488	Factors involved in megakaryocyte development and platelet production	G protein signaling pathways; mRNA processing	3	0	0.796	-0.33	0.146759	0.714212	46.51	127	73	66.74	50.18	194576	660563	451809	342888	693874	284723	208131	896103	1.94258e+06	178719	248959	114824	94432.9
FALSE	Medium	Master Protein	O88845	A-kinase anchor protein 10, mitochondrial OS=Mus musculus OX=10090 GN=Akap10 PE=1 SV=3	0.019	2.292	3	1	1	1	662	73.6	6.79	2.39	1	other biological processes	plasma membrane;other membranes;cytosol;mitochondrion;other cell component	other molecular function	Pf00615	56697	ENSMUSG00000047804	Akap10	mmu:56697; O88845; Q5SUB5; Q5SUB7; Q7TPE7; Q8BQL6	Factors involved in megakaryocyte development and platelet production	G protein signaling pathways	2	0	0.362	-1.47	0.00388271	0.0557965	71.53	152.9	47.1	36.67	68.72		30286.7			49699.9	66633.9	47406.9					7697.81	15474.7
FALSE	High	Master Protein	A0A668KLV9	A-kinase anchor protein 12 OS=Mus musculus OX=10090 GN=Akap12 PE=1 SV=1	0	42.355	11	9	46	9	1604	172.5	4.48	126.58	9	other biological processes	other membranes	other molecular function	Pf03832, Pf10522		ENSMUSG00000038587	Akap12	A0A668KLV9			0	0	0.875	-0.19	0.261983	0.834984	71.3	100.1	99.9	79.85	45.01	19626.7	683450	701806	279829	386304	2.22997e+06	1.60275e+06	635291	1.48435e+06	561424	462341	200275	281423
FALSE	High	Master Protein	A0A140LJJ5	A-kinase anchor protein 13 OS=Mus musculus OX=10090 GN=Akap13 PE=1 SV=1	0	8.627	2	2	8	2	2794	305.8	5.35	24.5	2	signal transduction;other biological processes	cytosol;cytoskeleton	enzyme regulator activity;other molecular function	Pf00621, Pf17838	75547	ENSMUSG00000066406	Akap13	A0A140LJJ5		G protein signaling pathways	1	0	0.01	-6.64	1e-17	2.70958e-16		200		82.71			109534	12743	39572.9	21476.7	10998		22144.8	44885.6
FALSE	Medium	Master Protein	Q9DBR0	A-kinase anchor protein 8 OS=Mus musculus OX=10090 GN=Akap8 PE=1 SV=1	0.024	2.209	5	1	1	1	687	76.2	5.14	0	1	cell cycle OR cell proliferation;cell organization and biogenesis;stress response;transport;other biological processes	nucleus;other cell component	nucleic acid binding activity;other molecular function	Pf04988	56399	ENSMUSG00000024045	Akap8	mmu:56399; Q9DBR0; Q9R0L8		G protein signaling pathways	1	0
FALSE	High	Master Protein	Q70FJ1	A-kinase anchor protein 9 OS=Mus musculus OX=10090 GN=Akap9 PE=1 SV=2	0	5.483	1	2	2	2	3797	435.9	5.03	5.4	2	cell organization and biogenesis;developmental processes;signal transduction;other biological processes	plasma membrane;other membranes;cytoskeleton;ER/Golgi;other cell component	other molecular function	Pf10495	100986		Akap9	mmu:100986; Q3TH74; Q70FJ1; Q80TR6	Anchoring of the basal body to the plasma membrane; Regulation of PLK1 Activity at G2/M Transition; Loss of Nlp from mitotic centrosomes; Recruitment of mitotic centrosome proteins and complexes; Recruitment of NuMA to mitotic centrosomes; AURKA Activation by TPX2; Phase 3 - rapid repolarisation; Phase 2 - plateau phase	G protein signaling pathways	10	0	1.34	0.42	0.784982	0.97849	28.17	89.1	110.9	28.32	30.68							42250.1	32041.7		27129.3
FALSE	High	Master Protein	Q9D0L4	AarF domain-containing protein kinase 1 OS=Mus musculus OX=10090 GN=Adck1 PE=1 SV=1	0	43.621	29	8	57	8	525	59.7	8.05	172.2	8	cell organization and biogenesis;other biological processes	other membranes;mitochondrion	kinase activity;other molecular function	Pf03109	72113	ENSMUSG00000021044	Adck1	mmu:72113; Q3UKJ2; Q9D0L4			0	0	1.012	0.02	0.567879	0.953545	52.62	104.5	95.5	30.62	30.37	1.42849e+06	2.16837e+06	3.13746e+06	2.91824e+06	3.11141e+06	2.69841e+06	2.97885e+06	4.00566e+06	4.85319e+06	865292	2.31456e+06	2.14681e+06	964717
FALSE	High	Master Protein	Q9JJ59	ABC-type oligopeptide transporter ABCB9 OS=Mus musculus OX=10090 GN=Abcb9 PE=2 SV=1	0.003	3.344	3	1	4	1	762	83.9	7.62	4.99	1	other metabolic processes;transport	other membranes;ER/Golgi;other cytoplasmic organelle	transporter activity;other molecular function	Pf00005, Pf00664	56325	ENSMUSG00000029408	Abcb9	mmu:56325; Q8CHA1; Q9D212; Q9JIN1; Q9JJ59	ABC-family proteins mediated transport		1	0	0.63	-0.67	0.155308	0.730401	30.02	122.9	77.1	26.33	26.89			17189.4			19544.2	13453.1		15441.9	4885.15
FALSE	High	Master Protein	Q8K440	ABC-type organic anion transporter ABCA8B OS=Mus musculus OX=10090 GN=Abca8b PE=1 SV=2	0.001	4.856	1	1	1	1	1620	182.9	7.18	2.26	1	other metabolic processes;transport;other biological processes	plasma membrane;other membranes;ER/Golgi;other cell component	transporter activity;other molecular function	Pf00005, Pf12698	27404	ENSMUSG00000020620	Abca8b	A2AM55; mmu:27404; Q69ZY4; Q8BRQ1; Q8K440; Q9JL38	ABC-family proteins mediated transport		1	0	2.93	1.55	0.0385698	0.339093	100.64	50.9	149.1	24.03	88.74		55551.3					58572					42448.4
FALSE	High	Master Protein	A0A338P6W9	ABI family member 3-binding protein OS=Mus musculus OX=10090 GN=Abi3bp PE=1 SV=1	0	33.713	12	6	25	6	884	97.2	9.54	63.25	6	cell organization and biogenesis;other biological processes	extracellular matrix;other cell component	cytoskeletal activity;other molecular function	Pf00041, Pf21731	320712	ENSMUSG00000035258	Abi3bp	A0A338P6W9			0	0	0.74	-0.43	0.203283	0.79747	95.03	175.2	24.8	127.57	146.87		1.72001e+06	27720.9	175844	44011.8	1.04557e+06	239823		45343.6		26110.5	13924.1
FALSE	High	Master Protein	A0A1W2P7X0	ABRA C-terminal-like protein (Fragment) OS=Mus musculus OX=10090 GN=Abracl PE=1 SV=1	0	21.137	67	3	38	3	57	6.4	8.92	140.79	3				Pf14705		ENSMUSG00000078453	Abracl	A0A1W2P7X0			0	0	0.767	-0.38	0.126989	0.667583	66.09	106.2	93.8	52.39	23.66	2.45195e+06	2.93434e+06	730258	926884	4.36778e+06	4.14477e+06	4.01378e+06	1.28263e+06	1.98395e+06	1.27123e+06	1.54921e+06	1.22325e+06	1.16233e+06
FALSE	High	Master Protein	Q8CAY6	Acetyl-CoA acetyltransferase, cytosolic OS=Mus musculus OX=10090 GN=Acat2 PE=1 SV=2	0	22.768	25	4	23	4	397	41.3	7.5	65.69	4	other metabolic processes;other biological processes	cytosol	other molecular function	Pf00108, Pf02803	110460	ENSMUSG00000023832	Acat2	mmu:110460; Q3TJY7; Q62292; Q8CAY6; Q96EB7; Q99K88; Q9CYV2	Cholesterol biosynthesis		1	0	0.597	-0.74	0.0869369	0.553829	112.12	103.6	96.4	88.12	72.28	916110	792717	97730.7	168446	145744	808825	696596	131212	94488.8	43407.8	141039	294732	150179
FALSE	High	Master Protein	Q8QZT1	Acetyl-CoA acetyltransferase, mitochondrial OS=Mus musculus OX=10090 GN=Acat1 PE=1 SV=1	0	142.492	59	14	233	14	424	44.8	8.51	859.16	14	other metabolic processes;stress response;developmental processes;other biological processes	mitochondrion;ER/Golgi	other molecular function	Pf00108, Pf02803	110446	ENSMUSG00000032047	Acat1	mmu:110446; Q3TE92; Q8QZT1	Mitochondrial protein degradation; Branched-chain amino acid catabolism; Maturation of TCA enzymes and regulation of TCA cycle; Synthesis of Ketone Bodies; Utilization of Ketone Bodies	Fatty acid beta-oxidation; Synthesis and degradation of ketone bodies; Tryptophan metabolism	8	0	0.935	-0.1	0.703254	0.966732	84.91	105.7	94.3	15.74	7.5	2.14833e+07	4.4848e+07	3.40823e+07	2.97221e+07	5.48742e+07	3.3996e+07	3.35884e+07	4.70623e+07	5.48519e+07	2.18851e+07	2.72581e+07	1.75703e+07	1.59985e+07
FALSE	High	Master Protein	Q5SWU9	Acetyl-CoA carboxylase 1 OS=Mus musculus OX=10090 GN=Acaca PE=1 SV=1	0	62.553	12	16	38	11	2345	265.1	6.39	94.32	16	cell organization and biogenesis;protein metabolism;other metabolic processes;other biological processes	cytosol;cytoskeleton;nucleus	other molecular function	Pf00289, Pf00364, Pf01039, Pf02785, Pf02786, Pf08326, Pf21385	107476	ENSMUSG00000020532	Acaca	A2A6H4; mmu:107476; Q5SWU6; Q5SWU7; Q5SWU8; Q5SWU9; Q6JIZ1; Q6PHL9; Q705X8; Q705X9; Q91VC8; Q925C4; Q925C5	Biotin transport and metabolism; Carnitine shuttle; Fatty acyl-CoA biosynthesis	Focal adhesion: PI3K-Akt-mTOR signaling pathway; Fatty acid biosynthesis; Dysregulated miRNA targeting in insulin/PI3K-AKT signaling; Leptin and adiponectin	7	0	0.369	-1.44	0.000227557	0.00439098	80.11	145.1	54.9	106.99	39.61		510070	11369.6			598036	1.02894e+06	25501.7		27827.5	81824.5	88549.3	79568.5
FALSE	High	Master Protein	E9Q4Z2	Acetyl-CoA carboxylase 2 OS=Mus musculus OX=10090 GN=Acacb PE=1 SV=1	0	117.842	18	27	153	22	2448	275.6	6.32	422.33	27	cell organization and biogenesis;other metabolic processes;transport;other biological processes	mitochondrion;nucleus	other molecular function	Pf00289, Pf00364, Pf01039, Pf02785, Pf02786, Pf08326, Pf21385	100705	ENSMUSG00000042010	Acacb	E9Q4Z2; mmu:100705; Q6JIZ0	Biotin transport and metabolism; Carnitine shuttle	Fatty acid biosynthesis	3	5	0.961	-0.06	0.461082	0.926719	74.18	90.5	109.5	27.74	19.5	1.47703e+06	2.4192e+06	2.27899e+06	2.00118e+06	4.04055e+06	2.86758e+06	3.5952e+06	1.96956e+06	2.66473e+06	2.00195e+06	2.39194e+06	1.83361e+06	1.39482e+06
FALSE	High	Master Protein	Q3TUQ7	Acetyl-CoA carboxylase kinase OS=Mus musculus OX=10090 GN=Prkaa1 PE=1 SV=1	0	24.887	13	5	44	4	550	62.7	7.59	122.48	5	other metabolic processes;signal transduction;other biological processes		kinase activity;other molecular function	Pf00069, Pf16579, Pf21147	105787	ENSMUSG00000050697	Prkaa1	mmu:105787; Q3TUQ7		Focal adhesion: PI3K-Akt-mTOR signaling pathway; Insulin signaling; Leptin and adiponectin	3	0	1.792	0.84	0.367001	0.885866	48.89	66	134	51.92	29.45	42499.8	319154	122912	179427	169537	276398	228440	109174	78615.5	316438	210794	167539	135134
FALSE	High	Master Protein	Q99NB1	Acetyl-coenzyme A synthetase 2-like, mitochondrial OS=Mus musculus OX=10090 GN=Acss1 PE=1 SV=1	0	142.9	40	16	330	16	682	74.6	6.98	953.56	16	other metabolic processes	mitochondrion	other molecular function	Pf00501, Pf13193, Pf16177	68738	ENSMUSG00000027452	Acss1	mmu:68738; Q8K0M6; Q99NB1	Ethanol oxidation		1	0	0.693	-0.53	0.175238	0.761291	66.75	117.1	82.9	20.65	20.95	3.22483e+07	4.13037e+07	3.7085e+07	2.61371e+07	5.46331e+07	4.31027e+07	4.43989e+07	5.71548e+07	8.50028e+07	2.15095e+07	1.77159e+07	1.85397e+07	1.24765e+07
FALSE	High	Master Protein	Q99J27	Acetyl-coenzyme A transporter 1 OS=Mus musculus OX=10090 GN=Slc33a1 PE=1 SV=1	0.002	3.445	4	1	1	1	550	61	8.16	2.97	1	transport	other membranes;ER/Golgi	transporter activity;other molecular function	Pf13000	11416	ENSMUSG00000027822	Slc33a1	mmu:11416; Q99J27; Q9WTN1	Transport of vitamins, nucleosides, and related molecules		1	0	1.394	0.48	0.67504	0.962423	28.58	84.3	115.7	20.12	32.06						51129.1	32660			32660.3	32898.9
FALSE	High	Master Protein	Q9WV54	Acid ceramidase OS=Mus musculus OX=10090 GN=Asah1 PE=1 SV=1	0	18.347	21	5	25	5	394	44.6	8.46	39.73	5	other metabolic processes;developmental processes;other biological processes	non-structural extracellular;nucleus;other cytoplasmic organelle	other molecular function	Pf02275, Pf15508	11886	ENSMUSG00000031591	Asah1	mmu:11886; Q9WV54	Neutrophil degranulation; Glycosphingolipid catabolism		2	0	1.62	0.7	0.501796	0.942857	60.53	75.3	124.7	45.34	28.42	446296	1.40477e+06	394243	579721	534910	1.49453e+06	914425	740389	553921	648861	852920	686867	692210
FALSE	High	Master Protein	P70158	Acid sphingomyelinase-like phosphodiesterase 3a OS=Mus musculus OX=10090 GN=Smpdl3a PE=1 SV=2	0	15.165	15	3	21	3	445	49.8	6.46	53.11	3	other metabolic processes;other biological processes	non-structural extracellular	other molecular function	Pf00149, Pf19272	57319	ENSMUSG00000019872	Smpdl3a	mmu:57319; P70158; Q3U8C2			0	0	1.103	0.14	0.78295	0.978317	77.45	113	87	75.67	36.38	5640.74	11206.4	140638	90512	432091	186888	222530	305693	668624	31809.1	97997.2	98319.2	65193.5
FALSE	High	Master Protein	P58242	Acid sphingomyelinase-like phosphodiesterase 3b OS=Mus musculus OX=10090 GN=Smpdl3b PE=1 SV=1	0.005	2.958	8	1	1	1	456	51.6	6.43	3.16	1	other metabolic processes;stress response;other biological processes	non-structural extracellular;plasma membrane;other membranes	other molecular function	Pf00149, Pf19272	100340	ENSMUSG00000028885	Smpdl3b	mmu:100340; P58242			0	0
FALSE	Medium	Master Protein	D3YYS9	Acid-sensing ion channel 4 OS=Mus musculus OX=10090 GN=Asic4 PE=1 SV=1	0.017	2.337	5	1	1	1	520	57.1	7.06	2.54	1	transport	other membranes	transporter activity	Pf00858		ENSMUSG00000033007	Asic4	D3YYS9			0	0	1.112	0.15	0.883055	0.99079	79.95	91.6	108.4	65.89	30.43	11900.8	39071.5	39787.2	12511.4	146235	55661.2	76991	143316	109015	22849.1	64457.6		26848.4
FALSE	Medium	Master Protein	Q9JI19	Acidic fibroblast growth factor intracellular-binding protein OS=Mus musculus OX=10090 GN=Fibp PE=1 SV=1	0.045	1.88	5	1	1	1	357	41.2	6.76	2.76	1		other membranes;nucleus;other cell component	other molecular function	Pf05427	58249	ENSMUSG00000024911	Fibp	mmu:58249; Q9JI19			0	0	1.039	0.05	0.750628	0.971721	39.86	95.9	104.1	41.58	10.62	16291			35335.7	39723.3	37197.5		63840.7			23811.7		17513.1
FALSE	High	Master Protein	D3YYE1	Acidic leucine-rich nuclear phosphoprotein 32 family member A (Fragment) OS=Mus musculus OX=10090 GN=Anp32a PE=1 SV=1	0	28.814	39	5	48	5	198	22.9	4.37	157.45	5		nucleus		Pf14580		ENSMUSG00000032249	Anp32a	D3YYE1			0	0	1.004	0.01	0.661335	0.962423	80.45	89.3	110.7	31.52	39.57	2.12388e+06	2.91844e+06	3.26334e+06	3.57957e+06	4.34294e+06	5.84212e+06	4.73912e+06	3.15114e+06	3.84113e+06	4.05012e+06	3.06366e+06	1.25717e+06	1.97535e+06
FALSE	High	Master Protein	Q9EST5	Acidic leucine-rich nuclear phosphoprotein 32 family member B OS=Mus musculus OX=10090 GN=Anp32b PE=1 SV=1	0	6.238	7	1	20	1	272	31.1	4.01	58.42	1	cell cycle OR cell proliferation;cell organization and biogenesis;developmental processes;other biological processes	nucleus;other cell component	other molecular function	Pf14580	67628	ENSMUSG00000028333	Anp32b	B1AVH9; mmu:67628; Q566J4; Q9EST5			0	0	1.864	0.9	0.280407	0.847507	43.58	75.6	124.4	31.02	40.83		109420	138138	203786	249724	290249	201833	304518	341033	306260	537007	110976	167135
FALSE	High	Master Protein	P97822	Acidic leucine-rich nuclear phosphoprotein 32 family member E OS=Mus musculus OX=10090 GN=Anp32e PE=1 SV=2	0	18.091	20	4	20	4	260	29.6	3.88	55.74	4	cell organization and biogenesis;other biological processes	plasma membrane;other membranes;ER/Golgi;nucleus;other cytoplasmic organelle;other cell component	enzyme regulator activity;other molecular function	Pf14580	66471	ENSMUSG00000015749	Anp32e	E9Q5H9; mmu:66471; P97822; Q3TH89; Q3TX26; Q8BPF8; Q8C2L4; Q8C7Q8; Q9CZD2			0	0	1.445	0.53	0.74002	0.971721	53.15	92.4	107.6	45.43	33.39	459590	1.04095e+06	825315	617304	550601	1.30756e+06	1.17592e+06	431585	491092	900326	475284	535738	480053
FALSE	High	Master Protein	A0A2R8W744	Aconitate hydratase, mitochondrial (Fragment) OS=Mus musculus OX=10090 GN=Aco2 PE=1 SV=1	0	37.583	45	5	59	1	194	20.4	7.42	163.74	5			other molecular function	Pf00330		ENSMUSG00000022477	Aco2	A0A2R8W744			0	0
FALSE	High	Master Protein	Q99KI0	Aconitate hydratase, mitochondrial OS=Mus musculus OX=10090 GN=Aco2 PE=1 SV=1	0	403.243	57	41	1205	37	780	85.4	7.93	3774.31	41	other metabolic processes;stress response;developmental processes	cytosol;mitochondrion	other molecular function	Pf00330, Pf00694	11429	ENSMUSG00000022477	Aco2	mmu:11429; Q3UDK9; Q3ULG9; Q3UNH7; Q505P4; Q99KI0	Mitochondrial protein degradation; Maturation of TCA enzymes and regulation of TCA cycle; Citric acid cycle (TCA cycle)	TCA cycle	4	5	0.839	-0.25	0.464345	0.927966	83.89	105.9	94.1	17.75	8.88	3.90262e+08	7.8221e+08	6.41284e+08	4.53151e+08	8.37373e+08	7.05567e+08	6.57923e+08	9.29954e+08	1.10112e+09	3.82382e+08	4.53839e+08	3.08018e+08	2.50361e+08
FALSE	High	Master Protein	D6RD10	Actin filament-associated protein 1-like 1 OS=Mus musculus OX=10090 GN=Afap1l1 PE=1 SV=1	0.002	3.562	13	1	1	1	123	13.4	4.68	3.61	1		other cell component				ENSMUSG00000033032	Afap1l1	D6RD10			0	0	0.282	-1.83	0.000324657	0.00619252	0	156	44											63776.6
FALSE	High	Master Protein	P68134	Actin, alpha skeletal muscle OS=Mus musculus OX=10090 GN=Acta1 PE=1 SV=1	0	346.251	78	26	3533	3	377	42	5.39	12207.2	26	cell organization and biogenesis;other biological processes	cytoskeleton;other cell component	other molecular function	Pf00022	11459	ENSMUSG00000031972	Acta1	mmu:11459; P02568; P68134; P99020	Striated Muscle Contraction	Myometrial relaxation and contraction pathways; Comprehensive IL-17A signaling	3	1	1.507	0.59	0.238424	0.823245	127.13	95.9	104.1	74.86	64.63	1.32503e+07	5.81798e+07	9.63276e+07	1.05941e+07	1.70453e+07	9.4752e+07	7.29618e+07	4.90445e+07	3.83536e+07	7.76796e+07	4.64884e+07	2.37615e+07	1.69722e+07
FALSE	High	Master Protein	P62737	Actin, aortic smooth muscle OS=Mus musculus OX=10090 GN=Acta2 PE=1 SV=1	0	379.861	82	29	3453	5	377	42	5.39	12262	29	developmental processes;other biological processes	extracellular matrix;cytoskeleton;other cell component	other molecular function	Pf00022	11475	ENSMUSG00000035783	Acta2	mmu:11475; P03996; P04108; P62737	Smooth Muscle Contraction	Comprehensive IL-17A signaling	2	32	1.324	0.4	0.449542	0.923915	95.02	81.3	118.7	25.61	19.32	6.09034e+08	1.1456e+09	1.37361e+09	1.16061e+09	1.70065e+09	1.58169e+09	1.63565e+09	1.55237e+09	2.3307e+09	1.38881e+09	1.29103e+09	7.82293e+08	9.84701e+08
FALSE	High	Master Protein	P60710	Actin, cytoplasmic 1 OS=Mus musculus OX=10090 GN=Actb PE=1 SV=1	0	220.207	70	20	775	8	375	41.7	5.48	2049.52	20	cell organization and biogenesis;developmental processes;other biological processes	plasma membrane;other membranes;cytosol;cytoskeleton;nucleus;other cell component	cytoskeletal activity;other molecular function	Pf00022	11461	ENSMUSG00000029580	Actb	mmu:11461; P02570; P60710; P70514; P99021; Q11211; Q3TI89; Q3TVP6; Q64316; Q6ZWM3	Interaction between L1 and Ankyrins; Regulation of actin dynamics for phagocytic cup formation; DNA Damage Recognition in GG-NER; MAP2K and MAPK activation; RHO GTPases Activate Formins; Recycling pathway of L1; RHO GTPases activate IQGAPs; Clathrin-mediated endocytosis; EPHB-mediated forward signaling; UCH proteinases; B-WICH complex positively regulates rRNA expression; Adherens junctions inter…	Myometrial relaxation and contraction pathways; Regulation of actin cytoskeleton; Focal adhesion	21	2	1.718	0.78	0.108077	0.619001	99.14	62	138	38.97	18.04	3.93265e+07	9.89869e+07	3.16902e+07	2.34845e+07	1.0584e+08	9.37947e+07	7.49021e+07	3.96139e+07	5.58874e+07	6.68635e+07	8.1772e+07	4.83025e+07	5.00392e+07
FALSE	High	Master Protein	E9QK41	Actin-binding LIM protein 1 OS=Mus musculus OX=10090 GN=Ablim1 PE=1 SV=1	0	74.117	21	10	95	10	861	96.8	8.63	312.27	10	cell organization and biogenesis	cytoskeleton;other cell component	cytoskeletal activity;other molecular function	Pf00412, Pf02209, Pf16182	226251	ENSMUSG00000025085	Ablim1	E9QK41; mmu:226251			0	0	1.067	0.09	0.921717	0.994802	67.66	93.2	106.8	43.42	37.79	847145	5.17037e+06	5.71846e+06	2.85479e+06	8.96408e+06	4.87757e+06	3.85028e+06	6.76207e+06	1.17543e+07	3.5452e+06	4.33472e+06	1.35108e+06	2.18507e+06
FALSE	High	Master Protein	E9Q4K0	Actin-binding LIM protein 2 OS=Mus musculus OX=10090 GN=Ablim2 PE=1 SV=1	0	16.228	10	4	9	4	664	73.6	8.07	18.77	4	cell organization and biogenesis	cytoskeleton;other cell component	cytoskeletal activity;other molecular function	Pf00412, Pf02209, Pf16182	231148	ENSMUSG00000029095	Ablim2	E9Q4K0			0	0	0.804	-0.32	0.241874	0.823245	107.01	68.4	131.6	114.5	57.69		16861.5	20559.2			474202	663694		187913			192784
FALSE	High	Master Protein	Q8BUZ1	Actin-binding Rho-activating protein OS=Mus musculus OX=10090 GN=Abra PE=1 SV=1	0	6.464	4	1	2	1	375	42.8	7.21	2.22	1	cell organization and biogenesis;RNA metabolism OR transcription;other metabolic processes;transport;other biological processes	plasma membrane;other membranes;cytoskeleton	cytoskeletal activity	Pf14705	223513	ENSMUSG00000042895	Abra	mmu:223513; Q0VB05; Q3UU01; Q8BLH3; Q8BUZ1; Q8K431			0	0	12.371	3.63	1.98176e-07	4.83841e-06	125.44	10.1	189.9	132.02	75.56	2995.87	4424.52		27657							75148.3	24107.8	22087.4
FALSE	High	Master Protein	Q91WC0	Actin-histidine N-methyltransferase OS=Mus musculus OX=10090 GN=Setd3 PE=1 SV=1	0	14.518	12	4	14	4	594	67.1	5.6	33.77	4	cell organization and biogenesis;protein metabolism;other metabolic processes;other biological processes	nucleus;other cell component	cytoskeletal activity;other molecular function	Pf00856, Pf09273	52690	ENSMUSG00000056770	Setd3	mmu:52690; Q6PEN3; Q8CD86; Q8CDX8; Q91WC0; Q9CZZ1	PKMTs methylate histone lysines		1	0	1.747	0.8	0.371175	0.885866	92.76	58	142	62.38	51.58	123661		430650	144749	148985	433878	312480	156089	155013	355817	297183	261497	158855
FALSE	High	Master Protein	Q9Z2N8	Actin-like protein 6A OS=Mus musculus OX=10090 GN=Actl6a PE=1 SV=2	0	10.92	9	2	9	2	429	47.4	5.6	24.71	2	cell organization and biogenesis;DNA metabolism;other metabolic processes;stress response;developmental processes;other biological processes	plasma membrane;other membranes;nucleus;other cell component	other molecular function	Pf00022	56456	ENSMUSG00000027671	Actl6a	mmu:56456; Q8C1W3; Q99M56; Q9Z2N8	RUNX1 interacts with co-factors whose precise effect on RUNX1 targets is not known; DNA Damage Recognition in GG-NER; RMTs methylate histone arginines; UCH proteinases		4	0	1.602	0.68	0.517579	0.943941	78.03	69.4	130.6	89.53	49.97			65204.5		433646	50496.6	273706		55822.9	65336	65049.3		96414.1
FALSE	High	Master Protein	Q9QZB7	Actin-related protein 10 OS=Mus musculus OX=10090 GN=Actr10 PE=1 SV=2	0	29.276	26	7	40	7	417	46.2	7.61	115.63	7	transport;other biological processes	cytoskeleton;other cell component		Pf00022	56444	ENSMUSG00000021076	Actr10	mmu:56444; Q3TT18; Q99LU1; Q9QZB7	Neutrophil degranulation; MHC class II antigen presentation; COPI-mediated anterograde transport; HSP90 chaperone cycle for steroid hormone receptors (SHR) in the presence of ligand; COPI-independent Golgi-to-ER retrograde traffic		5	0	1.261	0.33	0.976487	0.998701	62.68	90.3	109.7	36.7	28.08	359171	716894	584811	585247	500923	1.00402e+06	682316	498634	376743	461884	485105	451999	327856
FALSE	High	Master Protein	P61161	Actin-related protein 2 OS=Mus musculus OX=10090 GN=Actr2 PE=1 SV=1	0	20.365	15	4	42	4	394	44.7	6.74	98.68	4	cell cycle OR cell proliferation;cell organization and biogenesis;stress response;transport;other biological processes	cytosol;cytoskeleton;nucleus;other cell component	cytoskeletal activity;other molecular function	Pf00022	66713	ENSMUSG00000020152	Actr2	mmu:66713; O15142; P61161; Q6PI31	Regulation of actin dynamics for phagocytic cup formation; Neutrophil degranulation; Clathrin-mediated endocytosis; EPHB-mediated forward signaling; RHO GTPases Activate WASPs and WAVEs	ESC pluripotency pathways	6	0	1.465	0.55	0.469853	0.929209	59.71	78.2	121.8	32.73	24.55	1.64628e+06	4.41096e+06	2.76132e+06	3.1577e+06	4.64271e+06	7.38852e+06	3.86027e+06	3.89746e+06	4.79842e+06	3.51249e+06	4.3737e+06	2.50578e+06	2.52583e+06
FALSE	High	Master Protein	Q9R0Q6	Actin-related protein 2/3 complex subunit 1A OS=Mus musculus OX=10090 GN=Arpc1a PE=1 SV=1	0	20.09	24	4	24	3	370	41.6	8.18	80.45	4	cell organization and biogenesis	plasma membrane;other membranes;cytoskeleton;nucleus;other cell component	cytoskeletal activity	Pf00400	56443	ENSMUSG00000029621	Arpc1a	mmu:56443; Q3UL75; Q9R0Q6	Regulation of actin dynamics for phagocytic cup formation; Clathrin-mediated endocytosis; EPHB-mediated forward signaling; RHO GTPases Activate WASPs and WAVEs		4	1	1.096	0.13	0.626446	0.961787	53.05	84.3	115.7	33.73	16.63		544513	293447	287807	135824	318545	314279	428223		325754	383786	211983	231238
FALSE	High	Master Protein	Q9WV32	Actin-related protein 2/3 complex subunit 1B OS=Mus musculus OX=10090 GN=Arpc1b PE=1 SV=4	0	16.894	11	3	22	2	372	41	8.35	48.54	3	cell organization and biogenesis	cytoskeleton;nucleus;other cell component	cytoskeletal activity;other molecular function	Pf00400	11867	ENSMUSG00000029622	Arpc1b	mmu:11867; Q9CRC4; Q9WV32	Regulation of actin dynamics for phagocytic cup formation; RHO GTPases Activate WASPs and WAVEs; EPHB-mediated forward signaling	Microglia pathogen phagocytosis pathway	4	0	1.973	0.98	0.212142	0.803502	79.72	70	130	69.52	88.6	43431.4	206069	201709	51285.1	47217.2	264877	258049	88462	90879.7	399894	126848	82688.7	58661.1
FALSE	High	Master Protein	Q9CVB6	Actin-related protein 2/3 complex subunit 2 OS=Mus musculus OX=10090 GN=Arpc2 PE=1 SV=3	0	36.492	37	8	58	8	300	34.3	7.36	157	8	cell organization and biogenesis;signal transduction;other biological processes	plasma membrane;other membranes;cytoskeleton;ER/Golgi;nucleus;other cytoplasmic organelle;other cell component	signal transduction activity or receptor binding;cytoskeletal activity;other molecular function	Pf04045	76709	ENSMUSG00000006304	Arpc2	mmu:76709; Q3U870; Q9CVB6	Regulation of actin dynamics for phagocytic cup formation; Clathrin-mediated endocytosis; EPHB-mediated forward signaling; RHO GTPases Activate WASPs and WAVEs	Comprehensive IL-17A signaling	5	0	1.145	0.2	0.82426	0.987537	71.3	87.7	112.3	29.44	26.97	1.20397e+06	3.60708e+06	2.10522e+06	1.30187e+06	3.13326e+06	3.2796e+06	2.21395e+06	3.70654e+06	5.41719e+06	1.98404e+06	1.80178e+06	1.43173e+06	1.53086e+06
FALSE	High	Master Protein	Q9JM76	Actin-related protein 2/3 complex subunit 3 OS=Mus musculus OX=10090 GN=Arpc3 PE=1 SV=3	0	20.625	19	4	32	4	178	20.5	8.59	66.6	4	cell organization and biogenesis;other biological processes	cytoskeleton;nucleus;other cell component	cytoskeletal activity	Pf04062	56378	ENSMUSG00000029465	Arpc3	mmu:56378; Q3TAT0; Q9JM76	Clathrin-mediated endocytosis; Regulation of actin dynamics for phagocytic cup formation; EPHB-mediated forward signaling; RHO GTPases Activate WASPs and WAVEs	Comprehensive IL-17A signaling	5	0	1.302	0.38	0.966335	0.996474	72.49	72.9	127.1	64.57	58.03	42973.1	640505	665670	154316	572744	1.29968e+06	1.1526e+06	919984	609504	1.24876e+06	749177	469433	303771
FALSE	High	Master Protein	P59999	Actin-related protein 2/3 complex subunit 4 OS=Mus musculus OX=10090 GN=Arpc4 PE=1 SV=3	0	43.599	42	6	81	6	168	19.7	8.43	196.35	6	cell organization and biogenesis	cytoskeleton;nucleus;other cell component	cytoskeletal activity;other molecular function	Pf05856	68089	ENSMUSG00000079426	Arpc4	mmu:68089; O15509; P59999; Q3UWV4	Regulation of actin dynamics for phagocytic cup formation; Clathrin-mediated endocytosis; EPHB-mediated forward signaling; RHO GTPases Activate WASPs and WAVEs		4	0	1.651	0.72	0.412168	0.907856	65.75	78.3	121.7	24.5	12.59	1.487e+06	2.54994e+06	1.36562e+06	1.91964e+06	1.68803e+06	2.67619e+06	2.0338e+06	2.0585e+06	1.77718e+06	2.04506e+06	1.99485e+06	1.6243e+06	1.32041e+06
FALSE	High	Master Protein	Q3UA72	Actin-related protein 2/3 complex subunit 5 OS=Mus musculus OX=10090 GN=Arpc5 PE=1 SV=1	0	5.477	14	1	3	1	92	9.7	5.19	7.9	1	cell organization and biogenesis	cytoskeleton;nucleus;other cell component		Pf04699		ENSMUSG00000008475	Arpc5	Q3UA72			0	0	2.233	1.16	0.114478	0.637961	56.28	54.9	145.1	59.61	26.61			15068.7				42207.7			44963.6
FALSE	High	Master Protein	Q9D898	Actin-related protein 2/3 complex subunit 5-like protein OS=Mus musculus OX=10090 GN=Arpc5l PE=1 SV=1	0	21.774	41	4	22	4	153	17	6.8	59.95	4	cell organization and biogenesis;other biological processes	cytoskeleton;other cell component	cytoskeletal activity	Pf04699	74192	ENSMUSG00000026755	Arpc5l	mmu:74192; Q9D898			0	0	1.388	0.47	0.796531	0.980887	84.19	43.9	156.1	93.79	62.36	5068.64	12041.6	620261	955475	1.18432e+06	937353	252006	179348	280209	636469	1.35591e+06	213976	194524
FALSE	High	Master Protein	Q99JY9	Actin-related protein 3 OS=Mus musculus OX=10090 GN=Actr3 PE=1 SV=3	0	65.85	40	11	95	11	418	47.3	5.88	261.94	11	cell cycle OR cell proliferation;cell organization and biogenesis;stress response;developmental processes;other biological processes	other membranes;cytoskeleton;ER/Golgi;nucleus;other cell component	cytoskeletal activity;other molecular function	Pf00022	74117	ENSMUSG00000026341	Actr3	mmu:74117; Q99JY9; Q9DC56	Regulation of actin dynamics for phagocytic cup formation; Clathrin-mediated endocytosis; EPHB-mediated forward signaling; RHO GTPases Activate WASPs and WAVEs		4	0	1.471	0.56	0.495393	0.940735	71.89	75.7	124.3	50.62	26.37	1.45774e+06	4.27194e+06	3.43316e+06	2.2432e+06	3.04492e+06	6.39813e+06	6.71653e+06	3.36727e+06	2.48325e+06	5.21169e+06	3.87838e+06	2.70521e+06	2.73661e+06
FALSE	High	Master Protein	P11031	Activated RNA polymerase II transcriptional coactivator p15 OS=Mus musculus OX=10090 GN=Sub1 PE=1 SV=3	0.008	2.79	10	1	1	1	127	14.4	9.6	2.59	1	cell organization and biogenesis;RNA metabolism OR transcription;other metabolic processes;other biological processes	nucleus;other cell component	nucleic acid binding activity;other molecular function	Pf02229	20024	ENSMUSG00000022205	Sub1	mmu:20024; P11031; Q3UJR5; Q543N2			0	0	1.182	0.24	0.960863	0.996474	55.84	91.7	108.3	47.4					6179.52	16594.4	16011.9	21850	30551.9
FALSE	High	Master Protein	Q91WR3	Activating signal cointegrator 1 complex subunit 2 OS=Mus musculus OX=10090 GN=Ascc2 PE=1 SV=1	0.002	3.765	2	1	3	1	749	85.6	5.03	5.1	1	cell organization and biogenesis;protein metabolism;DNA metabolism;other metabolic processes;stress response;other biological processes	cytosol;translational apparatus;nucleus;other cell component	other molecular function	Pf02845	75452	ENSMUSG00000020412	Ascc2	mmu:75452; Q5NCK1; Q8BKM9; Q8BX60; Q8R1B9; Q91WR3			0	0	1.372	0.46	0.835925	0.988615	50.08	84.3	115.7		45.63							9877.9			18026.4	11131.1	8230.95	4576.76
FALSE	High	Master Protein	E9PZJ8	Activating signal cointegrator 1 complex subunit 3 OS=Mus musculus OX=10090 GN=Ascc3 PE=1 SV=1	0	6.481	2	2	8	2	2198	250.4	7.02	15.43	2	cell cycle OR cell proliferation;cell organization and biogenesis;protein metabolism;DNA metabolism;other metabolic processes;stress response	cytosol;translational apparatus;nucleus;other cell component	nucleic acid binding activity;other molecular function	Pf00270, Pf00271, Pf02889	77987	ENSMUSG00000038774	Ascc3	E9PZJ8; mmu:77987; Q6PB36; Q8C1G1; Q8C707; Q8K292			0	0	2.404	1.27	0.147406	0.714597	43.53	57	143	37.07	93.23	2986.68			4706.83	10441.8				13297.7	10550	8600.16	10219.6	32364.1
FALSE	High	Master Protein	Q8BK64	Activator of 90 kDa heat shock protein ATPase homolog 1 OS=Mus musculus OX=10090 GN=Ahsa1 PE=1 SV=2	0	39.785	34	8	57	8	338	38.1	5.53	163.47	8	protein metabolism;other metabolic processes	cytosol;ER/Golgi;other cell component	other molecular function	Pf08327, Pf09229	217737	ENSMUSG00000021037	Ahsa1	mmu:217737; Q8BK64; Q8R3E6			0	0	1.432	0.52	0.723679	0.970344	71.08	87.8	112.2	34	39.77	1.37779e+06	1.68829e+06	1.78354e+06	1.41395e+06	2.06842e+06	2.33826e+06	2.70716e+06	1.23489e+06	1.32319e+06	1.14469e+06	1.76635e+06	1.0035e+06	918173
FALSE	High	Master Protein	Q5SSL4	Active breakpoint cluster region-related protein OS=Mus musculus OX=10090 GN=Abr PE=1 SV=1	0	11.836	7	3	9	3	859	97.6	6.58	25.85	3	cell organization and biogenesis;transport;developmental processes;signal transduction;other biological processes	plasma membrane;other membranes;cytosol;other cell component	enzyme regulator activity	Pf00168, Pf00620, Pf00621, Pf19057	109934	ENSMUSG00000017631	Abr	mmu:109934; Q3U5G0; Q3UQJ6; Q3UY38; Q5SSL4; Q5SYJ5; Q5SYJ7; Q5SYJ8; Q5SYJ9; Q6PCY1; Q6PDH3	RAC3 GTPase cycle; RHOA GTPase cycle; RHOB GTPase cycle; G alpha (12/13) signalling events; RHOC GTPase cycle; CDC42 GTPase cycle; RAC1 GTPase cycle; NRAGE signals death through JNK; RAC2 GTPase cycle		9	0	0.709	-0.5	0.187198	0.772023	61.22	117.9	82.1	42.62	48.88	73079.2	247623	110935	191998	214650	243689	226160		83960.3	30331.1	162200	51466.7	80196.6
FALSE	High	Master Protein	Q9Z103	Activity-dependent neuroprotector homeobox protein OS=Mus musculus OX=10090 GN=Adnp PE=1 SV=2	0.008	2.781	1	1	1	1	1108	124.2	6.86	0	1	cell organization and biogenesis;developmental processes;signal transduction;other biological processes	non-structural extracellular;nucleus;other cell component	cytoskeletal activity;nucleic acid binding activity;other molecular function	Pf00046, Pf19627	11538	ENSMUSG00000051149	Adnp	A2BDX0; mmu:11538; Q9Z103			0	0	1.404	0.49	0.800508	0.981361	20.04	85.2	114.8	36.37	7.5	7417.13	12779.3		5860.5		18507.6					11019.4	7368.94	5950.65
FALSE	High	Master Protein	F8WJ64	Acyl carrier protein (Fragment) OS=Mus musculus OX=10090 GN=Ndufab1 PE=1 SV=1	0	29.166	15	3	95	3	128	14.4	4.77	333.81	3	other metabolic processes	mitochondrion		Pf00550		ENSMUSG00000030869	Ndufab1	F8WJ64		Electron transport chain	1	0	0.858	-0.22	0.508734	0.943679	65.48	111.7	88.3	28.27	20.95	1.92523e+07	4.58655e+07	2.50878e+07	1.97966e+07	6.11698e+07	2.75839e+07	2.12183e+07	3.25557e+07	6.35856e+07	1.24046e+07	2.40023e+07	1.74085e+07	1.232e+07
FALSE	High	Master Protein	A0A0R4J0I6	Acyl-CoA dehydrogenase family member 11 OS=Mus musculus OX=10090 GN=Acad11 PE=1 SV=1	0	42.482	23	9	59	9	779	87.3	8.43	145.94	9	other metabolic processes	other membranes;mitochondrion;nucleus;other cytoplasmic organelle	other molecular function	Pf00441, Pf01636, Pf02770, Pf02771, Pf08028	102632	ENSMUSG00000090150	Acad11	A0A0R4J0I6; mmu:102632			0	0	0.992	-0.01	0.443329	0.922865	57.56	114.6	85.4	30.02	24.25	1.08857e+06	625186	755702	737975	2.00946e+06	1.15573e+06	992776	1.11802e+06	2.25855e+06	511043	451613	407944	450637
FALSE	High	Master Protein	Q5XG73	Acyl-CoA-binding domain-containing protein 5 OS=Mus musculus OX=10090 GN=Acbd5 PE=1 SV=1	0.003	3.094	3	1	2	1	508	56.6	5.41	2.52	1	other metabolic processes	other membranes;other cytoplasmic organelle;other cell component	other molecular function	Pf00887	74159	ENSMUSG00000026781	Acbd5	A2AQX9; A2AQY0; mmu:74159; Q5XG73; Q6P7V7; Q7TSC2; Q8BKU6; Q8CI99; Q9CW41	RHOA GTPase cycle; RHOC GTPase cycle; Peroxisomal lipid metabolism; Class I peroxisomal membrane protein import		4	0	1.359	0.44	0.743643	0.971721	59.54	86.1	113.9	42.87	53.24		34181.9	55963.3	14088.3	32124.3	45367.7	37329.4	44883.5	37937.3	61791.8	23787.6	21352.5	28315.4
FALSE	High	Master Protein	P31786	Acyl-CoA-binding protein OS=Mus musculus OX=10090 GN=Dbi PE=1 SV=2	0	17.032	21	2	65	2	87	10	8.82	185.09	2	cell cycle OR cell proliferation;other metabolic processes;stress response;developmental processes;other biological processes	non-structural extracellular;cytoskeleton;ER/Golgi	signal transduction activity or receptor binding;other molecular function	Pf00887	13167	ENSMUSG00000026385	Dbi	mmu:13167; P31786	Mitochondrial Fatty Acid Beta-Oxidation	PPAR signaling pathway	2	0	0.891	-0.17	0.59077	0.953711	79.59	101.5	98.5	37.31	27.83	8.14433e+06	1.76826e+07	7.45948e+06	5.50487e+06	1.35831e+07	2.0141e+07	1.44505e+07	1.94058e+07	8.79036e+06	6.19404e+06	7.18919e+06	5.30229e+06	5.56068e+06
FALSE	High	Master Protein	Q91YX5	Acyl-CoA:lysophosphatidylglycerol acyltransferase 1 OS=Mus musculus OX=10090 GN=Lpgat1 PE=1 SV=1	0	17.643	15	4	13	4	370	43.1	8.79	30.16	4	other metabolic processes	other membranes;ER/Golgi;other cell component	other molecular function	Pf01553, Pf16076	226856	ENSMUSG00000026623	Lpgat1	mmu:226856; Q91YX5	Acyl chain remodelling of PG		1	0	1.341	0.42	0.798706	0.980895	51.94	97.3	102.7	42.16	21.76	93860.6	188419	53776.4	119495	91582.8	283595	125139	130301	200527	65276.4	114129	110539	62652.3
FALSE	High	Master Protein	D3Z7X0	Acyl-Coenzyme A dehydrogenase family, member 12 OS=Mus musculus OX=10090 GN=Acad12 PE=1 SV=1	0	96.838	35	13	200	13	555	61.4	9.36	574.4	13	other metabolic processes	other cell component	other molecular function	Pf00441, Pf02770, Pf02771, Pf08028	338350	ENSMUSG00000042647	Acad12	D3Z7X0; mmu:338350			0	0	0.942	-0.09	0.723045	0.970035	52.85	97.9	102.1	17.88	23.37	1.14847e+07	2.3042e+07	1.40215e+07	9.35866e+06	1.63506e+07	1.28359e+07	1.68233e+07	1.54079e+07	1.73993e+07	4.76959e+06	1.25476e+07	8.8914e+06	7.53228e+06
FALSE	High	Master Protein	P59266	Acyl-coenzyme A diphosphatase FITM2 OS=Mus musculus OX=10090 GN=Fitm2 PE=1 SV=1	0.003	3.095	2	1	4	1	262	30	9	1.77	1	cell organization and biogenesis;other metabolic processes;other biological processes	other membranes;ER/Golgi	other molecular function	Pf10261	228859	ENSMUSG00000048486	Fitm2	B9EHX3; mmu:228859; P59266; Q5BKP7	Lipid particle organization		1	0	0.934	-0.1	0.511212	0.943732	40.79	104.2	95.8	63.54	78.17	3758.98		89302			107535	83871			50889.5		3837.49
FALSE	High	Master Protein	O55137	Acyl-coenzyme A thioesterase 1 OS=Mus musculus OX=10090 GN=Acot1 PE=1 SV=1	0	67.536	33	9	117	3	419	46.1	6.58	326.23	9	other metabolic processes;other biological processes	cytosol;other cell component	other molecular function	Pf04775, Pf08840	26897	ENSMUSG00000072949	Acot1	mmu:26897; O55137; Q549A9	Peroxisomal protein import; Mitochondrial protein degradation; Mitochondrial Fatty Acid Beta-Oxidation	Cholesterol metabolism with Bloch and Kandutsch-Russell pathways; Omega-3 / omega-6 fatty acid synthesis; Omega-9 fatty acid synthesis	6	0	0.531	-0.91	0.0178436	0.199549	62.05	121.1	78.9	61.54	47.67	185970	310857	138926	328373	1.16455e+06	230094	284216	444996	382413	52271.3	164884	86541.2	68404.5
FALSE	High	Master Protein	Q9CQR4	Acyl-coenzyme A thioesterase 13 OS=Mus musculus OX=10090 GN=Acot13 PE=1 SV=1	0	77.025	61	6	207	6	140	15.2	8.82	606.53	6	cell organization and biogenesis;other metabolic processes;other biological processes	cytosol;cytoskeleton;mitochondrion;nucleus	other molecular function	Pf03061	66834	ENSMUSG00000006717	Acot13	mmu:66834; Q9CQR4	Mitochondrial Fatty Acid Beta-Oxidation		1	0	0.917	-0.12	0.658933	0.962423	82.92	113.5	86.5	33.43	29.03	1.03213e+07	2.66719e+07	1.54483e+07	1.50591e+07	2.45626e+07	1.49128e+07	1.29354e+07	3.4772e+07	3.73072e+07	9.192e+06	1.38188e+07	4.879e+06	5.90335e+06
FALSE	High	Master Protein	Q9QYR9	Acyl-coenzyme A thioesterase 2, mitochondrial OS=Mus musculus OX=10090 GN=Acot2 PE=1 SV=2	0	202.987	51	15	489	9	453	49.6	7.36	1674.33	15	other metabolic processes;stress response	mitochondrion	other molecular function	Pf04775, Pf08840	171210	ENSMUSG00000021226	Acot2	mmu:171210; Q3T9C9; Q9QYR9	Peroxisomal protein import; Mitochondrial protein degradation; Mitochondrial Fatty Acid Beta-Oxidation	Cholesterol metabolism with Bloch and Kandutsch-Russell pathways; Omega-3 / omega-6 fatty acid synthesis; Omega-9 fatty acid synthesis	6	7	0.933	-0.1	0.698159	0.966573	60.42	103.2	96.8	18	27.46	9.14659e+07	1.55281e+08	8.63854e+07	9.47245e+07	1.20996e+08	7.76263e+07	8.00161e+07	1.11112e+08	1.54084e+08	4.26788e+07	6.62978e+07	8.03353e+07	5.79891e+07
FALSE	High	Master Protein	P58137	Acyl-coenzyme A thioesterase 8 OS=Mus musculus OX=10090 GN=Acot8 PE=1 SV=1	0	9.375	11	2	6	2	320	35.8	7.64	13.59	2	cell organization and biogenesis;other metabolic processes;other biological processes	other cytoplasmic organelle	other molecular function	Pf13622, Pf20789	170789	ENSMUSG00000017307	Acot8	mmu:170789; P58137; Q8VHM4	Peroxisomal protein import; Synthesis of bile acids and bile salts via 7alpha-hydroxycholesterol; Beta-oxidation of pristanoyl-CoA; Beta-oxidation of very long chain fatty acids; alpha-linolenic acid (ALA) metabolism		5	0	1.229	0.3	0.911328	0.992938	65.75	65	135	56.87	59.44				21920.6	37339.4	90150.6	35706			71362.3	54015	12956.9	17511.7
FALSE	High	Master Protein	Q9R0X4	Acyl-coenzyme A thioesterase 9, mitochondrial OS=Mus musculus OX=10090 GN=Acot9 PE=1 SV=1	0	54.87	33	12	84	12	439	50.5	8.59	230.1	12	other metabolic processes	mitochondrion	other molecular function		56360	ENSMUSG00000025287	Acot9	mmu:56360; Q545G7; Q9R0X4; Q9WTJ0; Q9WUZ8	Mitochondrial Fatty Acid Beta-Oxidation		1	0	1.357	0.44	0.723282	0.970035	71.92	85.7	114.3	31.86	16.1	900489	4.18251e+06	3.25354e+06	2.498e+06	3.09395e+06	3.46708e+06	2.98137e+06	2.27399e+06	3.14491e+06	2.84847e+06	3.18708e+06	1.85804e+06	2.03495e+06
FALSE	High	Master Protein	A0A0R4J107	Acyl-peptide hydrolase (Fragment) OS=Mus musculus OX=10090 GN=Apeh PE=1 SV=1	0	86.787	35	13	128	13	716	79.8	5.59	456.56	13	protein metabolism	other cell component	other molecular function	Pf00326, Pf19283		ENSMUSG00000032590	Apeh	A0A0R4J107			0	0	1.032	0.05	0.868463	0.989449	71.8	117.9	82.1	46.91	29.72	9.9353e+06	7.76608e+06	3.34442e+06	4.58799e+06	7.79784e+06	7.86119e+06	5.25906e+06	2.82157e+06	4.11603e+06	2.14379e+06	2.81667e+06	4.00997e+06	1.96673e+06
FALSE	High	Master Protein	J3QP56	Acyl-protein thioesterase 1 OS=Mus musculus OX=10090 GN=Lypla1 PE=1 SV=1	0	35.718	30	4	66	4	224	23.7	7.06	247.58	4		plasma membrane;other membranes;ER/Golgi;nucleus	other molecular function	Pf02230		ENSMUSG00000025903	Lypla1	J3QP56			0	0	1.134	0.18	0.856167	0.989014	57.84	86.8	113.2	35.48	18.93	2.87003e+06	6.87879e+06	2.70854e+06	2.79115e+06	2.337e+06	2.80628e+06	3.12996e+06	3.97836e+06	2.43906e+06	2.61636e+06	2.68182e+06	2.52309e+06	2.23146e+06
FALSE	High	Master Protein	Q9WTL7	Acyl-protein thioesterase 2 OS=Mus musculus OX=10090 GN=Lypla2 PE=1 SV=1	0	53.132	30	4	65	4	231	24.8	7.23	245.74	4	protein metabolism;other metabolic processes	cytosol;ER/Golgi;nucleus;other cell component	other molecular function	Pf02230	26394	ENSMUSG00000028670	Lypla2	mmu:26394; Q3TJD6; Q9WTL7	L1CAM interactions		1	0	1.429	0.52	0.653121	0.962423	74.84	80.7	119.3	26.59	30.81	1.68751e+06	2.62093e+06	1.95486e+06	3.16119e+06	3.30421e+06	3.11553e+06	2.59654e+06	3.55947e+06	3.17576e+06	1.7539e+06	2.44841e+06	3.01401e+06	2.39054e+06
FALSE	High	Master Protein	Q9ESW4	Acylglycerol kinase, mitochondrial OS=Mus musculus OX=10090 GN=Agk PE=1 SV=1	0	55.862	31	8	71	8	421	46.9	8.4	235.01	8	cell organization and biogenesis;other metabolic processes;transport	other membranes;mitochondrion	kinase activity;other molecular function	Pf00781, Pf19712	69923	ENSMUSG00000029916	Agk	mmu:69923; Q9D087; Q9ESW4	Glycerophospholipid biosynthesis		1	0	1.166	0.22	0.827679	0.988615	59.3	80.7	119.3	82.09	28.48	831731	2.42835e+06	1.43098e+06	6.17439e+06	2.16101e+06	2.77763e+06	1.55713e+06	2.70818e+06	4.09973e+06	1.21168e+06	2.13507e+06	1.85698e+06	1.41412e+06
FALSE	High	Master Protein	E9QJT5	Acylphosphatase OS=Mus musculus OX=10090 GN=Acyp1 PE=1 SV=1	0	21.11	25	4	14	4	157	17.3	9.13	40.65	4			other molecular function	Pf00708		ENSMUSG00000008822	Acyp1	E9QJT5			0	0	1.129	0.18	0.849742	0.988615	100.63	130.1	69.9	90.59	101.75	31877.1	113350	232910	21334	403432	337887	642138	253657	107834	171885	298313	27010.2	15831
FALSE	High	Master Protein	P56375	Acylphosphatase-2 OS=Mus musculus OX=10090 GN=Acyp2 PE=1 SV=2	0	17.874	28	4	48	4	106	11.9	9.26	124.89	4			other molecular function	Pf00708	75572	ENSMUSG00000060923	Acyp2	mmu:75572; P56375; Q5SPV7; Q8BQX2			0	0	0.976	-0.03	0.608547	0.956135	76.15	102	98	36.19	59.39	1.20523e+06	2.34003e+06	4.17392e+06	2.40112e+06	5.19583e+06	5.27396e+06	4.22858e+06	3.79044e+06	3.98642e+06	2.4738e+06	2.39e+06	744420	1.03176e+06
FALSE	High	Master Protein	Q8R0F8	Acylpyruvase FAHD1, mitochondrial OS=Mus musculus OX=10090 GN=Fahd1 PE=1 SV=2	0	29.121	48	6	47	6	227	25.2	7.69	153.68	6						ENSMUSG00000045316	Fahd1	A0AAG1ESS4			0	0	0.84	-0.25	0.177174	0.764741	74.19	114.7	85.3	48.73	27.67	587172	1.11782e+06	1.60337e+06	915841	1.91454e+06	1.99374e+06	1424074	2.72413e+06	4.7179e+06	581015	1.00084e+06	492212	459896
FALSE	High	Master Protein	D3Z689	ADAMTS-like 5 OS=Mus musculus OX=10090 GN=Adamtsl5 PE=1 SV=1	0	22.361	21	5	30	5	485	53.6	8.13	80.08	5	cell organization and biogenesis	non-structural extracellular;extracellular matrix	other molecular function	Pf00090, Pf01759, Pf05986, Pf19236	66548	ENSMUSG00000043822	Adamtsl5	D3Z689; mmu:66548	O-glycosylation of TSR domain-containing proteins		1	0	1.368	0.45	0.836254	0.988615	74.79	57	143	111.97	48.84	108540	343812	173694	1.66583e+06	246674	799187	673625	419441	615627	368611	900882	501469	80628
FALSE	Medium	Master Protein	Q7TSK7	ADAMTS-like protein 2 OS=Mus musculus OX=10090 GN=Adamtsl2 PE=1 SV=1	0.032	2.041	2	1	1	1	957	105.6	6.83	2.67	1	cell organization and biogenesis;developmental processes;other biological processes	non-structural extracellular;extracellular matrix	other molecular function	Pf00090, Pf05986, Pf08686, Pf19030, Pf19236	77794	ENSMUSG00000036040	Adamtsl2	mmu:77794; Q3U0C8; Q7TSK7	O-glycosylation of TSR domain-containing proteins		1	0	0.539	-0.89	0.0466283	0.386802	53.99	129.9	70.1	25.16	54.64		72345.3					56423.4	94877		16088.6	36875.7	18675.5
FALSE	Medium	Master Protein	Q80T21	ADAMTS-like protein 4 OS=Mus musculus OX=10090 GN=Adamtsl4 PE=2 SV=1	0.019	2.278	1	1	1	1	1036	113.2	8.15	2.45	1	cell organization and biogenesis;other biological processes	non-structural extracellular;extracellular matrix	other molecular function	Pf00090, Pf05986, Pf08686, Pf19030, Pf19236	229595	ENSMUSG00000015850	Adamtsl4	mmu:229595; Q148X6; Q80T21	O-glycosylation of TSR domain-containing proteins		1	0
FALSE	High	Master Protein	Q5ND50	Adapter molecule crk OS=Mus musculus OX=10090 GN=Crk PE=1 SV=2	0	7.163	12	2	4	2	261	29.3	7.14	9.01	2	other biological processes			Pf00017, Pf00018	12928	ENSMUSG00000017776	Crk	Q3TTI0; Q5ND50		ErbB signaling pathway; Chemokine signaling pathway; IL-3 signaling pathway; Kit receptor signaling pathway; IL-2 signaling pathway; Mapk signaling pathway; Regulation of actin cytoskeleton; EGFR1 signaling pathway; Integrin-mediated cell adhesion; Insulin signaling; Focal adhesion	11	0	0.967	-0.05	0.59121	0.953711	88.37	38.5	161.5	105.12	81.76	2872.97		19596.9		22733.8	27100.7	28914.1	111605		95210.4	78188.1		5380.19
FALSE	High	Master Protein	Q9D1J1	Adaptin ear-binding coat-associated protein 2 OS=Mus musculus OX=10090 GN=Necap2 PE=1 SV=1	0.003	3.176	8	1	1	1	266	28.6	7.94	0	1	transport	plasma membrane;other membranes		Pf07933	66147	ENSMUSG00000028923	Necap2	mmu:66147; Q3U1M1; Q9CV41; Q9D1J1	Cargo recognition for clathrin-mediated endocytosis		2	0	0.653	-0.62	0.146613	0.713801	56.05	118.2	81.8	49.06	41.33		72424.9	73548.8		268348	110705	137943	72153.8			46840.4	20827.6	33816.7
FALSE	High	Master Protein	P08030	Adenine phosphoribosyltransferase OS=Mus musculus OX=10090 GN=Aprt PE=1 SV=2	0	12.672	25	2	19	2	180	19.7	6.79	60.98	2	other metabolic processes;transport;other biological processes	cytosol;nucleus;other cell component	other molecular function	Pf00156	11821	ENSMUSG00000006589	Aprt	mmu:11821; P08030; Q564P4; Q61319; Q6PK77; Q9DCY3	Neutrophil degranulation; Purine salvage	Purine metabolism	3	0	0.678	-0.56	0.158352	0.738841	73.22	121.4	78.6	44.44	63.06	93712.6	453780	70302	228478	156029	271482	211604	210130	315575	91460.3		61681.1	164005
FALSE	High	Master Protein	Q80SY6	Adenosine deaminase-like protein OS=Mus musculus OX=10090 GN=Adal PE=2 SV=1	0	5.403	6	1	5	1	360	41	6.35	16.86	1	other metabolic processes		other molecular function	Pf00962	75894	ENSMUSG00000027259	Adal	A2ARU3; A2ARU4; mmu:75894; Q80SY6; Q8BLN3; Q8BX67; Q9D4Q6	Purine salvage; Abacavir metabolism		2	0
FALSE	High	Master Protein	P55264	Adenosine kinase OS=Mus musculus OX=10090 GN=Adk PE=1 SV=2	0	68.574	47	10	106	10	361	40.1	6.21	313.04	10	cell cycle OR cell proliferation;other metabolic processes;other biological processes	plasma membrane;other membranes;cytosol;nucleus	kinase activity;other molecular function	Pf00294	11534	ENSMUSG00000039197	Adk	mmu:11534; P55264; Q6JAM3; Q91VJ3	Purine salvage; Ribavirin ADME	Purine metabolism	3	0	1.148	0.2	0.999713	0.999995	63.76	93.8	106.2	34.04	18.4	3.33117e+06	6.38854e+06	4.00213e+06	3.50229e+06	2.99475e+06	5.83242e+06	4.0492e+06	3.05515e+06	2.30039e+06	3.611e+06	3.29005e+06	2.84588e+06	2.77273e+06
FALSE	High	Master Protein	P50247	Adenosylhomocysteinase OS=Mus musculus OX=10090 GN=Ahcy PE=1 SV=3	0	59.371	31	8	82	8	432	47.7	6.54	287.3	8	other metabolic processes;stress response;other biological processes	cytosol;ER/Golgi;nucleus;other cell component	other molecular function	Pf00670, Pf05221	11615; 269378	ENSMUSG00000027597; ENSMUSG00000048087	Ahcy	mmu:11615; mmu:269378; P50247; Q91WF1	Methylation; Sulfur amino acid metabolism	One-carbon metabolism; Glutathione and one-carbon metabolism	4	0	1.323	0.4	0.88176	0.99079	70.11	78.6	121.4	43.98	11.32	1.49939e+06	2.97371e+06	1.35461e+06	2.15847e+06	1.75541e+06	3.89624e+06	2.85635e+06	1.41197e+06	1.20238e+06	1.49793e+06	2.16932e+06	1.84613e+06	1.11349e+06
FALSE	High	Master Protein	F8VQ52	Adenylate cyclase type 6 OS=Mus musculus OX=10090 GN=Adcy6 PE=1 SV=1	0	10.812	5	3	12	3	1168	130.6	7.93	22.37	3	other metabolic processes;signal transduction;other biological processes	plasma membrane;other membranes	other molecular function	Pf00211, Pf06327, Pf16214		ENSMUSG00000022994	Adcy6	F8VQ52		Myometrial relaxation and contraction pathways; Calcium regulation in cardiac cells	2	0	0.5	-1	0.0275046	0.275163	88.46	141.9	58.1	35.09	43.42	129032	216186	107718	137280	86836.2	193817	179905	119495	93563.6		47748.9	37100.5
FALSE	High	Master Protein	P51830	Adenylate cyclase type 9 OS=Mus musculus OX=10090 GN=Adcy9 PE=1 SV=1	0	7.984	4	3	8	3	1353	150.9	7.21	13.44	3	other metabolic processes;developmental processes;signal transduction	plasma membrane;other membranes;cytosol;other cell component	other molecular function	Pf00211	11515	ENSMUSG00000005580	Adcy9	mmu:11515; P51830; Q61279	Hedgehog 'off' state; G alpha (z) signalling events; Adenylate cyclase inhibitory pathway; PKA activation; Adenylate cyclase activating pathway	Purine metabolism; Chemokine signaling pathway; G protein signaling pathways; Myometrial relaxation and contraction pathways; Calcium regulation in cardiac cells	10	0	1.216	0.28	0.965606	0.996474	75.63	29.3	170.7	101.31	78.15	13693	90899.7	5028.98	18914.1	116928	16037.7		13672.2	14583.5	9555.58	65348	107441	45677.2
FALSE	High	Master Protein	Q9WTP6	Adenylate kinase 2, mitochondrial OS=Mus musculus OX=10090 GN=Ak2 PE=1 SV=5	0	74.155	47	10	177	10	239	26.5	7.39	543.7	10	other metabolic processes	cytoskeleton;mitochondrion;other cell component	kinase activity;other molecular function	Pf00406, Pf05191	11637	ENSMUSG00000028792	Ak2	A2A820; mmu:11637; Q3THT3; Q3TI11; Q3TKI6; Q8C7I9; Q9CY37; Q9WTP6	Interconversion of nucleotide di- and triphosphates	Purine metabolism	2	0	0.985	-0.02	0.721162	0.96966	60.32	105.5	94.5	27.36	8.43	3.51375e+06	7.33382e+06	3.34075e+06	2.49656e+06	5.1418e+06	6.27741e+06	4.51848e+06	8.41528e+06	7.36765e+06	2.75809e+06	3.05443e+06	2.68693e+06	1.81933e+06
FALSE	High	Master Protein	Q9WUR9	Adenylate kinase 4, mitochondrial OS=Mus musculus OX=10090 GN=Ak4 PE=1 SV=1	0	27.81	35	4	52	4	223	25	7.53	142.1	4	other metabolic processes;stress response;other biological processes	mitochondrion;other cell component	kinase activity;other molecular function	Pf00406, Pf05191	11639	ENSMUSG00000028527	Ak4	mmu:11639; Q9R1X7; Q9WUR9	Interconversion of nucleotide di- and triphosphates	Purine metabolism	2	0	0.979	-0.03	0.38044	0.892729	73.97	82.8	117.2	66.67	34.18	262394	1.66093e+06	1.59736e+06	895976	5.11197e+06	1.48948e+06	1.27347e+06	4.42849e+06	5.69723e+06	1.26646e+06	1.92762e+06	454454	919037
FALSE	High	Master Protein	Q9R0Y5	Adenylate kinase isoenzyme 1 OS=Mus musculus OX=10090 GN=Ak1 PE=1 SV=1	0	146.196	49	11	477	11	194	21.5	5.81	1657.52	11	other metabolic processes;other biological processes	cytosol;cytoskeleton;other cell component	kinase activity;other molecular function	Pf00406	11636	ENSMUSG00000026817	Ak1	A2AK80; mmu:11636; Q542C5; Q9R0Y4; Q9R0Y5	Interconversion of nucleotide di- and triphosphates	Purine metabolism	2	0	1.172	0.23	0.720834	0.969569	81.65	88	112	31.81	14.41	1.01969e+08	1.85003e+08	1.43325e+08	9.2315e+07	1.06005e+08	1.82104e+08	1.42405e+08	1.28083e+08	7.00674e+07	9.27939e+07	9.60735e+07	9.49755e+07	7.85323e+07
FALSE	High	Master Protein	P54822	Adenylosuccinate lyase OS=Mus musculus OX=10090 GN=Adsl PE=1 SV=2	0	133.198	47	16	230	16	484	54.8	7.27	722.16	16	other metabolic processes;stress response;other biological processes	cytosol;other cell component	other molecular function	Pf00206, Pf10397	11564	ENSMUSG00000022407	Adsl	mmu:11564; P54822; Q8VCD4	Purine ribonucleoside monophosphate biosynthesis	Purine metabolism	2	0	1.253	0.33	0.564227	0.953221	63.36	90.5	109.5	20.45	10.83	8.92764e+06	1.23579e+07	9.33066e+06	1.00299e+07	1.34048e+07	1.23134e+07	1.04124e+07	9.80026e+06	8.08533e+06	8.30642e+06	1.07671e+07	7.58991e+06	5.47583e+06
FALSE	High	Master Protein	P28650	Adenylosuccinate synthetase isozyme 1 OS=Mus musculus OX=10090 GN=Adss1 PE=1 SV=2	0	111.382	49	17	197	17	457	50.2	8.43	553.88	17	other metabolic processes	other membranes;other cell component	cytoskeletal activity;other molecular function	Pf00709	11565	ENSMUSG00000011148	Adss1	mmu:11565; P28650; Q8CHQ1	Purine ribonucleoside monophosphate biosynthesis	Purine metabolism	2	0	1.014	0.02	0.908104	0.992938	53.54	97.2	102.8	22.62	11.98	1.29865e+07	2.51346e+07	1.812e+07	1.30264e+07	2.27019e+07	2.95107e+07	2.83942e+07	2.35164e+07	2.61401e+07	1.39767e+07	1.60543e+07	9.33617e+06	9.81249e+06
FALSE	High	Master Protein	P40124	Adenylyl cyclase-associated protein 1 OS=Mus musculus OX=10090 GN=Cap1 PE=1 SV=4	0	70.329	35	9	117	9	474	51.5	7.52	384.52	9	cell organization and biogenesis;transport;signal transduction;other biological processes	non-structural extracellular;plasma membrane;other membranes;cytosol;cytoskeleton;other cell component	cytoskeletal activity;other molecular function	Pf01213, Pf08603, Pf21938	12331	ENSMUSG00000028656	Cap1	mmu:12331; P40124; Q8BPT7	Neutrophil degranulation	Insulin signaling	2	0	1.081	0.11	0.946305	0.995415	75.6	89.3	110.7	45.21	19.08	4.45756e+06	1.37397e+07	3.05598e+06	4.32844e+06	1.04334e+07	1.2252e+07	8.89197e+06	4.25388e+06	4.59855e+06	4.69071e+06	5.22302e+06	3.86594e+06	4.15208e+06
FALSE	High	Master Protein	Q9CYT6	Adenylyl cyclase-associated protein 2 OS=Mus musculus OX=10090 GN=Cap2 PE=1 SV=1	0	57.731	32	8	95	8	476	52.8	6.43	287.16	8	cell organization and biogenesis;signal transduction;other biological processes	plasma membrane;other membranes;other cell component	cytoskeletal activity;other molecular function	Pf01213, Pf08603, Pf21938	67252	ENSMUSG00000021373	Cap2	mmu:67252; Q80YU7; Q9CYT6; Q9D6L0			0	0	1.748	0.81	0.294634	0.860384	57.89	73.9	126.1	45.64	16.55	2.03013e+06	3.9362e+06	2.53227e+06	2.12302e+06	2.96719e+06	6.09097e+06	4936497	1.48043e+06	2.73628e+06	3.90939e+06	3.53403e+06	2.68833e+06	2.1406e+06
FALSE	High	Master Protein	A0A286YDT5	Adhesion G protein-coupled receptor F5 (Fragment) OS=Mus musculus OX=10090 GN=Adgrf5 PE=1 SV=1	0.001	4.682	3	1	3	1	1143	126.4	6.92	5.61	1	signal transduction	other membranes	other molecular function	Pf00002, Pf00047, Pf01825, Pf16489		ENSMUSG00000056492	Adgrf5	A0A286YDT5		GPCRs, odorant; GPCRs, orphan	2	0
FALSE	Medium	Master Protein	A0A0G2JGY1	Adhesion G protein-coupled receptor L4 (Fragment) OS=Mus musculus OX=10090 GN=Adgrl4 PE=4 SV=1	0.017	2.332	9	1	1	1	181	19.7	4.77	2	1			other molecular function	Pf07645		ENSMUSG00000039167	Adgrl4	A0A0G2JGY1		GPCRs, non-odorant	1	0	1.447	0.53	0.755505	0.971749	100.98	81.7	118.3	79.61				11137.7	2773.68
FALSE	High	Master Protein	Q640N1	Adipocyte enhancer-binding protein 1 OS=Mus musculus OX=10090 GN=Aebp1 PE=1 SV=1	0	4.967	1	1	3	1	1128	128.3	5.08	8.17	1	protein metabolism;other metabolic processes;other biological processes	nucleus;other cell component	nucleic acid binding activity;other molecular function	Pf00246, Pf00754, Pf13620	11568	ENSMUSG00000020473	Aebp1	mmu:11568; O88442; Q3TVV5; Q3TWA7; Q3TX56; Q3TXB2; Q5NCI9; Q61281; Q640N1			0	0	1.056	0.08	0.717848	0.969138	63.84	97.3	102.7	47.34			61397.3				77336.4	115533
FALSE	High	Master Protein	Q9D7N9	Adipocyte plasma membrane-associated protein OS=Mus musculus OX=10090 GN=Apmap PE=1 SV=1	0	38.391	22	5	79	5	415	46.4	6.32	243.38	5	other metabolic processes	other membranes;other cell component	other molecular function	Pf03088, Pf20067	71881	ENSMUSG00000033096	Apmap	A2AQX3; mmu:71881; Q3U4F4; Q9D7N9			0	0	1.277	0.35	0.950557	0.995704	66.93	79.2	120.8	38.47	32.52	2.06442e+06	2.32563e+06	985465	1.51819e+06	2.13906e+06	4.06175e+06	2.59033e+06	1.54638e+06	2.02251e+06	1.04684e+06	2.48698e+06	1.42446e+06	1.77715e+06
FALSE	High	Master Protein	E9PWU4	Adiponectin (Fragment) OS=Mus musculus OX=10090 GN=Adipoq PE=1 SV=1	0.009	2.655	6	1	2	1	168	17.9	6.16	3.54	1		non-structural extracellular		Pf01391		ENSMUSG00000022878	Adipoq	E9PWU4			0	0	0.755	-0.41	0.281973	0.850244	70.51	117.9	82.1	71.83	92.36	18697.5	57483.1	14714.9	90806.3	62256.8	32729.4	35216.3	27489	70536.2	8992.93	27112.4	11068.8	12500.5
FALSE	High	Master Protein	A0A1L1SSF2	ADP-dependent glucokinase OS=Mus musculus OX=10090 GN=Adpgk PE=1 SV=1	0.002	3.866	3	1	6	1	496	53.9	5.62	7.68	1	other metabolic processes	ER/Golgi	kinase activity	Pf04587	72141	ENSMUSG00000025236	Adpgk	A0A1L1SSF2; mmu:72141			0	0
FALSE	High	Master Protein	Q922B1	ADP-ribose glycohydrolase MACROD1 OS=Mus musculus OX=10090 GN=Macrod1 PE=1 SV=2	0	44.003	34	7	83	7	323	35.3	8.85	261.79	7	protein metabolism;other metabolic processes;stress response	nucleus	other molecular function	Pf01661	107227	ENSMUSG00000036278	Macrod1	mmu:107227; Q922B1			0	0	0.834	-0.26	0.451009	0.925112	45.1	110.3	89.7	23.64	12.71	8.64184e+06	1.25881e+07	9.17974e+06	6.98673e+06	2.08514e+07	9.52092e+06	7.02067e+06	1.49344e+07	1.75981e+07	5.00253e+06	8.47412e+06	4.80267e+06	3.95992e+06
FALSE	High	Master Protein	Q8BVU5	ADP-ribose pyrophosphatase, mitochondrial OS=Mus musculus OX=10090 GN=Nudt9 PE=1 SV=1	0.002	4.171	4	1	7	1	350	38.6	6.76	5.7	1	other metabolic processes	other membranes;nucleus;other cell component	other molecular function	Pf00293	74167	ENSMUSG00000029310	Nudt9	A2AH31; mmu:74167; Q3TZ68; Q8BVU5; Q8K1J4	Phosphate bond hydrolysis by NUDT proteins	Purine metabolism	2	0	1.464	0.55	0.656711	0.962423	66.09	88.8	111.2	49.85	54.33	37184.5	87675.5	42290.1	123268	254110	110536	70980.1	174195	152736	81096.3	161362	56647.7	55120.1
FALSE	High	Master Protein	P56528	ADP-ribosyl cyclase/cyclic ADP-ribose hydrolase 1 OS=Mus musculus OX=10090 GN=Cd38 PE=1 SV=2	0	35.104	32	5	38	5	304	34.4	8.29	99.37	5	cell cycle OR cell proliferation;stress response;signal transduction;other biological processes	plasma membrane;other membranes;nucleus;other cell component	other molecular function	Pf02267	12494	ENSMUSG00000029084	Cd38	mmu:12494; P56528; Q8BFY8	Nicotinate metabolism		1	0	1.154	0.21	0.759396	0.972913	73.88	84.1	115.9	33.72	13.6	227732	250542	406528	289160	593362	317795	466347	240103	377793	200972	323462	267668	229746
FALSE	High	Master Protein	Q64277	ADP-ribosyl cyclase/cyclic ADP-ribose hydrolase 2 OS=Mus musculus OX=10090 GN=Bst1 PE=1 SV=1	0	7.467	15	2	3	2	311	34.6	5.8	12.3	2	other biological processes	plasma membrane;other membranes	other molecular function	Pf02267	12182		Bst1	mmu:12182; Q64277; Q8BRY3	Neutrophil degranulation; Post-translational modification: synthesis of GPI-anchored proteins; Nicotinate metabolism		3	0	0.01	-6.64	1e-17	2.70958e-16		200										239866
FALSE	High	Master Protein	P84078	ADP-ribosylation factor 1 OS=Mus musculus OX=10090 GN=Arf1 PE=1 SV=2	0	61.745	72	9	145	1	181	20.7	6.8	329.66	9	cell cycle OR cell proliferation;cell organization and biogenesis;transport;other biological processes	plasma membrane;other membranes;cytosol;cytoskeleton;ER/Golgi;other cytoplasmic organelle;other cell component	enzyme regulator activity;other molecular function	Pf00025	11840	ENSMUSG00000048076	Arf1	mmu:11840; P10947; P32889; P84078; Q3THZ2; Q3U849; Q3UDG1; Q3UF76	COPI-dependent Golgi-to-ER retrograde traffic; MHC class II antigen presentation; COPI-mediated anterograde transport; Golgi Associated Vesicle Biogenesis; Synthesis of PIPs at the Golgi membrane; Intra-Golgi traffic; Synthesis of PIPs at the plasma membrane; Lysosome Vesicle Biogenesis; Glycosphingolipid transport	Novel Jun-Dmp1 pathway; Insulin signaling	12	0	1.83	0.87	0.302659	0.86303	76.11	84.2	115.8	65.25	59.58	541640	356276	86316.9	239546	506857	269788	227246	121042	111852	532421	194125	146335	106587
FALSE	High	Master Protein	P61205	ADP-ribosylation factor 3 OS=Mus musculus OX=10090 GN=Arf3 PE=2 SV=2	0	59.245	72	9	140	1	181	20.6	7.43	307.42	9	transport	plasma membrane;other membranes;ER/Golgi;other cell component	other molecular function	Pf00025	11842	ENSMUSG00000051853	Arf3	mmu:11842; P16587; P61205	COPI-dependent Golgi-to-ER retrograde traffic; COPI-mediated anterograde transport; Synthesis of PIPs at the Golgi membrane		3	10	1.627	0.7	0.152872	0.727775	79.48	71.3	128.7	33.31	24.74	1.05387e+07	2.34455e+07	9.79139e+06	1.26658e+07	1.20124e+07	1.71553e+07	1.71878e+07	9.99565e+06	9.21614e+06	1.42097e+07	1.8379e+07	1.24727e+07	1.02977e+07
FALSE	High	Master Protein	P61750	ADP-ribosylation factor 4 OS=Mus musculus OX=10090 GN=Arf4 PE=1 SV=2	0	46.537	40	5	105	1	180	20.4	7.14	321.01	5	cell organization and biogenesis;transport;developmental processes;signal transduction;other biological processes	plasma membrane;other membranes;cytosol;ER/Golgi;other cell component	signal transduction activity or receptor binding;enzyme regulator activity;other molecular function	Pf00025	11843	ENSMUSG00000021877	Arf4	mmu:11843; P36403; P61750; Q3TGC2; Q9CXX3	COPI-dependent Golgi-to-ER retrograde traffic; COPI-mediated anterograde transport; VxPx cargo-targeting to cilium	EGFR1 signaling pathway	4	0	1.901	0.93	0.246533	0.826874	97.58	65.8	134.2	60.73	37.81	286013	881284	254104	270867	192073	861957	707559	312788	159419	750980	395558	452993	294903
FALSE	High	Master Protein	P84084	ADP-ribosylation factor 5 OS=Mus musculus OX=10090 GN=Arf5 PE=1 SV=2	0	37.769	40	6	92	2	180	20.5	6.79	252.21	6	transport	plasma membrane;other membranes;ER/Golgi;other cell component	other molecular function	Pf00025	11844	ENSMUSG00000020440	Arf5	A2RTC5; mmu:11844; P26437; P84084	COPI-dependent Golgi-to-ER retrograde traffic; COPI-mediated anterograde transport		2	0	1.729	0.79	0.38633	0.896799	99.09	40.3	159.7	81.68	61.41	950319	744957	222126	725056	536440	184696	300401	98277.5	223040	187694	911880	1.21056e+06	650524
FALSE	High	Master Protein	P62331	ADP-ribosylation factor 6 OS=Mus musculus OX=10090 GN=Arf6 PE=1 SV=2	0	22.763	63	5	20	5	175	20.1	8.95	61.18	5	cell organization and biogenesis;transport;developmental processes;other biological processes	plasma membrane;other membranes;cytosol;ER/Golgi;other cytoplasmic organelle;other cell component	other molecular function	Pf00025	11845	ENSMUSG00000044147	Arf6	mmu:11845; P26438; P62331	TBC/RABGAPs; Clathrin-mediated endocytosis; MET receptor recycling	Insulin signaling	4	0	1.286	0.36	0.988738	0.999473	52.08	76.6	123.4	56.35	35.52		270002	276056	398302	357795	823502	358864	232403	195136	286863	701193	207466	261111
FALSE	High	Master Protein	Q3TGS9	ADP-ribosylation factor GTPase-activating protein 1 OS=Mus musculus OX=10090 GN=Arfgap1 PE=1 SV=1	0	16.724	21	3	14	3	394	43.2	5.54	46.64	3			enzyme regulator activity	Pf01412	228998	ENSMUSG00000027575	Arfgap1	Q3TGS9			0	0	1.475	0.56	0.654811	0.962423	60.9	78.4	121.6	48.99	58.67				58997.4	99617.9	250745	231656	139953	183517	207078	91815.7
FALSE	High	Master Protein	Q99K28	ADP-ribosylation factor GTPase-activating protein 2 OS=Mus musculus OX=10090 GN=Arfgap2 PE=1 SV=1	0	18.097	10	3	19	3	520	56.6	8.18	64.36	3	cell organization and biogenesis;transport	plasma membrane;other membranes;cytosol;ER/Golgi	enzyme regulator activity;other molecular function	Pf01412	77038	ENSMUSG00000027255	Arfgap2	mmu:77038; Q99K28; Q9D758; Q9JIH1	COPI-dependent Golgi-to-ER retrograde traffic; COPI-mediated anterograde transport		2	0	1.406	0.49	0.788763	0.979559	90.26	66.6	133.4	64.18	36.87	211721	267398	653456	454949	693581	822796	159887	32780.4	1.06426e+06	567547	874048	430530	540817
FALSE	High	Master Protein	A0A0R4J0T8	ADP-ribosylation factor GTPase-activating protein 3 OS=Mus musculus OX=10090 GN=Arfgap3 PE=1 SV=1	0.002	4.242	2	1	4	1	524	57.5	8.47	3.75	1	transport	other membranes;cytosol;ER/Golgi	enzyme regulator activity	Pf01412	66251	ENSMUSG00000054277	Arfgap3	A0A0R4J0T8; mmu:66251			0	0	4.134	2.05	0.00605295	0.0819091	66.15	28.8	171.2	62.41	76.17		9593.77				20798.2		6861.15		49237.7		14349.8
FALSE	High	Master Protein	E9Q3G5	ADP-ribosylation factor interacting protein 1 OS=Mus musculus OX=10090 GN=Arfip1 PE=1 SV=1	0	15.569	11	2	27	2	366	40.8	6.92	96.79	2											0	0	1.796	0.84	0.354385	0.884729	53.37	82.4	117.6	41.32	29.58		176645	195995	136944		246083	186496	68053.1	121693	277796	266630	153090
FALSE	High	Master Protein	Q8R0H9	ADP-ribosylation factor-binding protein GGA1 OS=Mus musculus OX=10090 GN=Gga1 PE=1 SV=1	0	9.928	4	1	12	1	635	69.9	5.27	22.55	1	protein metabolism;other metabolic processes;transport;other biological processes	other membranes;cytosol;ER/Golgi;nucleus;other cytoplasmic organelle;other cell component	other molecular function	Pf00790, Pf02883, Pf03127, Pf18308	106039	ENSMUSG00000033128	Gga1	mmu:106039; Q3U2N1; Q8R0H9			0	0	1.492	0.58	0.655278	0.962423	80.62	72.3	127.7	60.87	49.88	210728	536891	241994	241202	134360	98994.6	36581.7	178305	247790	191383	189881	285941	146941
FALSE	High	Master Protein	Q6P5E6	ADP-ribosylation factor-binding protein GGA2 OS=Mus musculus OX=10090 GN=Gga2 PE=1 SV=1	0	5.21	5	1	5	1	603	66	7.3	20.14	1	transport;other biological processes	other membranes;ER/Golgi;other cytoplasmic organelle;other cell component	other molecular function	Pf00790, Pf02883, Pf03127, Pf18308	74105	ENSMUSG00000030872	Gga2	mmu:74105; Q3U374; Q6P5E6; Q6PFX3; Q6ZPY8; Q8BM76; Q9DC15			0	0	1.237	0.31	0.978995	0.999473	51.13	92.2	107.8	59.86	55.69		87344.6		78499.7	136730		231706				81599.8	70488.8	121942
FALSE	High	Master Protein	P61211	ADP-ribosylation factor-like protein 1 OS=Mus musculus OX=10090 GN=Arl1 PE=1 SV=1	0	19.479	26	3	43	3	181	20.4	5.72	104.53	3	cell organization and biogenesis;other metabolic processes;transport;other biological processes	other membranes;cytosol;ER/Golgi;other cell component	enzyme regulator activity;other molecular function	Pf00025	104303	ENSMUSG00000060904	Arl1	mmu:104303; P41276; P61211	Retrograde transport at the Trans-Golgi-Network		1	0	1.754	0.81	0.31115	0.866917	59.95	91.3	108.7	39.28	22.25	1.91574e+06	3.15197e+06	1.26718e+06	1.77683e+06	1.23728e+06	3.42788e+06	2.68905e+06	1.51633e+06	1.50974e+06	1.87595e+06	1.97006e+06	1.90663e+06	779788
FALSE	High	Master Protein	Q8BGR6	ADP-ribosylation factor-like protein 15 OS=Mus musculus OX=10090 GN=Arl15 PE=1 SV=1	0.006	2.838	6	1	2	1	204	22.9	5.29	0	1			other molecular function	Pf00025	218639	ENSMUSG00000042348	Arl15	mmu:218639; Q8BGR6			0	0
FALSE	High	Master Protein	Q9D0J4	ADP-ribosylation factor-like protein 2 OS=Mus musculus OX=10090 GN=Arl2 PE=1 SV=1	0.001	4.595	12	1	1	1	184	20.9	5.96	2.41	1	cell cycle OR cell proliferation;cell organization and biogenesis;protein metabolism;other metabolic processes;transport;other biological processes	plasma membrane;other membranes;cytosol;cytoskeleton;mitochondrion;ER/Golgi;nucleus;other cell component	other molecular function	Pf00025	56327	ENSMUSG00000024944	Arl2	mmu:56327; Q9D0J4; Q9WUM1	Transport of nucleosides and free purine and pyrimidine bases across the plasma membrane; RAS processing		2	0	0.834	-0.26	0.260043	0.834802	31.92	111.6	88.4	10.64	30.38		484621	301146				293808					207695
FALSE	High	Master Protein	Q9WUL7	ADP-ribosylation factor-like protein 3 OS=Mus musculus OX=10090 GN=Arl3 PE=1 SV=1	0	20.263	42	4	28	4	182	20.5	7.24	94.3	4	cell cycle OR cell proliferation;cell organization and biogenesis;transport;developmental processes;signal transduction;other biological processes	other membranes;cytoskeleton;ER/Golgi;nucleus;other cell component	cytoskeletal activity;other molecular function	Pf00025	56350	ENSMUSG00000025035	Arl3	mmu:56350; Q9WUL7	Trafficking of myristoylated proteins to the cilium		1	0	1.253	0.33	0.940953	0.995415	68.27	78.5	121.5	60.87	36.6	168726	504261	363319	564091	373249	1.03285e+06	817973	518323	108763	387245	562080	411983	127020
FALSE	High	Master Protein	Q8VEH3	ADP-ribosylation factor-like protein 8A OS=Mus musculus OX=10090 GN=Arl8a PE=1 SV=1	0	36.138	25	5	63	1	186	21.4	7.77	202.37	5	cell cycle OR cell proliferation;transport;other biological processes	other membranes;cytoskeleton;other cytoplasmic organelle;other cell component	other molecular function	Pf00025	68724	ENSMUSG00000026426	Arl8a	mmu:68724; Q8VEH3; Q99KS1; Q9CTB0	Neutrophil degranulation		1	0	1.043	0.06	0.693559	0.964905	56.62	90.7	109.3	42.51	29.75	118273	408228		200552	171926	131830	201820			74046.3	143110	151773	136145
FALSE	High	Master Protein	Q9CQW2	ADP-ribosylation factor-like protein 8B OS=Mus musculus OX=10090 GN=Arl8b PE=1 SV=1	0	59.964	40	10	96	6	186	21.5	8.43	270.22	10	cell cycle OR cell proliferation;cell organization and biogenesis;other metabolic processes;stress response;transport;other biological processes	other membranes;cytosol;cytoskeleton;other cytoplasmic organelle;other cell component	cytoskeletal activity;other molecular function	Pf00025	67166	ENSMUSG00000030105	Arl8b	mmu:67166; Q3TXD7; Q3U769; Q3UBB1; Q3UJU2; Q9CQW2			0	4	1.399	0.48	0.545911	0.950614	67.05	83.4	116.6	29.76	27.23	3.05129e+06	8.11623e+06	2.46303e+06	2.9591e+06	4.04497e+06	4.74411e+06	4.00507e+06	3.06795e+06	4.11941e+06	2.89176e+06	3.76497e+06	3.06468e+06	3.41076e+06
FALSE	High	Master Protein	Q8BXL7	ADP-ribosylation factor-related protein 1 OS=Mus musculus OX=10090 GN=Arfrp1 PE=1 SV=2	0.002	3.416	9	1	3	1	201	22.6	6.55	5.04	1	transport;developmental processes;other biological processes	other membranes;cytosol;ER/Golgi	other molecular function	Pf00025	76688	ENSMUSG00000038671	Arfrp1	mmu:76688; Q8BXL7	Retrograde transport at the Trans-Golgi-Network		1	0	100	6.64	1e-17	2.70958e-16			200		71.5										26922.2	17719.1
FALSE	High	Master Protein	Q9JKX6	ADP-sugar pyrophosphatase OS=Mus musculus OX=10090 GN=Nudt5 PE=1 SV=1	0.003	3.136	6	1	2	1	218	24	5.48	3.06	1	cell organization and biogenesis;other metabolic processes	nucleus	nucleic acid binding activity;other molecular function	Pf00293	53893	ENSMUSG00000025817	Nudt5	A2ATT6; mmu:53893; Q99KM4; Q9JKX6	Phosphate bond hydrolysis by NUDT proteins	Purine metabolism	2	0	1.748	0.81	0.358596	0.885866	27.62	72.8	127.2	5.35	28.75						74175.7			100719	108499	78874.2		68570.3
FALSE	High	Master Protein	P48962	ADP/ATP translocase 1 OS=Mus musculus OX=10090 GN=Slc25a4 PE=1 SV=4	0	221.232	69	25	1459	16	298	32.9	9.72	3956.68	25	cell organization and biogenesis;other metabolic processes;transport;other biological processes	other membranes;mitochondrion	transporter activity;other molecular function	Pf00153	11739	ENSMUSG00000031633	Slc25a4	mmu:11739; P48962; Q62164	Transport of nucleosides and free purine and pyrimidine bases across the plasma membrane; Mitochondrial Uncoupling	Electron transport chain; mRNA processing	4	10	0.851	-0.23	0.492435	0.93996	87.27	114.6	85.4	45.71	50.35	6.7235e+08	1.26531e+09	1.58695e+09	3.77525e+08	6.34518e+08	1.48801e+09	1.52149e+09	1.47442e+09	1.11333e+09	8.95733e+08	3.98324e+08	4.39844e+08	3.53875e+08
FALSE	High	Master Protein	P51881	ADP/ATP translocase 2 OS=Mus musculus OX=10090 GN=Slc25a5 PE=1 SV=3	0	127.997	54	17	775	8	298	32.9	9.73	2337.4	17	cell cycle OR cell proliferation;cell organization and biogenesis;other metabolic processes;transport;other biological processes	other membranes;cytoskeleton;mitochondrion	transporter activity;other molecular function	Pf00153	11740	ENSMUSG00000016319	Slc25a5	mmu:11740; P51881; Q61311	Transport of nucleosides and free purine and pyrimidine bases across the plasma membrane; Mitochondrial protein degradation	Electron transport chain	3	0	0.795	-0.33	0.362194	0.885866	110.7	126.2	73.8	72.43	84.86	7.06251e+06	2.08062e+07	3.39641e+07	1.86584e+06	5.93126e+06	3.46285e+07	3.42211e+07	2.27052e+07	1.8019e+07	1.68235e+07	5.91086e+06	7.05969e+06	2.93526e+06
FALSE	High	Master Protein	Q3V132	ADP/ATP translocase 4 OS=Mus musculus OX=10090 GN=Slc25a31 PE=1 SV=1	0	23.877	8	4	260	1	320	35.2	9.58	556.85	4	cell cycle OR cell proliferation;cell organization and biogenesis;transport;other biological processes	plasma membrane;other membranes;cytoskeleton;mitochondrion	transporter activity	Pf00153	73333	ENSMUSG00000069041	Slc25a31	mmu:73333; Q3V132; Q80W28			0	0	0.737	-0.44	0.167353	0.746631	127.11	150.6	49.4	75.36	89.27	1.24511e+06	1.01155e+07	4.50265e+06	334432	628337	5.56182e+06	4.47987e+06	7.39719e+06	2.17603e+06	3.23183e+06	414640	1.13478e+06	594628
FALSE	Medium	Master Protein	Q5EE38	Adrenocortical dysplasia protein OS=Mus musculus OX=10090 GN=Acd PE=1 SV=1	0.017	2.35	7	1	1	1	416	44.7	5.27	0	1	cell organization and biogenesis;DNA metabolism;other metabolic processes;stress response;transport;developmental processes;other biological processes	nucleus;other cell component	nucleic acid binding activity;other molecular function	Pf10341	497652	ENSMUSG00000038000	Acd	mmu:497652; Q3TBB1; Q3TUR7; Q3UKL6; Q3V3Y1; Q5EE38; Q99KF8	Recognition and association of DNA glycosylase with site containing an affected purine; Cleavage of the damaged purine; DNA Damage/Telomere Stress Induced Senescence; Inhibition of DNA recombination at telomere; Removal of the Flap Intermediate from the C-strand; Telomere Extension By Telomerase; Polymerase switching on the C-strand of the telomere; Telomere C-strand synthesis initiation		10	0	1.697	0.76	0.505987	0.943309	85.85	70.8	129.2	91.84	76.35	4724.29		8545.33	6283.7				37947.4		5808.49		25502.3
FALSE	Medium	Master Protein	A0A1L1SU91	Adrenodoxin, mitochondrial (Fragment) OS=Mus musculus OX=10090 GN=Fdx1 PE=1 SV=1	0.03	2.069	36	1	2	1	59	6.4	4.08	0	1	other metabolic processes		other molecular function			ENSMUSG00000032051	Fdx1	A0A1L1SU91			0	0
FALSE	High	Master Protein	E9Q852	Afadin OS=Mus musculus OX=10090 GN=Afdn PE=1 SV=2	0	23.254	5	5	20	5	1805	204.4	6.24	57.97	5	cell adhesion;signal transduction	other cell component		Pf00498, Pf00595, Pf00788, Pf01843		ENSMUSG00000068036	Afdn	E9Q852			0	0	2.382	1.25	0.120095	0.649298	73.44	44.6	155.4	100.2	25.77	47230.3	36295.7	299652	29613.2	23690.4	532362	218213	117890	198355	234471	162217	215868	203667
FALSE	High	Master Protein	O89020	Afamin OS=Mus musculus OX=10090 GN=Afm PE=1 SV=2	0	31.659	17	5	34	5	608	69.3	5.78	105.48	5	transport;other biological processes	non-structural extracellular;other cell component	other molecular function	Pf00273	280662	ENSMUSG00000029369	Afm	mmu:280662; O89020; Q3UNV0; Q497E6; Q8R0J9			0	0	1.319	0.4	0.917313	0.993393	94.2	111.7	88.3	61.89	74.03	742159	1.09596e+06	532417	780189	533428	693064	677104	13012	89809.5	47079.6	744365	615470	148540
FALSE	High	Master Protein	Q3V384	AFG1-like ATPase OS=Mus musculus OX=10090 GN=Afg1l PE=1 SV=1	0	52.874	36	11	80	11	480	54.3	8.03	188.56	11	cell organization and biogenesis;protein metabolism;other metabolic processes	other membranes;mitochondrion;other cell component	other molecular function	Pf03969	215951	ENSMUSG00000038302	Afg1l	mmu:215951; Q3V384; Q5EBH5; Q8K1E9			0	0	1.19	0.25	0.914901	0.992938	52.53	107.9	92.1	46.02	43.2	1.16397e+06	2.24386e+06	3.99966e+06	1.15993e+06	2.67241e+06	3.23319e+06	3.48723e+06	5.22234e+06	4.67133e+06	2.31268e+06	2.27557e+06	1.12009e+06	1.01354e+06
FALSE	High	Master Protein	Q920A7	AFG3-like protein 1 OS=Mus musculus OX=10090 GN=Afg3l1 PE=1 SV=2	0.002	4.108	3	1	5	1	789	87	8.85	14.51	1	cell organization and biogenesis;protein metabolism;other metabolic processes;other biological processes	other membranes;mitochondrion	transporter activity;other molecular function	Pf00004, Pf01434, Pf06480, Pf17862	114896	ENSMUSG00000031967	Afg3l1	mmu:114896; Q3THK2; Q6PGJ7; Q920A7; Q9CZN2		mRNA processing	1	0	1.07	0.1	0.766607	0.975389	50.05	97.8	102.2	31.13	50.85			129124	67671.6	112747	71299.3	107858	137626					35370.5
FALSE	High	Master Protein	Q8JZQ2	AFG3-like protein 2 OS=Mus musculus OX=10090 GN=Afg3l2 PE=1 SV=1	0	104.598	29	16	140	16	802	89.5	8.6	440.64	16	cell organization and biogenesis;protein metabolism;other metabolic processes;transport;developmental processes;other biological processes	other membranes;mitochondrion	transporter activity;other molecular function	Pf00004, Pf01434, Pf06480, Pf17862	69597	ENSMUSG00000024527	Afg3l2	mmu:69597; Q8JZQ2	Mitochondrial protein degradation; Processing of SMDT1	mRNA processing	3	0	0.898	-0.15	0.610237	0.956838	61.18	117.2	82.8	55.17	18.76	1.80438e+07	5.25613e+06	7.15744e+06	4.83667e+06	1.12263e+07	5.96007e+06	7.27205e+06	9.8383e+06	1.45921e+07	3.39845e+06	4.84191e+06	2.85474e+06	2.74177e+06
FALSE	High	Master Protein	Q8CG76	Aflatoxin B1 aldehyde reductase member 2 OS=Mus musculus OX=10090 GN=Akr7a2 PE=1 SV=3	0	42.866	28	6	55	6	367	40.6	8.12	171.34	6	other metabolic processes	ER/Golgi;nucleus;other cell component	other molecular function	Pf00248	110198	ENSMUSG00000028743	Akr7a2	A2AMV3; mmu:110198; Q3UPU2; Q8CG76; Q8CG77; Q8JZQ8; Q9D157	Aflatoxin activation and detoxification	Metapathway biotransformation; Aflatoxin B1 metabolism	3	0	1.074	0.1	0.694131	0.965034	71.95	102	98	39.53	57.61	2.57233e+06	2.82499e+06	3.52181e+06	1.03782e+06	1.48374e+06	3.78719e+06	3.51266e+06	4.01258e+06	3.08477e+06	2.50677e+06	2.72503e+06	692367	1.17886e+06
FALSE	High	Master Protein	M0QWP1	Agrin OS=Mus musculus OX=10090 GN=Agrn PE=1 SV=1	0	24.445	4	5	25	5	2034	216.5	6.15	63.05	5	other biological processes	non-structural extracellular;extracellular matrix;plasma membrane;other membranes	other molecular function	Pf00008, Pf00050, Pf00053, Pf00054, Pf01390, Pf03146, Pf07648	11603	ENSMUSG00000041936	Agrn	M0QWP1		Primary focal segmental glomerulosclerosis (FSGS)	1	0	1.201	0.26	0.852369	0.988795	65.89	66.2	133.8	45.09	28.07	464751	1.08123e+06	399288	963125	498839	930601	1.1947e+06	529578	883770	757839	579454	745233	697942
FALSE	High	Master Protein	O08915	AH receptor-interacting protein OS=Mus musculus OX=10090 GN=Aip PE=1 SV=1	0	10.158	8	2	12	2	330	37.6	6.4	30.18	2	protein metabolism;other metabolic processes;other biological processes	plasma membrane;other membranes;cytosol;other cell component	signal transduction activity or receptor binding;other molecular function	Pf00254	11632	ENSMUSG00000024847	Aip	mmu:11632; O08915; Q3UJM2	Aryl hydrocarbon receptor signalling		1	0	1.317	0.4	0.971048	0.997718	52.64	72.8	127.2	40.68	13.84	79314.9	329748	403346	272749	312548	558234	261446	414334	370102	321319	281040	275368	237043
FALSE	High	Master Protein	E9Q616	AHNAK nucleoprotein (desmoyokin) OS=Mus musculus OX=10090 GN=Ahnak PE=1 SV=1	0	416.94	40	79	479	79	5656	603.9	6.3	1338.55	79	other biological processes	non-structural extracellular;plasma membrane;other membranes;cytosol;cytoskeleton;nucleus;other cell component	other molecular function	Pf00595	66395	ENSMUSG00000069833	Ahnak	E9Q616			0	0	1.231	0.3	0.602831	0.955319	81.49	87	113	55.05	45.57	2.24892e+06	1.09257e+07	1.181e+07	1.61922e+07	3.56539e+07	2.02048e+07	1.95537e+07	2.32924e+07	5.59414e+07	1.74937e+07	3.34628e+07	5.06614e+06	8.72893e+06
FALSE	High	Master Protein	A0A7N9VR94	AHNAK nucleoprotein 2 OS=Mus musculus OX=10090 GN=Ahnak2 PE=4 SV=1	0	15.866	16	3	18	3	3501	368.2	5.88	61.86	3	other biological processes	other membranes;cytoskeleton;nucleus;other cell component				ENSMUSG00000118667	Ahnak2	A0A7N9VR94			0	0	1.816	0.86	0.313105	0.868991	98.67	55.8	144.2	84.17	50.08	159016	1.39501e+06	118254	1.33131e+06	527608	759811	552564	395398	525544	560813	1.21657e+06	352819	527435
FALSE	High	Master Protein	D3Z632	AKT-interacting protein OS=Mus musculus OX=10090 GN=Aktip PE=1 SV=2	0	9.949	17	2	21	2	258	29.2	9.31	48.75	2				Pf00179	14339	ENSMUSG00000031667	Aktip	D3Z632			0	0	1.524	0.61	0.59	0.953711	63.06	81.5	118.5	49.74	49.35	96574.8	296634	102003	159197	144135	62994.4	115259	64930.8	124658	75153.6	171385	180823	149674
FALSE	High	Master Protein	P58742	Aladin OS=Mus musculus OX=10090 GN=Aaas PE=1 SV=1	0.001	4.485	4	1	10	1	546	59.4	6.87	22.72	1	cell cycle OR cell proliferation;cell organization and biogenesis;transport;other biological processes	other membranes;cytosol;cytoskeleton;nucleus		Pf00400	223921	ENSMUSG00000036678	Aaas	mmu:223921; P58742; Q544M6	SUMOylation of chromatin organization proteins; RHOA GTPase cycle; Transport of the SLBP independent Mature mRNA; Transport of the SLBP Dependant Mature mRNA; Transport of Mature mRNA Derived from an Intronless Transcript; Transport of Mature mRNA derived from an Intron-Containing Transcript; Regulation of Glucokinase by Glucokinase Regulatory Protein; snRNP Assembly; SUMOylation of DNA damage re…		16	0	1.098	0.14	0.863027	0.989449	91.31	107.7	92.3	58.77	69.23	34794.7	70740.9		56762.9	80558.3	13823.4	97257.5	24068.8	46170.8		12266.7	17339.4	50595.3
FALSE	High	Master Protein	Q8QZR5	Alanine aminotransferase 1 OS=Mus musculus OX=10090 GN=Gpt PE=1 SV=3	0	12.577	12	3	7	3	496	55.1	6.64	17.5	3	other metabolic processes;stress response;other biological processes	non-structural extracellular;other cell component	other molecular function	Pf00155	76282	ENSMUSG00000022546	Gpt	mmu:76282; Q8QZR5	Pyruvate metabolism; Alanine metabolism	Alanine and aspartate metabolism	3	0	0.793	-0.33	0.306957	0.863542	66.72	126.2	73.8	83.77	135.8		876736	145956	34480.9	852228	181712	175761	143306	370990	63091.7			35123.4
FALSE	High	Master Protein	Q8BGT5	Alanine aminotransferase 2 OS=Mus musculus OX=10090 GN=Gpt2 PE=1 SV=1	0	5.139	4	1	11	1	522	57.9	8	26.2	1	other metabolic processes;other biological processes	non-structural extracellular	other molecular function	Pf00155	108682	ENSMUSG00000031700	Gpt2	mmu:108682; Q8BGT5; Q8BVY7; Q8K1J3	Alanine metabolism		1	0	0.509	-0.97	0.0383729	0.339042	54.99	137.3	62.7	41.29	37.84	22201	98003.1	107260	23932	126638	113450	90497.5	126964	123186	29215.7	20185.3	21918.3
FALSE	High	Master Protein	Q8BGQ7	Alanine--tRNA ligase, cytoplasmic OS=Mus musculus OX=10090 GN=Aars1 PE=1 SV=1	0	39.132	13	8	38	8	968	106.8	5.67	100	8	protein metabolism;RNA metabolism OR transcription;other metabolic processes;developmental processes;other biological processes	cytosol;mitochondrion	nucleic acid binding activity;other molecular function	Pf01411, Pf02272, Pf07973	234734	ENSMUSG00000031960	Aars1	mmu:234734; Q8BGQ7; Q8BXR0			0	0	1.821	0.87	0.305943	0.863542	74.81	66	134	41.63	36.8	238995	603522	526688	97991.2	551821	743030	597803	495664	401945	708103	572185	385520	255406
FALSE	High	Master Protein	Q14CH7	Alanine--tRNA ligase, mitochondrial OS=Mus musculus OX=10090 GN=Aars2 PE=1 SV=1	0	20.251	10	5	28	5	980	106.7	6.18	69.19	5	protein metabolism;RNA metabolism OR transcription;other metabolic processes		nucleic acid binding activity;other molecular function	Pf01411, Pf07973	224805	ENSMUSG00000023938	Aars2	mmu:224805; Q14CH7; Q68FH3; Q69ZM9			0	0	0.978	-0.03	0.413306	0.907856	60.55	92.3	107.7	55.92	14.06	230280	192494	629456	236460	348589	628920	622012	189709	989197	264129	322780	181958	172850
FALSE	High	Master Protein	P07724	Albumin OS=Mus musculus OX=10090 GN=Alb PE=1 SV=3	0	496.779	76	47	3072	47	608	68.6	6.07	7834.15	47	stress response;other biological processes	non-structural extracellular;extracellular matrix;ER/Golgi;other cell component	nucleic acid binding activity;other molecular function	Pf00273	11657	ENSMUSG00000029368	Alb	mmu:11657; P07724; Q3TV03; Q61802; Q8C7C7; Q8C7H3; Q8CG74	Cytoprotection by HMOX1; Heme degradation; Scavenging of heme from plasma; Platelet degranulation ; Regulation of Insulin-like Growth Factor (IGF) transport and uptake by Insulin-like Growth Factor Binding Proteins (IGFBPs); Post-translational protein phosphorylation; Aspirin ADME; Prednisone ADME; Recycling of bile acids and salts; Heme biosynthesis; Ciprofloxacin ADME; HDL remodeling		12	0	1.044	0.06	0.98593	0.999473	93.65	105.7	94.3	45.72	33.88	1.34427e+09	3.32227e+09	1.39282e+09	1.2857e+09	1.66704e+09	2.40346e+09	1.6629e+09	7.28778e+08	4.82072e+08	5.61196e+08	1.30845e+09	1.22245e+09	6.42135e+08
FALSE	High	Master Protein	P00329	Alcohol dehydrogenase 1 OS=Mus musculus OX=10090 GN=Adh1 PE=1 SV=2	0	27.862	19	4	44	4	375	39.7	8.1	139.29	4	other metabolic processes;other biological processes	cytosol;mitochondrion	other molecular function	Pf00107, Pf08240	11522	ENSMUSG00000074207	Adh1	mmu:11522; P00329	RA biosynthesis pathway; Abacavir metabolism; Ethanol oxidation	Retinol metabolism; Comprehensive IL-17A signaling	5	0	0.79	-0.34	0.128461	0.67258	62.72	110.6	89.4	43.87	43.55	713608	2.47481e+06	625858	721651	2.35677e+06	2.9767e+06	2.60431e+06	1.96309e+06	2.14626e+06	896806	1.1691e+06	394261	1.28609e+06
FALSE	High	Master Protein	P28474	Alcohol dehydrogenase class-3 OS=Mus musculus OX=10090 GN=Adh5 PE=1 SV=3	0	47.717	38	6	69	6	374	39.5	7.25	204.23	6	other metabolic processes;stress response;other biological processes	cytosol;mitochondrion	other molecular function	Pf00107, Pf08240	11532	ENSMUSG00000028138	Adh5	mmu:11532; P28474; Q3TW83; Q8C662	Ethanol oxidation		1	0	1.103	0.14	0.910643	0.992938	59.26	100	100	31.65	7.92	3.79109e+06	6.2408e+06	3.10434e+06	3.21794e+06	4.36615e+06	5.6721e+06	4.97648e+06	2.87261e+06	2.18331e+06	2.52901e+06	3.01443e+06	2.84709e+06	2.05721e+06
FALSE	High	Master Protein	G3UWP3	Aldehyde dehydrogenase family 1 member A3 (Fragment) OS=Mus musculus OX=10090 GN=Aldh1a3 PE=1 SV=1	0	7.786	13	2	6	2	277	30.4	6.86	16.49	2			other molecular function	Pf00171		ENSMUSG00000015134	Aldh1a3	G3UWP3			0	0	2.1	1.07	0.225931	0.810094	51.04	74.5	125.5	55.76	35.72		34907.1				13335.8				14340.5			22965.3
FALSE	High	Master Protein	A0A1B0GSU0	Aldehyde dehydrogenase family 16 member A1 OS=Mus musculus OX=10090 GN=Aldh16a1 PE=1 SV=1	0	12.297	8	3	6	3	802	84.7	6.32	15.1	3			other molecular function	Pf00171	69748	ENSMUSG00000007833	Aldh16a1	A0A1B0GSU0; mmu:69748			0	0	1.426	0.51	0.684165	0.962871	110.18	89.6	110.4	64.04	91.41	11362.5			53568.7	95770.1		15047.1		73400.7		50213.6		9259.3
FALSE	High	Master Protein	B1AV77	Aldehyde dehydrogenase OS=Mus musculus OX=10090 GN=Aldh3a2 PE=1 SV=1	0	22.431	17	5	17	5	487	54.3	8.48	28.74	5	other metabolic processes	other membranes;ER/Golgi	other molecular function	Pf00171, Pf05893	11671	ENSMUSG00000010025	Aldh3a2	B1AV77		Tryptophan metabolism	1	0	0.789	-0.34	0.154858	0.730401	81.6	135.4	64.6	86.7	69.02	7307.48	692380	458986	18664.2	259379	610886	1.06625e+06	234244	540793	152627	195708	78275.8	20937.8
FALSE	High	Master Protein	Q9CZS1	Aldehyde dehydrogenase X, mitochondrial OS=Mus musculus OX=10090 GN=Aldh1b1 PE=1 SV=1	0	82.583	42	13	87	13	519	57.5	7.02	268.34	13	other metabolic processes	cytosol;mitochondrion;nucleus	other molecular function	Pf00171	72535	ENSMUSG00000035561	Aldh1b1	mmu:72535; Q3UAH5; Q9CZS1	Mitochondrial protein degradation; Ethanol oxidation		2	0	0.613	-0.71	0.0534308	0.425283	107.51	136.1	63.9	122.95	80.16	1.54878e+06	5.7883e+06	1.63208e+06	1.01247e+06	879460	2.80514e+07	1.57955e+07	3.99919e+06	7.92933e+06	1.48584e+06	937259	708958	1.205e+06
FALSE	High	Master Protein	O35945	Aldehyde dehydrogenase, cytosolic 1 OS=Mus musculus OX=10090 GN=Aldh1a7 PE=1 SV=1	0	27.689	18	5	42	1	501	54.6	7.71	143.44	5	other metabolic processes	other cell component	other molecular function	Pf00171	26358	ENSMUSG00000024747	Aldh1a7	mmu:26358; O35945; Q80ZX7			0	0	0.01	-6.64	1e-17	2.70958e-16		200				47908.9
FALSE	High	Master Protein	P47739	Aldehyde dehydrogenase, dimeric NADP-preferring OS=Mus musculus OX=10090 GN=Aldh3a1 PE=1 SV=2	0.002	3.579	7	1	1	1	453	50.4	6.95	2.41	1	other metabolic processes;stress response;other biological processes	plasma membrane;other membranes;cytosol;ER/Golgi;other cell component	other molecular function	Pf00171, Pf05893	11670	ENSMUSG00000019102	Aldh3a1	B1ATI7; mmu:11670; P47739; Q9R203	Phase I - Functionalization of compounds		1	0
FALSE	High	Master Protein	P47738	Aldehyde dehydrogenase, mitochondrial OS=Mus musculus OX=10090 GN=Aldh2 PE=1 SV=1	0	91.346	49	15	162	15	519	56.5	7.62	452.22	15	other metabolic processes;signal transduction;other biological processes	mitochondrion	other molecular function	Pf00171	11669	ENSMUSG00000029455	Aldh2	mmu:11669; P47738	Smooth Muscle Contraction; Mitochondrial protein degradation; Ethanol oxidation; Metabolism of serotonin	Fatty acid omega-oxidation; Tryptophan metabolism	6	0	0.744	-0.43	0.260162	0.834802	79.65	110.5	89.5	32.92	9.35	1.41407e+07	2.45628e+07	1.91405e+07	1.86406e+07	3.56551e+07	4.83272e+07	3.78066e+07	2.56763e+07	3.51146e+07	1.16399e+07	1.61817e+07	1.15523e+07	7.99774e+06
FALSE	High	Master Protein	Q9JII6	Aldo-keto reductase family 1 member A1 OS=Mus musculus OX=10090 GN=Akr1a1 PE=1 SV=3	0	21.877	27	4	27	4	325	36.6	7.39	75.73	4	other metabolic processes;other biological processes	plasma membrane;other membranes;cytosol;other cell component	other molecular function	Pf00248	58810	ENSMUSG00000028692	Akr1a1	mmu:58810; Q9CQI5; Q9CQT8; Q9CT53; Q9D012; Q9D016; Q9D0I7; Q9D0P3; Q9JII6	Glutathione conjugation; Formation of xylulose-5-phosphate	Metapathway biotransformation	3	0	1.744	0.8	0.341004	0.882462	83.31	71.3	128.7	61.2	27.96	540809	2.36589e+06	657877	688674	574356	2.55503e+06	1.18737e+06	1.14394e+06	467459	1.08177e+06	1.21335e+06	721215	945721
FALSE	High	Master Protein	P45376	Aldo-keto reductase family 1 member B1 OS=Mus musculus OX=10090 GN=Akr1b1 PE=1 SV=3	0	47.347	28	6	119	6	316	35.7	7.18	327.2	6	other metabolic processes;stress response;developmental processes;signal transduction;other biological processes	non-structural extracellular;cytosol;nucleus;other cytoplasmic organelle;other cell component	other molecular function	Pf00248	11677	ENSMUSG00000001642	Akr1b1	mmu:11677; O70130; P45376; Q99KC9	Pregnenolone biosynthesis; Fructose biosynthesis	Metapathway biotransformation; Polyol pathway; Eicosanoid metabolism via cyclooxygenases (COX)	5	0	1.001	0	0.876052	0.989923	91.62	103.8	96.2	31.11	25.31	9.40842e+06	1.97364e+07	1.92723e+07	2.07931e+07	4.9603e+07	2.45721e+07	2.29972e+07	2.90974e+07	3.30084e+07	1.31066e+07	2.04466e+07	9.51121e+06	1.05018e+07
FALSE	High	Master Protein	G5E895	Aldo-keto reductase family 1, member B10 (aldose reductase) OS=Mus musculus OX=10090 GN=Akr1b10 PE=1 SV=1	0	55.701	53	10	74	8	316	35.8	7.28	203	10	other metabolic processes	cytosol	other molecular function	Pf00248	67861	ENSMUSG00000061758	Akr1b10	G5E895; mmu:67861	Retinoid metabolism and transport; Estrogen biosynthesis	Metapathway biotransformation	3	2	0.841	-0.25	0.468413	0.929209	78.18	95.1	104.9	25.05	33.52	3.11007e+06	7.52482e+06	7.22457e+06	4.5416e+06	1.02962e+07	8.18694e+06	6.86886e+06	1.01508e+07	8.00742e+06	5.08376e+06	8.41749e+06	4.37533e+06	1.77651e+06
FALSE	High	Master Protein	P45377	Aldose reductase-related protein 2 OS=Mus musculus OX=10090 GN=Akr1b8 PE=1 SV=2	0	22.353	25	5	29	3	316	36.1	6.37	82.14	5	other metabolic processes	cytosol;mitochondrion	other molecular function	Pf00248	14187	ENSMUSG00000029762	Akr1b8	mmu:14187; P45377; Q99JN4	Estrogen biosynthesis		1	0	2.113	1.08	0.166767	0.746631	117.82	70.3	129.7	114.47	47.12	167469	1.33936e+06	37297.7	226425	41384.2	1.16585e+06	720327	30769.8	23535.2	286465	279671	216627	131695
FALSE	Medium	Master Protein	P09242	Alkaline phosphatase, tissue-nonspecific isozyme OS=Mus musculus OX=10090 GN=Alpl PE=1 SV=2	0.018	2.305	2	1	1	1	524	57.5	7.01	2.46	1	other metabolic processes;developmental processes;other biological processes	non-structural extracellular;extracellular matrix;plasma membrane;other membranes;mitochondrion	other molecular function	Pf00245	11647	ENSMUSG00000028766	Alpl	mmu:11647; P09242; Q6P1B0	Post-translational modification: synthesis of GPI-anchored proteins	Endochondral ossification	2	0	0.632	-0.66	0.117496	0.643306	77.21	122.5	77.5	65.32							50530.6		132901
FALSE	High	Master Protein	A2AL50	Alkylglycerone-phosphate synthase OS=Mus musculus OX=10090 GN=Agps PE=1 SV=1	0	17.816	13	4	18	4	671	74.3	7.66	45.03	4	other metabolic processes	other cytoplasmic organelle	other molecular function	Pf01565, Pf02913	228061	ENSMUSG00000042410	Agps	A2AL50; mmu:228061		Triacylglyceride synthesis	1	0	1.363	0.45	0.840732	0.988615	57.18	86.8	113.2	27.45	21.39	269886	657347	428369	358406	586944	535292	392334	887038	815214	389609	472929	517315	296051
FALSE	High	Master Protein	Q33DR2	All trans-polyprenyl-diphosphate synthase PDSS1 OS=Mus musculus OX=10090 GN=Pdss1 PE=1 SV=1	0	5.079	5	1	6	1	409	45.9	8.88	11	1	other metabolic processes	other membranes;mitochondrion;other cell component	other molecular function	Pf00348	56075	ENSMUSG00000026784	Pdss1	B8JJW9; mmu:56075; Q33DR2; Q9WU69	Ubiquinol biosynthesis		1	0	0.01	-6.64	1e-17	2.70958e-16		200				5322.99
FALSE	High	Master Protein	A1BN54	Alpha actinin 1a OS=Mus musculus OX=10090 GN=Actn1 PE=1 SV=1	0	296.248	49	35	675	19	887	102.7	5.48	1792.63	35		plasma membrane;other membranes;cytoskeleton;other cell component	cytoskeletal activity;other molecular function	Pf00307, Pf00435, Pf08726, Pf13833	109711	ENSMUSG00000015143	Actn1	A1BN54		Regulation of actin cytoskeleton; Integrin-mediated cell adhesion; Focal adhesion	3	4	1.181	0.24	0.701942	0.966732	84.58	94.2	105.8	54.6	30.22	1.27006e+07	7.41417e+07	2.04745e+07	1.81736e+07	1.7881e+07	4.07075e+07	4.45965e+07	2.29668e+07	2.31442e+07	2.6591e+07	2.02499e+07	1.33523e+07	1.41077e+07
FALSE	High	Master Protein	Q91VB8	Alpha globin 1 OS=Mus musculus OX=10090 GN=Hba-a1 PE=1 SV=1	0	180.151	89	15	2669	3	142	15.1	8.22	9616.17	15	transport;developmental processes;other biological processes	cytosol	other molecular function	Pf00042	110257; 15122	ENSMUSG00000069917; ENSMUSG00000069919	Hba-a1	mmu:110257; mmu:15122; Q91VB8			0	13	0.712	-0.49	0.203499	0.79747	108.04	100.9	99.1	92.43	83.12	1.6283e+10	1.07912e+10	1.94178e+09	4.85996e+09	1.41515e+10	3.28814e+09	2.68713e+09	1.77638e+09	2.75457e+09	7.29207e+08	3.97032e+09	5.67407e+09	2.51134e+09
FALSE	High	Master Protein	E0CXB9	Alpha N-catenin OS=Mus musculus OX=10090 GN=Ctnna2 PE=1 SV=1	0	11.229	3	2	23	1	966	106.7	5.69	61.94	2	cell adhesion;other biological processes	plasma membrane;other membranes;cytoskeleton;nucleus;other cell component	cytoskeletal activity;other molecular function	Pf01044		ENSMUSG00000063063	Ctnna2	E0CXB9			0	0	2.229	1.16	0.0909617	0.564712	75.39	55.6	144.4	76.57	32.92	353803	1.03669e+06	2237488	2550190	1.29476e+06	823176	535402	1.22277e+06	1.91158e+06	1.72633e+06	2244600	1.7515e+06	615504
FALSE	High	Master Protein	Q8BHC9	Alpha-(1,3)-fucosyltransferase 11 OS=Mus musculus OX=10090 GN=Fut11 PE=1 SV=1	0	12.386	9	2	11	2	489	55.5	6.23	32.16	2	protein metabolism;other metabolic processes	other membranes;ER/Golgi	other molecular function	Pf00852, Pf17039	73068	ENSMUSG00000039357	Fut11	mmu:73068; Q8BHC9; Q9CXS9	Lewis blood group biosynthesis		1	0	0.97	-0.04	0.371562	0.885866	70.33	116.6	83.4	37.14	63.55	151046	686364		347130	297553	628844	468946	555991		227467	256555	147454	17709.7
FALSE	Medium	Master Protein	A0A087WQK5	alpha-1,2-Mannosidase OS=Mus musculus OX=10090 GN=Edem3 PE=1 SV=1	0.027	2.167	2	1	1	1	917	102.5	5.01	2.91	1	protein metabolism;other metabolic processes	other membranes;ER/Golgi	other molecular function	Pf01532, Pf02225	66967	ENSMUSG00000043019	Edem3	A0A087WQK5			0	0
FALSE	High	Master Protein	Q6NXK9	alpha-1,2-Mannosidase OS=Mus musculus OX=10090 GN=Man1c1 PE=1 SV=1	0.002	3.492	3	1	2	1	625	70.7	7.18	2.48	1	protein metabolism;other metabolic processes	other membranes;ER/Golgi	other molecular function	Pf01532	230815	ENSMUSG00000037306	Man1c1	Q6NXK9	Progressive trimming of alpha-1,2-linked mannose residues from Man9/8/7GlcNAc2 to produce Man5GlcNAc2		1	0	1.102	0.14	0.779188	0.978034	43.04	92.6	107.4	42.14	21.34			4098.7		12021.9		11904.4	19197.7	18808.2	8810.76
FALSE	High	Master Protein	Q8VDI9	Alpha-1,2-mannosyltransferase ALG9 OS=Mus musculus OX=10090 GN=Alg9 PE=2 SV=1	0.001	4.708	3	1	11	1	611	69.5	8.94	26.72	1	protein metabolism;other metabolic processes	other membranes;ER/Golgi	other molecular function	Pf03901	102580	ENSMUSG00000032059	Alg9	mmu:102580; Q8BT44; Q8C378; Q8C7G0; Q8VDI9	Biosynthesis of the N-glycan precursor (dolichol lipid-linked oligosaccharide, LLO) and transfer to a nascent protein		1	0	1.404	0.49	0.651826	0.9621	61.98	73.3	126.7	49.05	28.4	31322.6	68693.7	24419.9	42555.9	24108.4	81021.6	57496.3	14401.1	45998.7	42499	35413.8	42370.4	27946
FALSE	High	Master Protein	Q9DBE8	Alpha-1,3/1,6-mannosyltransferase ALG2 OS=Mus musculus OX=10090 GN=Alg2 PE=1 SV=2	0	10.856	11	3	10	3	415	47.4	7.97	15.69	3	protein metabolism;other metabolic processes;other biological processes	other membranes;ER/Golgi;nucleus;other cell component	other molecular function	Pf00534, Pf13439	56737	ENSMUSG00000039740	Alg2	mmu:56737; Q7TN30; Q9CWI6; Q9DBE8; Q9JJA8	Biosynthesis of the N-glycan precursor (dolichol lipid-linked oligosaccharide, LLO) and transfer to a nascent protein		1	0	1.427	0.51	0.702362	0.966732	67.17	64.6	135.4	68.95	17	46799.9	213041	56966.9	88689.7	44535.7	254774	201593		49196.1	146786	124783	94283.4	100308
FALSE	High	Master Protein	Q60590	Alpha-1-acid glycoprotein 1 OS=Mus musculus OX=10090 GN=Orm1 PE=1 SV=1	0	53.897	28	8	72	6	207	23.9	5.85	163.27	8	stress response;other biological processes	non-structural extracellular	other molecular function	Pf00061	18405	ENSMUSG00000039196	Orm1	mmu:18405; Q60590	Neutrophil degranulation; Platelet degranulation		2	3	1.274	0.35	0.537888	0.945681	76.75	93.4	106.6	71.92	47.33	1.07849e+07	9.60197e+06	5.36385e+06	5.80718e+06	4.75609e+06	5.99941e+06	3.31508e+06	699879	802730	1.40554e+06	4.64002e+06	6.60211e+06	3.05981e+06
FALSE	High	Master Protein	P07361	Alpha-1-acid glycoprotein 2 OS=Mus musculus OX=10090 GN=Orm2 PE=1 SV=1	0	35.711	28	5	18	3	207	23.8	5.45	46.59	5	stress response;other biological processes	non-structural extracellular	other molecular function	Pf00061	18406	ENSMUSG00000061540	Orm2	mmu:18406; P07361	Neutrophil degranulation; Platelet degranulation		2	0	0.481	-1.06	0.0222199	0.236191	80.67	135.7	64.3	126.04	29.88	352802	34709.2	79397.3	31238.4						24672.6	17605.3
FALSE	High	Master Protein	P07758	Alpha-1-antitrypsin 1-1 OS=Mus musculus OX=10090 GN=Serpina1a PE=1 SV=4	0	127.683	40	11	279	4	413	46	5.72	969.71	11	protein metabolism;other metabolic processes;stress response;other biological processes	non-structural extracellular	enzyme regulator activity	Pf00079	20700	ENSMUSG00000066366	Serpina1a	mmu:20700; P07758; Q3UJ47; Q80YB8; Q8JZV6; Q91XB8			0	1	1.2	0.26	0.662231	0.962423	103.59	84.3	115.7	61.59	62.53	2.72467e+07	4.62889e+07	1.94543e+07	3.95633e+07	2.11545e+07	4.0482e+07	1.73866e+07	9.16856e+06	5.89482e+06	7.89561e+06	2.49107e+07	2.62415e+07	1.55533e+07
FALSE	High	Master Protein	P22599	Alpha-1-antitrypsin 1-2 OS=Mus musculus OX=10090 GN=Serpina1b PE=1 SV=2	0	99.251	39	9	295	3	413	45.9	5.54	1006.71	9	protein metabolism;other metabolic processes;stress response;developmental processes;other biological processes	non-structural extracellular	enzyme regulator activity	Pf00079	20701	ENSMUSG00000071178	Serpina1b	mmu:20701; P22599; Q61283; Q80ZH5; Q8VC20	Platelet degranulation ; Neutrophil degranulation; Regulation of Insulin-like Growth Factor (IGF) transport and uptake by Insulin-like Growth Factor Binding Proteins (IGFBPs); Post-translational protein phosphorylation; COPII-mediated vesicle transport; Cargo concentration in the ER		6	0	1.067	0.09	0.588265	0.953711	97.45	105.7	94.3	57.64	35.59	1.75659e+06	2.85063e+06	1.9733e+06	1.28594e+06	1.48501e+06	4.27719e+06	2.07285e+06	707348	420873	453267	1.44723e+06	1.592e+06	778600
FALSE	High	Master Protein	Q00897	Alpha-1-antitrypsin 1-4 OS=Mus musculus OX=10090 GN=Serpina1d PE=1 SV=1	0	123.191	39	12	315	5	413	46	5.44	996.43	12	other biological processes	non-structural extracellular	enzyme regulator activity	Pf00079	20703	ENSMUSG00000071177	Serpina1d	mmu:20703; Q00897			0	7	1.157	0.21	0.752352	0.971721	94.67	99.8	100.2	68.79	39.7	7.7493e+07	1.71679e+08	4.24353e+07	5.14756e+07	4.81526e+07	8.50016e+07	3.79568e+07	1.63837e+07	1.14537e+07	1.86546e+07	4.49443e+07	4.30285e+07	2.17776e+07
FALSE	High	Master Protein	Q00898	Alpha-1-antitrypsin 1-5 OS=Mus musculus OX=10090 GN=Serpina1e PE=1 SV=1	0	81.085	19	6	174	3	413	45.9	5.73	623.95	6	other biological processes	non-structural extracellular	enzyme regulator activity	Pf00079	20704	ENSMUSG00000072849	Serpina1e	mmu:20704; Q00898; Q3UJ83; Q545P1			0	0	2.088	1.06	0.152671	0.727539	140.43	31.8	168.2	122.15	145.08	1.41393e+06	2.09876e+06	73349.3	376772		290779	112510	146993	124986	1.66365e+06	184285	208282	3.15039e+06
FALSE	High	Master Protein	A2AKD7	Alpha-1-syntrophin OS=Mus musculus OX=10090 GN=Snta1 PE=1 SV=1	0	45.012	19	6	146	6	499	53.2	6.8	410.65	6		cytoskeleton	other molecular function	Pf00169, Pf00595, Pf18012, Pf23012	20648	ENSMUSG00000027488	Snta1	A2AKD7; mmu:20648			0	0	1.524	0.61	0.282496	0.851158	59.13	82	118	26.54	16.39	2.16561e+06	5.64469e+06	4.994e+06	4.15461e+06	3.84004e+06	5.61853e+06	4.4032e+06	6.36631e+06	6.58387e+06	5.40007e+06	4.90694e+06	3.31026e+06	3.39903e+06
FALSE	High	Master Protein	Q19LI2	Alpha-1B-glycoprotein OS=Mus musculus OX=10090 GN=A1bg PE=1 SV=1	0	30.252	16	4	37	4	512	56.5	6.79	113.21	4	signal transduction	non-structural extracellular;plasma membrane;other membranes		Pf13895	117586	ENSMUSG00000022347	A1bg	mmu:117586; Q19LI2	Neutrophil degranulation; Platelet degranulation		2	0	2.235	1.16	0.0761717	0.52332	92.06	90.7	109.3	83.23	110.67	2.25405e+06		3.63957e+06	1.67918e+06	2.12418e+06	4.47743e+06	599375	49455.8	392757	1.36316e+06	7.05331e+06	2.91883e+06	227745
FALSE	High	Master Protein	Q61247	Alpha-2-antiplasmin OS=Mus musculus OX=10090 GN=Serpinf2 PE=1 SV=1	0	36.516	23	6	49	6	491	54.9	6.3	144.6	6	cell organization and biogenesis;stress response;developmental processes;other biological processes	non-structural extracellular;other cell component	enzyme regulator activity;other molecular function	Pf00079	18816	ENSMUSG00000038224	Serpinf2	mmu:18816; Q61247	Platelet degranulation ; Dissolution of Fibrin Clot	Blood clotting cascade	3	0	1.215	0.28	0.835385	0.988615	87.9	73.3	126.7	77.24	50.67	2.6242e+06	4.00385e+06	952167	1.33729e+06	1.19591e+06	1.05803e+06	940438	272681	436513	317802	1.97482e+06	1.72553e+06	724071
FALSE	High	Master Protein	P29699	Alpha-2-HS-glycoprotein OS=Mus musculus OX=10090 GN=Ahsg PE=1 SV=1	0	22.838	18	3	29	3	345	37.3	6.51	125.43	3	cell organization and biogenesis;stress response;developmental processes;other biological processes	non-structural extracellular;extracellular matrix;ER/Golgi;other cell component	enzyme regulator activity	Pf00031	11625	ENSMUSG00000022868	Ahsg	mmu:11625; O35634; P29699	Neutrophil degranulation; Platelet degranulation ; Regulation of Insulin-like Growth Factor (IGF) transport and uptake by Insulin-like Growth Factor Binding Proteins (IGFBPs); Post-translational protein phosphorylation		4	0	1.313	0.39	0.712514	0.967001	102.99	95.3	104.7	52.42	40.75	5.78826e+06	7.49535e+06	3.06079e+06	4.15883e+06	4.01307e+06	8.01962e+06	3.27366e+06	1.92306e+06	1.26512e+06	876033	4.03599e+06	3.19357e+06	2.32179e+06
FALSE	High	Master Protein	P55302	Alpha-2-macroglobulin receptor-associated protein OS=Mus musculus OX=10090 GN=Lrpap1 PE=1 SV=1	0	11.051	9	3	8	3	360	42.2	7.87	14.93	3	transport;signal transduction;other biological processes	plasma membrane;other membranes;ER/Golgi;other cytoplasmic organelle;other cell component	signal transduction activity or receptor binding;other molecular function	Pf06400, Pf06401	16976	ENSMUSG00000029103	Lrpap1	mmu:16976; P55302			0	0	1.495	0.58	0.634494	0.961787	91.75	76.8	123.2	86.09	88.21			97728.1	29268.2		302161	248273	47805.8	53483.7	271674	84286.6	60308.6	59836.3
FALSE	High	Master Protein	Q9JI91	Alpha-actinin-2 OS=Mus musculus OX=10090 GN=Actn2 PE=1 SV=2	0	543.35	64	51	2149	33	894	103.8	5.45	5811.46	51	cell adhesion;cell organization and biogenesis;developmental processes;signal transduction;other biological processes	plasma membrane;other membranes;cytoskeleton;other cell component	cytoskeletal activity;other molecular function	Pf00307, Pf00435, Pf08726, Pf13499	11472	ENSMUSG00000052374	Actn2	G3UW84; mmu:11472; Q9JI91	Platelet degranulation ; RAF/MAP kinase cascade; Striated Muscle Contraction; Unblocking of NMDA receptors, glutamate binding and activation		4	22	1.123	0.17	0.826447	0.98848	78.75	93.9	106.1	22.48	16.78	3.47917e+08	8.48454e+08	7.06019e+08	5.50521e+08	7.668e+08	8.27032e+08	6.70532e+08	9.33633e+08	1.32867e+09	5.45523e+08	6.2325e+08	3.54501e+08	3.49395e+08
FALSE	High	Master Protein	O88990	Alpha-actinin-3 OS=Mus musculus OX=10090 GN=Actn3 PE=2 SV=1	0	150.591	16	15	483	1	900	103	5.45	1399.85	15	cell adhesion;cell organization and biogenesis;developmental processes;other biological processes	plasma membrane;other membranes;cytoskeleton;other cell component	cytoskeletal activity;other molecular function	Pf00307, Pf00435, Pf08726	11474	ENSMUSG00000006457	Actn3	mmu:11474; O88990; Q14DS8	Striated Muscle Contraction		1	0	0.806	-0.31	0.216418	0.806748	88.72	107.9	92.1	52.09	72.78	377508	398841	123915	245366	84801.2	323180	408712	132673	690590	344978	249970	16705.1	51035.7
FALSE	High	Master Protein	E9Q2W9	Alpha-actinin-4 (Fragment) OS=Mus musculus OX=10090 GN=Actn4 PE=1 SV=1	0	152.024	51	22	381	1	518	59.9	6.01	850.6	22		other cell component	cytoskeletal activity	Pf00307, Pf00435		ENSMUSG00000054808	Actn4	E9Q2W9		Primary focal segmental glomerulosclerosis (FSGS)	1	0	3.136	1.65	0.013214	0.157495	59.37	48	152	53.78	33.43	111507	196952	114315	190078	72338.7	338803	169830	65837.7	153919	251383	317212	321229	217565
FALSE	High	Master Protein	P57780	Alpha-actinin-4 OS=Mus musculus OX=10090 GN=Actn4 PE=1 SV=1	0	212.462	42	29	505	6	912	104.9	5.41	1241.92	29	cell organization and biogenesis;other metabolic processes;transport;developmental processes;signal transduction;other biological processes	plasma membrane;other membranes;cytoskeleton;nucleus;other cell component	cytoskeletal activity;other molecular function	Pf00307, Pf00435, Pf08726	60595	ENSMUSG00000054808	Actn4	mmu:60595; P57780	Platelet degranulation	Primary focal segmental glomerulosclerosis (FSGS)	2	11	1.433	0.52	0.310324	0.865518	95.39	96.6	103.4	47.09	33	1.35978e+06	7.66976e+06	4.07148e+06	5.09696e+06	1.08241e+07	1.11802e+07	1.01128e+07	4.57308e+06	5.65611e+06	6.04236e+06	4.9711e+06	2.70418e+06	2.47421e+06
FALSE	High	Master Protein	E9Q1K3	Alpha-adducin OS=Mus musculus OX=10090 GN=Add1 PE=1 SV=1	0	28.837	17	5	38	5	660	72.9	6.32	131.99	5		plasma membrane;other membranes;cytoskeleton		Pf00596	11518	ENSMUSG00000029106	Add1	E9Q1K3			0	0	0.802	-0.32	0.155376	0.730401	68	142.7	57.3	52.56	62.38	1.22701e+06	2.77933e+06	248013	1.05783e+06	1.61164e+06	1.85812e+06	1.42973e+06	758375	502691	278045	426214	1.04488e+06	261288
FALSE	High	Master Protein	Q9DBF1	Alpha-aminoadipic semialdehyde dehydrogenase OS=Mus musculus OX=10090 GN=Aldh7a1 PE=1 SV=4	0	13.047	10	2	20	2	539	58.8	7.47	76.13	2	other metabolic processes	cytosol;nucleus	other molecular function	Pf00171	110695	ENSMUSG00000053644	Aldh7a1	mmu:110695; Q3TFC7; Q3TVH7; Q3UKT6; Q9DBF1	Choline catabolism; Lysine catabolism		2	0	1.158	0.21	0.72197	0.970035	73.71	95.6	104.4	79.48	52.14	1.14334e+06	2.49441e+06	594153	3260.99	1.9355e+06	3.81856e+06	1.82478e+06	952444	255714	694622	1.59923e+06	2.19451e+06	772580
FALSE	High	Master Protein	P61164	Alpha-centractin OS=Mus musculus OX=10090 GN=Actr1a PE=1 SV=1	0	54.429	34	10	100	4	376	42.6	6.64	274.35	10		cytoskeleton;ER/Golgi;other cell component	other molecular function	Pf00022	54130	ENSMUSG00000025228	Actr1a	mmu:54130; P42024; P61164; Q3TJF9	MHC class II antigen presentation; COPI-mediated anterograde transport; Anchoring of the basal body to the plasma membrane; Regulation of PLK1 Activity at G2/M Transition; Loss of Nlp from mitotic centrosomes; Recruitment of mitotic centrosome proteins and complexes; Recruitment of NuMA to mitotic centrosomes; AURKA Activation by TPX2; HSP90 chaperone cycle for steroid hormone receptors (SHR) in …		11	0	1.067	0.09	0.584838	0.953711	69.95	90.7	109.3	15.36	29.76	1.07804e+06	2.40893e+06	1.70231e+06	1.10407e+06	1.99297e+06	2.11624e+06	1.52697e+06	1.65234e+06	2.14465e+06	1.40394e+06	1.99703e+06	845024	698220
FALSE	High	Master Protein	P23927	Alpha-crystallin B chain OS=Mus musculus OX=10090 GN=Cryab PE=1 SV=2	0	162.807	78	13	1155	13	175	20.1	7.33	4514.94	13	cell organization and biogenesis;protein metabolism;other metabolic processes;stress response;developmental processes;signal transduction;other biological processes	non-structural extracellular;plasma membrane;other membranes;cytosol;cytoskeleton;mitochondrion;nucleus;other cytoplasmic organelle;other cell component	cytoskeletal activity;other molecular function	Pf00011, Pf00525	12955	ENSMUSG00000032060	Cryab	mmu:12955; P23927; Q64325	HSF1-dependent transactivation		1	0	2.811	1.49	0.00130116	0.0222231	92.6	57	143	29.97	29.03	6.20937e+07	1.1018e+08	1.26672e+08	9.70719e+07	9.64495e+07	1.42317e+08	1.18315e+08	1.20506e+08	9.12087e+07	2.77674e+08	2.16953e+08	1.36241e+08	1.13155e+08
FALSE	High	Master Protein	P17182	Alpha-enolase OS=Mus musculus OX=10090 GN=Eno1 PE=1 SV=3	0	118.011	52	15	204	4	434	47.1	6.8	696.89	15	other metabolic processes;developmental processes;other biological processes	plasma membrane;other membranes;cytosol;other cell component	nucleic acid binding activity;other molecular function	Pf00113, Pf03952	13806; 433182	ENSMUSG00000059040; ENSMUSG00000063524	Eno1	mmu:13806; mmu:433182; P17182; Q99KT7; Q9DCY7		Glycolysis and gluconeogenesis	1	11	1.024	0.03	0.933124	0.995415	87.19	92.5	107.5	20.36	17.38	1.85297e+07	3.44131e+07	2.89301e+07	2.41261e+07	3.54088e+07	3.97451e+07	3.90556e+07	3.79277e+07	3.46182e+07	2.47708e+07	2.69856e+07	1.94489e+07	2.04656e+07
FALSE	High	Master Protein	Q9CY02	Alpha-hemoglobin-stabilizing protein OS=Mus musculus OX=10090 GN=Ahsp PE=1 SV=1	0	4.987	29	1	1	1	102	11.8	4.74	3.96	1	protein metabolism;other metabolic processes;other biological processes	other cell component	other molecular function	Pf09236	170812	ENSMUSG00000121605	Ahsp	mmu:170812; O70427; Q9CY02			0	0
FALSE	High	Master Protein	P46660	Alpha-internexin OS=Mus musculus OX=10090 GN=Ina PE=1 SV=3	0	10.576	6	3	8	1	501	55.3	5.4	21.32	3	cell organization and biogenesis;developmental processes;other biological processes	cytoskeleton;other cell component	cytoskeletal activity;other molecular function	Pf00038, Pf04732	226180	ENSMUSG00000034336	Ina	mmu:226180; P46660; Q61958; Q8VCW5			0	0
FALSE	High	Master Protein	A2AKV6	Alpha-ketoglutarate-dependent dioxygenase alkB homolog 3 OS=Mus musculus OX=10090 GN=Alkbh3 PE=1 SV=1	0	13.262	16	2	8	2	287	33.3	8.29	27.65	2	cell cycle OR cell proliferation;DNA metabolism;other metabolic processes;stress response	cytosol;mitochondrion;nucleus	other molecular function	Pf13532		ENSMUSG00000040174	Alkbh3	A2AKV6			0	0	1.316	0.4	0.89863	0.991455	105.36	96.1	103.9	71.93	92.26		235220	247052	120405	102913		255037	760258	380786	173194	227208	10962.2	364311
FALSE	High	Master Protein	Q9D6Z0	Alpha-ketoglutarate-dependent dioxygenase alkB homolog 7, mitochondrial OS=Mus musculus OX=10090 GN=Alkbh7 PE=1 SV=1	0	14.356	37	4	16	4	221	25	6.54	45.39	4	cell organization and biogenesis;other metabolic processes;stress response;transport;other biological processes	mitochondrion	other molecular function	Pf13532	66400	ENSMUSG00000002661	Alkbh7	mmu:66400; Q8K1H3; Q9CY41; Q9D6Z0; Q9D942			0	0	1.1	0.14	0.720393	0.96943	61.68	125.5	74.5	49.4	62.2	157693	469217	249601	158015	704219	100586	307404	315718	834075	305608	279905	82495.5	99005.8
FALSE	High	Master Protein	Q8BGW1	Alpha-ketoglutarate-dependent dioxygenase FTO OS=Mus musculus OX=10090 GN=Fto PE=1 SV=1	0	13.1	7	2	16	2	502	58	5.12	39.3	2	DNA metabolism;RNA metabolism OR transcription;other metabolic processes;stress response;other biological processes	plasma membrane;other membranes;cytosol;nucleus;other cell component	other molecular function	Pf12933, Pf12934	26383	ENSMUSG00000055932	Fto	mmu:26383; Q3TTZ5; Q6ZPI7; Q8BGW1; Q8BR68; Q8CB66; Q8R250; Q9QZ13	Reversal of alkylation damage by DNA dioxygenases		1	0	1.28	0.36	0.885746	0.991196	46.66	80	120	57.22	45.6	31028.2	97815	24037	65713.9	72700.3	127158	74762.9	25658.5	28196.9	15341.6	73959.1	66605.8	24941.4
FALSE	High	Master Protein	P27046	Alpha-mannosidase 2 OS=Mus musculus OX=10090 GN=Man2a1 PE=1 SV=2	0	14.628	6	4	20	4	1150	131.5	8.03	47.65	4	cell organization and biogenesis;protein metabolism;other metabolic processes;developmental processes;other biological processes	non-structural extracellular;other membranes;ER/Golgi	other molecular function	Pf01074, Pf07748, Pf09261	17158	ENSMUSG00000024085	Man2a1	B9EHS6; mmu:17158; P27046	Reactions specific to the complex N-glycan synthesis pathway		1	0	4.049	2.02	0.00219887	0.0346002	100.81	22.5	177.5	102.34	54.4	30295.6	106400	25575.7	65650.2	47084.9	296190	170437	19346.7	22673.8	268841	88113.8	170329	151401
FALSE	High	Master Protein	Q3TSU5	Alpha-mannosidase 2x OS=Mus musculus OX=10090 GN=Man2a2 PE=1 SV=1	0.002	3.983	3	1	2	1	583	66.5	7.18	4.62	1	other metabolic processes	other membranes	other molecular function	Pf01074		ENSMUSG00000038886	Man2a2	Q3TSU5			0	0	1.41	0.5	0.714974	0.967847	52.81	78	122	48.55	28.52		19947.4	21054.2	25855.4	27406.1	68142.1	39633.8		34925.7	30386.1	44608.7	21355.3	20688
FALSE	High	Master Protein	E9PZ88	Alpha-mannosidase OS=Mus musculus OX=10090 GN=Man2c1 PE=1 SV=1	0	46.259	22	10	47	10	940	104.6	6.46	116.29	10	other metabolic processes		other molecular function	Pf01074, Pf07748, Pf09261, Pf17677, Pf22907		ENSMUSG00000032295	Man2c1	E9PZ88			0	0	1.353	0.44	0.861864	0.989449	59.4	79.2	120.8	48.13	50.3	395491	419588	378648	480744	618550	787904	916478	340188	224899	315109	787091	359886	517017
FALSE	High	Master Protein	O09174	Alpha-methylacyl-CoA racemase OS=Mus musculus OX=10090 GN=Amacr PE=1 SV=4	0	17.534	14	3	18	3	381	41.7	7.4	42.89	3	other metabolic processes	plasma membrane;other membranes;other cytoplasmic organelle	other molecular function	Pf02515	17117	ENSMUSG00000022244	Amacr	mmu:17117; O09174; Q543Q9; Q9DCW6	Peroxisomal protein import; Synthesis of bile acids and bile salts via 7alpha-hydroxycholesterol; Synthesis of bile acids and bile salts via 24-hydroxycholesterol; Beta-oxidation of pristanoyl-CoA		4	0	0.748	-0.42	0.147354	0.714597	60.97	103.9	96.1	53.48	32.83	182035	483453	299249	263481	728355	25051.2	161957	594547	798449	215043	188080	188202	70415
FALSE	High	Master Protein	Q9QWR8	Alpha-N-acetylgalactosaminidase OS=Mus musculus OX=10090 GN=Naga PE=1 SV=2	0	24.384	17	4	26	4	415	47.2	6.44	76.1	4	other metabolic processes	other cytoplasmic organelle;other cell component	other molecular function	Pf16499, Pf17450	17939	ENSMUSG00000022453	Naga	mmu:17939; O88620; Q8R437; Q8VDK2; Q9QWR8			0	0	1.578	0.66	0.574628	0.953711	87.62	71	129	64.53	41.14	228933	230775	29501.2	56774.2	346104	130905	79004.5	131188	72533.8	99403.6	272627	73278	171869
FALSE	High	Master Protein	O88325	Alpha-N-acetylglucosaminidase OS=Mus musculus OX=10090 GN=Naglu PE=1 SV=1	0	11.789	6	3	3	3	739	82.5	6.61	4.95	3	cell organization and biogenesis;protein metabolism;other metabolic processes;stress response;transport;developmental processes;signal transduction;other biological processes	non-structural extracellular;other cytoplasmic organelle	other molecular function	Pf05089, Pf12971, Pf12972	27419	ENSMUSG00000001751	Naglu	O88325	HS-GAG degradation		1	0	1.997	1	0.215561	0.804331	56.6	50.4	149.6	83.75	37.87	43494.9	9946.38	20115.5	3539.17	23965.5	20996.4	39160	7809	7765.11	23402.3	45531.4	38006.4	29744.8
FALSE	High	Master Protein	Q9EPC1	Alpha-parvin OS=Mus musculus OX=10090 GN=Parva PE=1 SV=1	0	33.531	22	5	43	4	372	42.3	5.95	131.06	5	cell adhesion;cell organization and biogenesis;developmental processes;other biological processes	plasma membrane;other membranes;cytosol;cytoskeleton;nucleus;other cell component	enzyme regulator activity;cytoskeletal activity;other molecular function	Pf00307	57342	ENSMUSG00000030770	Parva	mmu:57342; Q9EPC1; Q9JJ65	Localization of the PINCH-ILK-PARVIN complex to focal adhesions; Regulation of cytoskeletal remodeling and cell spreading by IPP complex components	Primary focal segmental glomerulosclerosis (FSGS)	4	0	1.067	0.09	0.729693	0.97123	69.92	89.3	110.7	98.5	15.14	120497	487453	124706	157204	137451	380834	960729	158819	189447	100694	119885	126143	108651
FALSE	High	Master Protein	Q91ZB0	Alpha-protein kinase 2 OS=Mus musculus OX=10090 GN=Alpk2 PE=2 SV=3	0	8.845	3	3	14	3	2144	233.2	4.89	31.1	3	developmental processes;other biological processes	plasma membrane;other membranes	kinase activity;other molecular function	Pf02816, Pf07679	225638	ENSMUSG00000032845	Alpk2	E9QL35; mmu:225638; Q91ZB0			0	0	2.29	1.2	0.132932	0.680633	58.33	59.8	140.2	37.52	28.72	165165	346518	142800	143612	102994	141477	161029		146893	288611	318551	228211	162341
FALSE	High	Master Protein	D3YUT2	Alpha-protein kinase 3 OS=Mus musculus OX=10090 GN=Alpk3 PE=1 SV=1	0	10.77	3	3	20	3	1680	180	6.16	42.94	3	developmental processes	nucleus	kinase activity;other molecular function	Pf02816, Pf07679	116904	ENSMUSG00000038763	Alpk3	D3YUT2; mmu:116904; Q5DTY6; Q8C7A3; Q924C5			0	0	1.417	0.5	0.731843	0.971237	47.39	79.6	120.4	37.53	18.45	183069	212119	154498	153522	76272.4	266622	205009	132029	132449	172421	167881	159365	162204
FALSE	High	Master Protein	P82350	Alpha-sarcoglycan OS=Mus musculus OX=10090 GN=Sgca PE=1 SV=1	0	32.442	24	7	71	7	387	43.3	6.47	187.98	7	cell organization and biogenesis;other biological processes	plasma membrane;other membranes;cytoskeleton;other cell component	other molecular function	Pf05510, Pf20989	20391	ENSMUSG00000001508	Sgca	mmu:20391; O35311; O88490; P82350			0	0	1.326	0.41	0.759183	0.972913	65.8	84.7	115.3	22.89	18.97	2.6384e+06	3.61555e+06	3.46054e+06	2.42406e+06	2.64939e+06	3.67513e+06	3.86043e+06	2.66759e+06	3.80597e+06	3.00348e+06	3.74044e+06	2.01346e+06	1.82301e+06
FALSE	High	Master Protein	Q9DB05	Alpha-soluble NSF attachment protein OS=Mus musculus OX=10090 GN=Napa PE=1 SV=1	0	24.293	26	5	25	5	295	33.2	5.45	56.2	5	cell-cell signaling;cell organization and biogenesis;transport;developmental processes;other biological processes	plasma membrane;other membranes;other cell component	other molecular function	Pf14938	108124	ENSMUSG00000006024	Napa	mmu:108124; Q543I3; Q9DB05	COPI-dependent Golgi-to-ER retrograde traffic; COPI-mediated anterograde transport; COPII-mediated vesicle transport; Golgi Associated Vesicle Biogenesis; Retrograde transport at the Trans-Golgi-Network; Intra-Golgi traffic		6	0	1.095	0.13	0.690592	0.964787	66.74	81.4	118.6	50.93	30.51	115791	153000	366971	276793	402231	237633	554627	224487	398412	373760	367047	144997	164382
FALSE	High	Master Protein	O55042	Alpha-synuclein OS=Mus musculus OX=10090 GN=Snca PE=1 SV=2	0	5.244	14	1	1	1	140	14.5	4.77	3.16	1	cell-cell signaling;cell organization and biogenesis;other metabolic processes;stress response;transport;signal transduction;other biological processes	non-structural extracellular;plasma membrane;other membranes;cytosol;cytoskeleton;mitochondrion;ER/Golgi;translational apparatus;nucleus;other cell component	enzyme regulator activity;cytoskeletal activity;other molecular function	Pf01387	20617	ENSMUSG00000025889	Snca	mmu:20617; O55042; Q3U130; Q9CXF8; Q9EQC3; Q9QUR3	PKR-mediated signaling	Alzheimer's disease; Parkinson's disease; EGFR1 signaling pathway	4	0	0.01	-6.64	1e-17	2.70958e-16		200								176991
FALSE	Medium	Master Protein	A0A087WPG3	Alpha/beta hydrolase domain-containing protein 17A OS=Mus musculus OX=10090 GN=Abhd17a PE=1 SV=1	0.017	2.334	6	1	2	1	236	25.5	7.96	0	1		other cytoplasmic organelle;other cell component	other molecular function	Pf12146		ENSMUSG00000003346	Abhd17a	A0A087WPG3			0	0	0.497	-1.01	0.0537084	0.425739	18.84	133.6	66.4		17.83							17226.5			4767.14
FALSE	Medium	Master Protein	Q920R0	Alsin OS=Mus musculus OX=10090 GN=Als2 PE=1 SV=3	0.017	2.334	1	1	1	1	1651	182.5	6.3	3.19	1	cell-cell signaling;cell organization and biogenesis;other metabolic processes;stress response;transport;developmental processes;signal transduction;other biological processes	other membranes;cytosol;cytoskeleton;nucleus;other cytoplasmic organelle;other cell component	enzyme regulator activity;other molecular function	Pf00415, Pf00621, Pf02204, Pf02493	74018	ENSMUSG00000026024	Als2	G5E868; mmu:74018; Q8JZR1; Q920R0; Q9CXJ3	RAB GEFs exchange GTP for GDP on RABs; RAC1 GTPase cycle		2	0
FALSE	High	Master Protein	F7CUP3	Amidohydrolase domain-containing protein 2 OS=Mus musculus OX=10090 GN=Amdhd2 PE=1 SV=2	0	7.166	11	2	6	2	446	47.1	6.87	14.45	2	other metabolic processes		other molecular function			ENSMUSG00000036820	Amdhd2	F7CUP3			0	0	1.387	0.47	0.696252	0.965034	54.85	101.7	98.3	81.28	58.56	21767	18152.1	42823.9	32276.6	48884	169788	70899			51550.8	16095.6	18460	46080
FALSE	High	Master Protein	Q64133	Amine oxidase [flavin-containing] A OS=Mus musculus OX=10090 GN=Maoa PE=1 SV=3	0	22.702	15	4	41	4	526	59.6	7.81	109.42	4	other metabolic processes;other biological processes	other membranes;cytosol;mitochondrion	other molecular function	Pf01593	17161	ENSMUSG00000025037	Maoa	B1AX52; mmu:17161; Q64133; Q8K0Z8	Enzymatic degradation of dopamine by COMT; Norepinephrine Neurotransmitter Release Cycle; Enzymatic degradation of Dopamine by monoamine oxidase; Metabolism of serotonin; Biogenic amines are oxidatively deaminated to aldehydes by MAOA and MAOB	SIDS susceptibility pathways; Oxidative stress response; Biogenic amine synthesis	9	0	0.894	-0.16	0.268126	0.842215	96.74	91.2	108.8	92.72	64.79	230590	1.06262e+06	396894	1.60301e+06	243993	2.10665e+06	1.37861e+06	306277	136791	321949	423814	436359	163419
FALSE	High	Master Protein	Q8BW75	Amine oxidase [flavin-containing] B OS=Mus musculus OX=10090 GN=Maob PE=1 SV=4	0	76.734	31	11	83	11	520	58.5	8.29	227.81	11	other metabolic processes;other biological processes	other membranes;mitochondrion;other cell component	other molecular function	Pf01593	109731	ENSMUSG00000040147	Maob	mmu:109731; Q14CG9; Q8BW75; Q8C0B2	Biogenic amines are oxidatively deaminated to aldehydes by MAOA and MAOB	Tryptophan metabolism	2	0	0.585	-0.77	0.0551399	0.433824	75.53	113.1	86.9	40	22.48	6.6197e+06	6.17586e+06	2.51921e+06	3.03357e+06	9.67306e+06	1.12727e+07	8.78667e+06	5.04665e+06	6.59783e+06	2.30192e+06	2.83693e+06	3.16208e+06	1.64748e+06
FALSE	High	Master Protein	Q9ESU7	Amino acid transporter OS=Mus musculus OX=10090 GN=Slc1a5 PE=1 SV=1	0.001	4.359	2	1	6	1	555	58.4	7.12	15.84	1	cell organization and biogenesis;transport;other biological processes	plasma membrane;other membranes;other cell component	transporter activity;other molecular function	Pf00375	20514	ENSMUSG00000001918	Slc1a5	mmu:20514; Q9ESU7		Tyrobp causal network in microglia; Oxidative stress and redox pathway	2	0	0.492	-1.02	0.0296311	0.287799	13.09	134	66	0.46	23.16		280388					211105			69071	54257.1	60250.9
FALSE	High	Master Protein	Q3UZG4	Aminoacyl tRNA synthase complex-interacting multifunctional protein 1 OS=Mus musculus OX=10090 GN=Aimp1 PE=1 SV=1	0	29.825	25	5	64	5	319	35.1	8.57	215.99	5	cell-cell signaling;stress response;developmental processes;other biological processes	cytosol;other cell component	nucleic acid binding activity;other molecular function	Pf01588	13722	ENSMUSG00000028029	Aimp1	Q3UZG4		mRNA processing	1	0	1.488	0.57	0.615893	0.958121	72.39	65	135	24.2	28.21	2.08108e+06	1.69559e+06	2.13467e+06	2.26142e+06	2.72916e+06	2.1526e+06	2.26826e+06	1.7753e+06	2.72336e+06	2.72108e+06	3.33593e+06	2.15892e+06	1.98998e+06
FALSE	High	Master Protein	Q8R3V2	Aminoacyl tRNA synthase complex-interacting multifunctional protein 2 OS=Mus musculus OX=10090 GN=Aimp2 PE=1 SV=1	0	17.708	22	4	28	4	280	31.1	7.46	72.23	4		cytosol;nucleus;other cell component		Pf00043, Pf18569	231872	ENSMUSG00000029610	Aimp2	Q8R3V2		Transcriptional activation by Nfe2l2 in response to phytochemicals	1	0	1.622	0.7	0.495887	0.940908	77.97	70.9	129.1	37.04	36.16	351633	615259	736023	606318	413473	793858	934211	698973	621438	771723	904056	1.00294e+06	306343
FALSE	High	Master Protein	Q8VCT3	Aminopeptidase B OS=Mus musculus OX=10090 GN=Rnpep PE=1 SV=2	0	49.174	36	11	67	11	650	72.4	5.35	177.09	11	protein metabolism;other metabolic processes;other biological processes	non-structural extracellular;plasma membrane;other membranes;other cell component	other molecular function	Pf01433, Pf09127, Pf17900	215615	ENSMUSG00000041926	Rnpep	mmu:215615; Q3TX27; Q8VCT3		mRNA processing	1	0	0.943	-0.09	0.349758	0.883491	64.43	95.7	104.3	46.95	32.33	239443	1.20034e+06	749517	1.35783e+06	1.11565e+06	1.70151e+06	1.63735e+06	973369	1.08881e+06	335108	874416	458422	467729
FALSE	High	Master Protein	P97449	Aminopeptidase N OS=Mus musculus OX=10090 GN=Anpep PE=1 SV=4	0	119.303	33	21	104	21	966	109.6	5.9	319.45	21	protein metabolism;other metabolic processes;developmental processes;other biological processes	non-structural extracellular;plasma membrane;other membranes;ER/Golgi;other cell component	other molecular function	Pf01433, Pf11838, Pf17900	16790	ENSMUSG00000039062	Anpep	mmu:16790; P97449; Q91YH8; Q99K63	Neutrophil degranulation	Glutathione metabolism; Oxidative stress and redox pathway; Glutathione and one-carbon metabolism	4	0	0.794	-0.33	0.124795	0.661029	83.62	115	85	76.04	23.57	2.2615e+06	8.1958e+06	1.00394e+06	2.63816e+06	1.81368e+06	8.82286e+06	5.66903e+06	768259	2.22361e+06	933325	1.55873e+06	808421	1.19234e+06
FALSE	High	Master Protein	A0A1L1SRX2	AMP deaminase OS=Mus musculus OX=10090 GN=Ampd3 PE=1 SV=1	0	33.349	12	6	43	6	775	89.5	7.14	88.25	6	other metabolic processes		other molecular function	Pf19326		ENSMUSG00000005686	Ampd3	A0A1L1SRX2			0	0	1.617	0.69	0.501907	0.942857	78.48	66.1	133.9	59.88	38.82	566575	756068	941337	463054	2.21646e+06	1.23205e+06	497467	191793	494677	798941	1.2646e+06	699016	520481
FALSE	Medium	Master Protein	A0A668KM31	Amphiphysin OS=Mus musculus OX=10090 GN=Amph PE=1 SV=1	0.013	2.428	2	1	1	1	820	89.8	4.59	3.19	1		plasma membrane;other membranes;other cell component	other molecular function	Pf03114		ENSMUSG00000021314	Amph	A0A668KM31			0	0
FALSE	High	Master Protein	Q8R5A3	Amyloid beta A4 precursor protein-binding family B member 1-interacting protein OS=Mus musculus OX=10090 GN=Apbb1ip PE=1 SV=2	0	10.066	7	3	10	3	670	74.3	5.35	24.64	3	signal transduction;other biological processes	plasma membrane;other membranes;cytosol;cytoskeleton;other cell component		Pf00169, Pf00788, Pf21989	54519	ENSMUSG00000026786	Apbb1ip	mmu:54519; O35329; Q8BRU0; Q8R5A3; Q99KV8	MAP2K and MAPK activation; GRB2:SOS provides linkage to MAPK signaling for Integrins ; p130Cas linkage to MAPK signaling for integrins	Tyrobp causal network in microglia	5	0	2.478	1.31	0.0905503	0.563667	55.16	67.2	132.8	57.44	73.43	28303.5	77481	17675.5	61976.1	44734.5	134910	79202.7			234653	79160.8	67098.4	93886.6
FALSE	Medium	Master Protein	O88888	Amyloid-beta A4 precursor protein-binding family A member 3 OS=Mus musculus OX=10090 GN=Apba3 PE=1 SV=1	0.027	2.153	3	1	2	1	571	60.7	5.08	5.88	1	cell-cell signaling;transport;developmental processes;other biological processes	plasma membrane;other membranes;other cell component	enzyme regulator activity;other molecular function	Pf00595, Pf00640	57267	ENSMUSG00000004931	Apba3	mmu:57267; O88888; Q3TDI1; Q8BR09			0	0
FALSE	High	Master Protein	Q60709	Amyloid-like protein 2 OS=Mus musculus OX=10090 GN=Aplp2 PE=1 SV=1	0	18.84	10	4	20	4	751	85.2	4.73	42.69	4		other membranes;nucleus;other cell component	enzyme regulator activity;other molecular function	Pf00014, Pf02177, Pf10515, Pf12924, Pf12925	11804	ENSMUSG00000031996	Aplp2	Q60709		Splicing factor NOVA regulated synaptic proteins	1	0	1.023	0.03	0.578513	0.953711	58.99	88.2	111.8	31.78	64.83	119536	399991	146232	167517	254004	405251	328973	229400	379809	162252	107049	264648	146587
FALSE	High	Master Protein	Q8WTY4	Anamorsin OS=Mus musculus OX=10090 GN=Ciapin1 PE=1 SV=1	0	16.14	21	3	25	3	309	33.4	5.2	83.88	3	cell organization and biogenesis;other biological processes	mitochondrion;nucleus;other cell component	other molecular function	Pf05093, Pf20922	109006	ENSMUSG00000031781	Ciapin1	mmu:109006; Q3UJW5; Q8VC24; Q8WTY4; Q91W83			0	0	1.03	0.04	0.486813	0.939703	56.58	109.9	90.1	43.07	38.38	178333	272227	254018	69160.8	497395	452386	440496	606091	530885	180407	235638	174094	185039
FALSE	High	Master Protein	P53995	Anaphase-promoting complex subunit 1 OS=Mus musculus OX=10090 GN=Anapc1 PE=1 SV=2	0	18.022	4	4	28	4	1944	215.9	6.35	55.16	4	cell cycle OR cell proliferation;protein metabolism;other metabolic processes;other biological processes	nucleus	other molecular function	Pf01851, Pf12859, Pf18122, Pf20518, Pf21282	17222	ENSMUSG00000014355	Anapc1	A2ATQ4; mmu:17222; P53995; Q8BP33; Q8C772	Antigen processing: Ubiquitination & Proteasome degradation; Inactivation of APC/C via direct inhibition of the APC/C complex; APC/C:Cdc20 mediated degradation of Cyclin B; Autodegradation of Cdh1 by Cdh1:APC/C; APC/C:Cdc20 mediated degradation of Securin; APC/C:Cdh1 mediated degradation of Cdc20 and other APC/C:Cdh1 targeted proteins in late mitosis/early G1; Cdc20:Phospho-APC/C mediated degrada…		16	0	1.699	0.76	0.400237	0.906552	69.73	64.4	135.6	58.89	31.96	41061.3	104535	77341.6	80722.5	24418	169289	165717	31258.1	135162	143822	160918	107919	75498.4
FALSE	High	Master Protein	Q8BZQ7	Anaphase-promoting complex subunit 2 OS=Mus musculus OX=10090 GN=Anapc2 PE=1 SV=2	0	6.244	3	1	4	1	837	95.2	5.31	8.89	1	cell cycle OR cell proliferation;cell organization and biogenesis;protein metabolism;other metabolic processes;developmental processes;other biological processes	nucleus	other molecular function	Pf00888, Pf08672	99152	ENSMUSG00000026965	Anapc2	mmu:99152; Q3TCK5; Q8BZQ7; Q8R2Q1	Separation of Sister Chromatids; Antigen processing: Ubiquitination & Proteasome degradation; Inactivation of APC/C via direct inhibition of the APC/C complex; APC/C:Cdc20 mediated degradation of Cyclin B; Autodegradation of Cdh1 by Cdh1:APC/C; APC/C:Cdc20 mediated degradation of Securin; APC/C:Cdh1 mediated degradation of Cdc20 and other APC/C:Cdh1 targeted proteins in late mitosis/early G1; Cdc…		16	0	100	6.64	1e-17	2.70958e-16			200		116.04										5546.66		54674.2
FALSE	High	Master Protein	Q91W96	Anaphase-promoting complex subunit 4 OS=Mus musculus OX=10090 GN=Anapc4 PE=1 SV=1	0	10.372	6	2	11	2	807	91.6	5.4	33.64	2	protein metabolism;other metabolic processes;other biological processes	nucleus	other molecular function	Pf12894, Pf12896	52206	ENSMUSG00000029176	Anapc4	mmu:52206; Q91W96; Q99LR5; Q9CZZ0	Antigen processing: Ubiquitination & Proteasome degradation; Inactivation of APC/C via direct inhibition of the APC/C complex; APC/C:Cdc20 mediated degradation of Cyclin B; Autodegradation of Cdh1 by Cdh1:APC/C; APC/C:Cdc20 mediated degradation of Securin; APC/C:Cdh1 mediated degradation of Cdc20 and other APC/C:Cdh1 targeted proteins in late mitosis/early G1; Cdc20:Phospho-APC/C mediated degrada…		16	0	1.065	0.09	0.739908	0.971721	72.52	83.2	116.8	81.02	45.25	19600	58403.2	29800.8	59603.3	35809.6	216706	125114	61391.1	57548.8	34585.6		15198.7	34981.8
FALSE	High	Master Protein	A0A0G2JE03	Anaphase-promoting complex subunit 5 OS=Mus musculus OX=10090 GN=Anapc5 PE=1 SV=1	0	13.297	5	3	18	3	719	80.8	6.77	27.8	3	protein metabolism;other metabolic processes;other biological processes	cytoskeleton;nucleus;other cell component		Pf12862, Pf21371	59008	ENSMUSG00000029472	Anapc5	A0A0G2JE03			0	0	1.659	0.73	0.43652	0.919458	59.57	56.3	143.7	78.43	25.53	64612.5	217008	22965.5	75509.4	17793.3	91580.6	166090	35320.2	35689.1	82752.3	137896	126790	110678
FALSE	High	Master Protein	Q9R045	Angiopoietin-related protein 2 OS=Mus musculus OX=10090 GN=Angptl2 PE=2 SV=2	0	18.641	12	4	17	4	493	57.1	7.75	30.48	4		extracellular matrix	signal transduction activity or receptor binding	Pf00147	26360	ENSMUSG00000004105	Angptl2	mmu:26360; Q8BM09; Q9R045			0	0	1.091	0.12	0.699509	0.966732	85.68	79.4	120.6	84.13	30.2	3546.93	224207		73643.9	235216	545676	286149		128368	194214	177564	178898	173973
FALSE	Medium	Master Protein	Q9R182	Angiopoietin-related protein 3 OS=Mus musculus OX=10090 GN=Angptl3 PE=1 SV=1	0.014	2.412	2	1	2	1	455	52.5	6.65	0	1	cell adhesion;other metabolic processes;developmental processes;signal transduction;other biological processes	non-structural extracellular;extracellular matrix;ER/Golgi;other cytoplasmic organelle;other cell component	signal transduction activity or receptor binding;enzyme regulator activity;other molecular function	Pf00147	30924	ENSMUSG00000028553	Angptl3	mmu:30924; Q9R182	Assembly of active LPL and LIPC lipase complexes		1	0	1.556	0.64	0.62882	0.961787	32.07	73.2	126.8	41.01	14.56	5052.53	8943.39	2539.84	2845.84	4689.41	3373.46	2595.04	2559.25	4519.73	3449.92	4434.7	2717.2	2788.16
FALSE	High	Master Protein	Q8R1Q3	Angiopoietin-related protein 7 OS=Mus musculus OX=10090 GN=Angptl7 PE=2 SV=1	0	7.561	12	2	3	2	337	39	7.85	7.72	2	developmental processes;other biological processes	non-structural extracellular;extracellular matrix	other molecular function	Pf00147	654812	ENSMUSG00000028989	Angptl7	mmu:654812; Q8R1Q3			0	0	0.819	-0.29	0.342135	0.882462	56.8	99.3	100.7	44.54	33.74		342114		68797.6	189684	128584	77459.6	188287	314399		119171		68961.5
FALSE	High	Master Protein	A0A5F8MPW1	Angiotensin 1-10 OS=Mus musculus OX=10090 GN=Agt PE=1 SV=1	0	11.488	13	3	14	3	477	52	5.44	23.4	3	other biological processes	non-structural extracellular	enzyme regulator activity	Pf00079		ENSMUSG00000031980	Agt	A0A5F8MPW1			0	0	0.963	-0.05	0.573658	0.953711	62	99.8	100.2	52.51	23.52	52541	72000.8	86944.8	45390.5	55194.7	160997	94855.8	26835.7		23378.8	51657	33614.5	26473.6
FALSE	High	Master Protein	P09470	Angiotensin-converting enzyme OS=Mus musculus OX=10090 GN=Ace PE=1 SV=3	0	99.562	23	15	105	15	1312	150.8	6.55	319.27	15	cell cycle OR cell proliferation;protein metabolism;other metabolic processes;stress response;transport;developmental processes;signal transduction;other biological processes	non-structural extracellular;plasma membrane;other membranes;cytoskeleton;other cytoplasmic organelle;other cell component	signal transduction activity or receptor binding;other molecular function	Pf01401	11421	ENSMUSG00000020681	Ace	mmu:11421; P09470; P22967; Q6GTS2	Metabolism of Angiotensinogen to Angiotensins	ACE inhibitor pathway; Deregulation of renin-angiotensin system by SARS-CoV infection	3	0	1.552	0.63	0.448262	0.923811	93.68	64.5	135.5	85.81	46.4	2.001e+06	1.20945e+07	2.39167e+06	5.32028e+06	390495	5.7133e+06	4.34758e+06	942042	771546	1.85485e+06	4.20045e+06	3.93493e+06	3.52188e+06
FALSE	High	Master Protein	P16283	Anion exchange protein 3 OS=Mus musculus OX=10090 GN=Slc4a3 PE=1 SV=2	0	15.42	6	3	20	3	1227	135.3	6.51	68.86	3	transport;other biological processes	plasma membrane;other membranes	transporter activity;other molecular function	Pf00955, Pf07565	20536	ENSMUSG00000006576	Slc4a3	mmu:20536; P16283; Q9ERP5	Bicarbonate transporters		1	0	0.724	-0.47	0.208639	0.800659	45.96	95.9	104.1	43.23	49.22	289140	186164	187338	111190	141616	118217	169990	182701		60245.2		154047	39535.5
FALSE	High	Master Protein	A0A0R4J101	Anion exchange protein OS=Mus musculus OX=10090 GN=Slc4a2 PE=1 SV=1	0.003	3.173	2	1	2	1	1237	136.7	6.14	2.24	1	transport;developmental processes;other biological processes	plasma membrane;other membranes	transporter activity;other molecular function	Pf00955, Pf07565	20535	ENSMUSG00000028962	Slc4a2	A0A0R4J101; mmu:20535			0	0	0.991	-0.01	0.599077	0.953711	43.27	106.3	93.7	33.49	28.5		8431			6314.21	13019	7892.42		14377.7	4011.08	5121.24
FALSE	High	Master Protein	D3Y273	Anion exchange protein OS=Mus musculus OX=10090 GN=Slc4a7 PE=1 SV=2	0.009	2.662	2	1	2	1	1095	123.2	6.44	5.23	1	transport;other biological processes	plasma membrane;other membranes	transporter activity	Pf00955, Pf07565		ENSMUSG00000021733	Slc4a7	A0A286YD88; D3Y273			0	0	1.157	0.21	0.914195	0.992938	100.93	92.7	107.3	79.68	14.51	29403.7	114262	25838		36984.5	202317	161466						28243.4
FALSE	High	Master Protein	Q7TQI7	Ankyrin repeat and BTB/POZ domain-containing protein 2 OS=Mus musculus OX=10090 GN=Abtb2 PE=1 SV=1	0.001	4.508	2	1	6	1	1024	113.4	6.28	13.72	1	other biological processes		other molecular function	Pf00023, Pf00651, Pf12796	99382	ENSMUSG00000032724	Abtb2	mmu:99382; Q7TQI7			0	0	1.161	0.22	0.945918	0.995415	71.46	92.5	107.5	65.19	11.96		34273.8		46347			96802.5	29479.8			40681.4		21319.8
FALSE	High	Master Protein	E9Q1M6	Ankyrin repeat and KH domain-containing 1 OS=Mus musculus OX=10090 GN=Ankhd1 PE=1 SV=1	0.002	3.459	1	1	1	1	2485	263.2	5.92	2.75	1	stress response	other cell component	nucleic acid binding activity	Pf00013, Pf12796		ENSMUSG00000024483	Ankhd1	E9Q1M6			0	0	0.335	-1.58	0.00230516	0.0357871	38.76	148.7	51.3	45.15	16.48	51128.7	102006	16265.4				55415.9	101778		12497.5		11381.7
FALSE	High	Master Protein	Q6P1H6	Ankyrin repeat and LEM domain-containing protein 2 OS=Mus musculus OX=10090 GN=Ankle2 PE=1 SV=2	0.002	3.532	1	1	1	1	964	106.1	7.37	2.93	1	cell cycle OR cell proliferation;cell organization and biogenesis;developmental processes;other biological processes	other membranes;ER/Golgi	other molecular function	Pf00023, Pf03020	71782	ENSMUSG00000029501	Ankle2	mmu:71782; Q3UQF6; Q3UY52; Q3V1X7; Q6P1H6; Q6ZQ67; Q8BRM7; Q9CTK6	RHOG GTPase cycle; RAC2 GTPase cycle; Initiation of Nuclear Envelope (NE) Reformation		3	0
FALSE	High	Master Protein	A0A3B2W7H4	Ankyrin repeat and SAM domain containing 1 OS=Mus musculus OX=10090 GN=Anks1 PE=1 SV=1	0	6.197	4	1	16	1	593	65.4	6.49	57.25	1				Pf00536, Pf00640	224650	ENSMUSG00000024219	Anks1	A0A3B2W7H4			0	0	0.746	-0.42	0.242006	0.823245	36.44	114.5	85.5	3.93	28.8	162055	261867	172331	154658						70443.4	74608.8	119741	76437.3
FALSE	High	Master Protein	Q9CQ31	Ankyrin repeat and SOCS box protein 11 OS=Mus musculus OX=10090 GN=Asb11 PE=2 SV=1	0.007	2.81	8	1	1	1	323	35.3	7.94	2.68	1	protein metabolism;other metabolic processes;stress response;signal transduction;other biological processes	ER/Golgi;other cell component	other molecular function	Pf00023, Pf07525, Pf12796	68854	ENSMUSG00000031382	Asb11	A2AIH7; mmu:68854; Q3UJ13; Q9CQ31; Q9D0V1	Antigen processing: Ubiquitination & Proteasome degradation; Neddylation		2	0
FALSE	High	Master Protein	Q8K0L0	Ankyrin repeat and SOCS box protein 2 OS=Mus musculus OX=10090 GN=Asb2 PE=1 SV=1	0	20.425	11	4	31	4	634	70.2	7.05	102.45	4	cell organization and biogenesis;protein metabolism;other metabolic processes;developmental processes;signal transduction;other biological processes	cytoskeleton;other cell component	other molecular function	Pf00023, Pf07525, Pf12796	65256	ENSMUSG00000021200	Asb2	Q8K0L0; Q9CTH4; Q9WV73			0	0	0.956	-0.07	0.430406	0.9162	48.25	107	93	44.36	36.66	295201	411151	218435	182130	177794	642554	367260	569512	916939	218849	135726	259713	113806
FALSE	Medium	Master Protein	Q9WV71	Ankyrin repeat and SOCS box protein 4 OS=Mus musculus OX=10090 GN=Asb4 PE=1 SV=1	0.034	1.98	2	1	1	1	426	48.1	7.52	1.7	1	protein metabolism;other metabolic processes;signal transduction;other biological processes	other cell component	other molecular function	Pf07525, Pf12796	65255	ENSMUSG00000042607	Asb4	mmu:65255; Q3UZE1; Q3V070; Q9WV71	Antigen processing: Ubiquitination & Proteasome degradation; Neddylation		2	0	3.687	1.88	0.010727	0.132623	91.69	57.4	142.6	86.82	95.62							229817	122053	33636	73981.6
FALSE	High	Master Protein	Q9CR42	Ankyrin repeat domain-containing protein 1 OS=Mus musculus OX=10090 GN=Ankrd1 PE=1 SV=1	0	48.857	35	9	70	9	319	36	8.63	144.53	9	developmental processes;signal transduction;other biological processes	cytosol;cytoskeleton;nucleus;other cell component	cytoskeletal activity;nucleic acid binding activity;other molecular function	Pf12796	107765	ENSMUSG00000024803	Ankrd1	mmu:107765; O55014; Q3UIF7; Q3UJ39; Q792Q9; Q9CR42		Hypertrophy model	1	0	4.963	2.31	3.46116e-05	0.000712949	100.86	18.7	181.3	95.11	44.26	131577	645946	1.28791e+06	1.17993e+06	38446.1	520351	838479	159928	394221	3.03746e+06	4.1331e+06	1.31526e+06	1.20859e+06
FALSE	High	Master Protein	Q80UP5	Ankyrin repeat domain-containing protein 13A OS=Mus musculus OX=10090 GN=Ankrd13a PE=1 SV=2	0	14.882	9	3	15	3	588	67.1	5.08	38	3	other biological processes	plasma membrane;other membranes;other cytoplasmic organelle;other cell component	other molecular function	Pf11904, Pf12796	68420	ENSMUSG00000041870	Ankrd13a	mmu:68420; Q2VPQ7; Q6P7F2; Q80UP5			0	0	1.157	0.21	0.882675	0.99079	73.72	89	111	48.11	24.6	56583.6	154294	63141.3	65289.3	75345.6	214324	160096	214895		71421.1	108724	50326.8	73874.3
FALSE	Medium	Master Protein	E9Q804	Ankyrin repeat domain-containing protein 17 OS=Mus musculus OX=10090 GN=Ankrd17 PE=1 SV=3	0.034	1.985	0	1	1	1	2602	274	6.52	2.37	1			nucleic acid binding activity	Pf00013, Pf12796	81702	ENSMUSG00000055204	Ankrd17	E9Q804			0	0	0.778	-0.36	0.320728	0.874763	46.37	104.8	95.2	53.19	42.05				16757.8		50247.8	15848					8803.78
FALSE	High	Master Protein	A0A494B9J0	Ankyrin repeat domain-containing protein 2 OS=Mus musculus OX=10090 GN=Ankrd2 PE=1 SV=1	0	17.177	22	4	11	4	332	37.1	6.23	18.65	4		other cell component		Pf12796		ENSMUSG00000025172	Ankrd2	A0A494B9J0			0	0	100	6.64	1e-17	2.70958e-16			200		59.31										420157	268711	141455	120294
FALSE	Medium	Master Protein	D3Z482	Ankyrin repeat domain-containing protein 26 OS=Mus musculus OX=10090 GN=Ankrd26 PE=1 SV=1	0.032	2.015	1	1	2	1	1681	192.1	5.95	4.77	1				Pf12001, Pf12796, Pf14915	232339	ENSMUSG00000007827	Ankrd26	D3Z482; mmu:232339			0	0
FALSE	High	Master Protein	G3UXF4	Ankyrin-1 (Fragment) OS=Mus musculus OX=10090 GN=Ank1 PE=1 SV=1	0	5.538	29	1	2	1	109	12.4	5.24	10	1						ENSMUSG00000031543	Ank1	G3UXF4			0	0	0.22	-2.19	7.2555e-06	0.000159662	46.36	163.9	36.1	42.2						240990				463830		41599.6
FALSE	High	Master Protein	E9QNT8	Ankyrin-1 OS=Mus musculus OX=10090 GN=Ank1 PE=1 SV=1	0	121.781	23	22	139	22	1862	204.1	6.55	407.72	22	signal transduction	other membranes;cytoskeleton		Pf00531, Pf00791, Pf12796, Pf17809	11733	ENSMUSG00000031543	Ank1	E9QNT8; mmu:11733			0	0	0.673	-0.57	0.0489733	0.39996	106.98	114.8	85.2	130.73	109.69	1.89221e+07	6.3317e+06	1.50181e+06	3.71161e+06	1.04017e+07	2.05667e+06	1.99279e+06	638278	997787	258404	2.35115e+06	4.49505e+06	1.50681e+06
FALSE	High	Master Protein	S4R1Q5	Ankyrin-2 (Fragment) OS=Mus musculus OX=10090 GN=Ank2 PE=4 SV=2	0	9.368	17	1	9	1	122	13.9	6.68	25.5	1						ENSMUSG00000032826	Ank2	S4R1Q5			0	0	1.555	0.64	0.552032	0.951442	81.45	93.3	106.7	68.55	54.43	25045.5	81413.5	240454		728479	383532	188808		479436	173091	248595	299875	427790
FALSE	High	Master Protein	S4R2F3	Ankyrin-2 OS=Mus musculus OX=10090 GN=Ank2 PE=1 SV=3	0	115.262	10	19	142	17	3926	428.8	5.17	404.96	19	cell-cell signaling;cell organization and biogenesis;developmental processes;signal transduction;other biological processes	plasma membrane;other membranes;cytoskeleton	cytoskeletal activity;other molecular function	Pf00531, Pf00791, Pf12796, Pf17809		ENSMUSG00000032826	Ank2	S4R2F3			0	2	0.966	-0.05	0.688166	0.964002	67.07	108.3	91.7	20.28	12.15	4.15779e+06	7.04779e+06	4.10278e+06	5.02573e+06	4.42718e+06	7.41584e+06	5.29366e+06	4.85973e+06	8.00045e+06	2.9852e+06	3.49912e+06	2.74655e+06	2.26838e+06
FALSE	High	Master Protein	G5E8K5	Ankyrin-3 OS=Mus musculus OX=10090 GN=Ank3 PE=1 SV=1	0	91.77	14	16	109	14	1961	213.9	6.7	316.41	16	cell organization and biogenesis;transport;developmental processes;signal transduction;other biological processes	plasma membrane;other membranes;cytosol;cytoskeleton;ER/Golgi;other cytoplasmic organelle;other cell component	cytoskeletal activity;other molecular function	Pf00531, Pf00791, Pf12796, Pf17809	11735	ENSMUSG00000069601	Ank3	G5E8K4; G5E8K5; mmu:11735; O08866; O08867; Q3TSJ8; Q4U205; Q4U206; Q4U256; Q4U260; Q61305; Q61306; Q61307; Q61308; Q61309; Q61310; Q8CBN3; Q8VC68		Splicing factor NOVA regulated synaptic proteins	1	0	1.152	0.2	0.727695	0.971014	79.4	89.2	110.8	76.4	32.6	860878	1.86177e+06	607587	869772	144086	3.13288e+06	982965	473426	693482	1.10212e+06	882558	728625	617651
FALSE	High	Master Protein	P10107	Annexin A1 OS=Mus musculus OX=10090 GN=Anxa1 PE=1 SV=2	0	75.285	34	11	105	11	346	38.7	7.37	331.39	11	cell-cell signaling;cell organization and biogenesis;stress response;transport;signal transduction;other biological processes	non-structural extracellular;plasma membrane;other membranes;cytosol;cytoskeleton;mitochondrion;nucleus;other cytoplasmic organelle;other cell component	enzyme regulator activity;nucleic acid binding activity;other molecular function	Pf00191	16952	ENSMUSG00000024659	Anxa1	mmu:16952; P10107	G alpha (q) signalling events; G alpha (i) signalling events; Formyl peptide receptors bind formyl peptides and many other ligands	Spinal cord injury; Prostaglandin synthesis and regulation	5	0	1.656	0.73	0.367191	0.885866	101.6	52.7	147.3	83.81	20.45	1.37973e+06	1.15869e+07	1.57526e+06	2.56892e+06	2.05302e+06	1.01918e+07	6.75134e+06	2.18224e+06	1.06572e+06	4.22988e+06	4.43066e+06	2.73871e+06	2.70854e+06
FALSE	High	Master Protein	P97384	Annexin A11 OS=Mus musculus OX=10090 GN=Anxa11 PE=1 SV=2	0	42.541	26	9	79	8	503	54	7.66	198.01	9	cell cycle OR cell proliferation;transport;other biological processes	plasma membrane;other membranes;cytosol;cytoskeleton;nucleus;other cytoplasmic organelle;other cell component	other molecular function	Pf00191	11744	ENSMUSG00000021866	Anxa11	mmu:11744; P97384; Q921F1			0	0	0.817	-0.29	0.188234	0.773215	70.48	107	93	70.61	59.55	808902	2.07324e+06	2.23466e+06	649657	1.64888e+06	5.75028e+06	4.37561e+06	2.36183e+06	1.53851e+06	1.59613e+06	1.06772e+06	387634	713336
FALSE	High	Master Protein	P07356	Annexin A2 OS=Mus musculus OX=10090 GN=Anxa2 PE=1 SV=2	0	116.869	49	14	219	14	339	38.7	7.69	677.04	14	cell adhesion;cell organization and biogenesis;RNA metabolism OR transcription;other metabolic processes;transport;developmental processes;other biological processes	non-structural extracellular;extracellular matrix;plasma membrane;other membranes;cytosol;nucleus;other cytoplasmic organelle;other cell component	enzyme regulator activity;cytoskeletal activity;other molecular function	Pf00191	12306	ENSMUSG00000032231	Anxa2	mmu:12306; P07356	Neutrophil degranulation; Turbulent (oscillatory, disturbed) flow shear stress activates signaling by PIEZO1 and integrins in endothelial cells; Dissolution of Fibrin Clot	Prostaglandin synthesis and regulation	4	0	1.47	0.56	0.272211	0.842698	89.73	72.8	127.2	47.21	7.65	1.83731e+07	6.54212e+07	2.34602e+07	3.04248e+07	3.1627e+07	8.15924e+07	5.66701e+07	2.92484e+07	3.65572e+07	3.33671e+07	3.87685e+07	2.68862e+07	2.16894e+07
FALSE	High	Master Protein	O35639	Annexin A3 OS=Mus musculus OX=10090 GN=Anxa3 PE=1 SV=4	0	64.597	40	10	77	9	323	36.4	5.76	230.98	10	stress response;transport;developmental processes;other biological processes	plasma membrane;other membranes;nucleus;other cell component	enzyme regulator activity;other molecular function	Pf00191	11745	ENSMUSG00000029484	Anxa3	mmu:11745; O35639; Q3UBI0		Prostaglandin synthesis and regulation	1	1	1.107	0.15	0.704768	0.966732	82.26	84.5	115.5	44.82	29.22	1.38556e+06	5.62516e+06	2.34568e+06	1.6782e+06	1.64216e+06	3.88639e+06	4.42063e+06	2.32427e+06	2.64456e+06	2.79955e+06	1.56708e+06	2.07615e+06	1.62801e+06
FALSE	High	Master Protein	P97429	Annexin A4 OS=Mus musculus OX=10090 GN=Anxa4 PE=1 SV=4	0	60.356	51	14	96	14	319	35.9	5.57	221.59	14	developmental processes;signal transduction;other biological processes	plasma membrane;other membranes;nucleus;other cell component	other molecular function	Pf00191	11746	ENSMUSG00000029994	Anxa4	mmu:11746; P97429; Q3UCL0		Prostaglandin synthesis and regulation	1	0	1.615	0.69	0.377324	0.889926	68.83	81.5	118.5	49.4	29.69	1.2999e+06	7.5419e+06	3.87881e+06	2.81575e+06	1.92067e+06	5.71092e+06	4.44593e+06	3.03634e+06	2.15833e+06	5.23773e+06	3.70115e+06	2.83232e+06	2.6636e+06
FALSE	High	Master Protein	P48036	Annexin A5 OS=Mus musculus OX=10090 GN=Anxa5 PE=1 SV=1	0	111.036	63	18	224	18	319	35.7	4.96	572.65	18	stress response;transport;other biological processes	non-structural extracellular;plasma membrane;other membranes;cytoskeleton;ER/Golgi;other cell component	signal transduction activity or receptor binding;transporter activity;other molecular function	Pf00191	11747	ENSMUSG00000027712	Anxa5	mmu:11747; P48036; Q3U5Q1; Q3U5X4; Q3U8K1; Q3UGV0; Q99LA1	Platelet degranulation	Prostaglandin synthesis and regulation	2	0	1.521	0.61	0.225971	0.810094	95.51	72.9	127.1	51.55	25.07	1.20971e+07	3.48727e+07	1.58624e+07	1.22274e+07	1.02215e+07	3.23281e+07	2.75601e+07	1.03383e+07	9.004e+06	2.14795e+07	1.80531e+07	1.71452e+07	1.35652e+07
FALSE	High	Master Protein	P14824	Annexin A6 OS=Mus musculus OX=10090 GN=Anxa6 PE=1 SV=3	0	212.17	47	26	419	26	673	75.8	5.5	1209.83	26	transport;signal transduction;other biological processes	plasma membrane;other membranes;cytosol;mitochondrion;other cytoplasmic organelle;other cell component	transporter activity;other molecular function	Pf00191	11749	ENSMUSG00000018340	Anxa6	mmu:11749; P14824; Q8BSS4		Prostaglandin synthesis and regulation; Comprehensive IL-17A signaling; Calcium regulation in cardiac cells	3	0	1.265	0.34	0.543454	0.948539	82.33	91	109	36.99	17.58	3.27064e+07	8.60027e+07	4.76192e+07	3.73727e+07	5.88056e+07	1.11387e+08	8.75438e+07	6.48872e+07	5.19477e+07	5.4435e+07	5.31038e+07	4.00446e+07	2.93655e+07
FALSE	High	Master Protein	Q07076	Annexin A7 OS=Mus musculus OX=10090 GN=Anxa7 PE=1 SV=2	0	16.428	12	4	35	4	463	49.9	6.18	58.19	4	cell-cell signaling;cell cycle OR cell proliferation;cell organization and biogenesis;stress response;transport;developmental processes;signal transduction;other biological processes	plasma membrane;other membranes;cytosol;nucleus;other cell component	other molecular function	Pf00191	11750	ENSMUSG00000021814	Anxa7	mmu:11750; Q07076; Q3TT33			0	0	1.981	0.99	0.160668	0.741451	57.24	62.6	137.4	35.93	29.46	1.23143e+06	2.78312e+06	3.05883e+06	1.86665e+06	2.54039e+06	3395600	3.043e+06	2.24469e+06	1.53217e+06	4.41791e+06	4.39545e+06	3.12369e+06	2.09326e+06
FALSE	High	Master Protein	Q8BH79	Anoctamin-10 OS=Mus musculus OX=10090 GN=Ano10 PE=1 SV=1	0	7.318	3	1	4	1	659	76.1	6.7	11.22	1	transport	plasma membrane;other membranes;other cell component	transporter activity	Pf04547	102566	ENSMUSG00000037949	Ano10	mmu:102566; Q4FZD2; Q8BH79; Q8BMS8; Q8BV74; Q8BW67; Q8R0U0; Q99LP0	Stimuli-sensing channels		1	0	1.434	0.52	0.747363	0.971721	4.37	82.2	117.8		4.16		147594									126258
FALSE	High	Master Protein	Q6P9J9	Anoctamin-6 OS=Mus musculus OX=10090 GN=Ano6 PE=1 SV=1	0	18.914	8	4	28	4	911	106.2	6.76	50.45	4	cell organization and biogenesis;stress response;transport;developmental processes;signal transduction;other biological processes	plasma membrane;other membranes;other cell component	transporter activity;other molecular function	Pf04547, Pf16178	105722	ENSMUSG00000064210	Ano6	mmu:105722; Q6P9J9; Q8C242	Neutrophil degranulation; Stimuli-sensing channels		2	0	0.927	-0.11	0.509599	0.943679	73.72	107.3	92.7	57.34	56.97		195835	133141	187394	281806	540056	430019	231201	113366	134586	76059.5	86325.4	156700
FALSE	High	Master Protein	Q6DFX2	Anthrax toxin receptor 2 OS=Mus musculus OX=10090 GN=Antxr2 PE=1 SV=1	0	5.778	4	1	3	1	487	53.2	7.56	10.6	1	cell organization and biogenesis;developmental processes;other biological processes	plasma membrane;other membranes;other cell component	other molecular function	Pf00092, Pf05586, Pf05587	71914	ENSMUSG00000029338	Antxr2	mmu:71914; Q6DFX2; Q99L17			0	0	0.649	-0.62	0.137575	0.689976	84.86	125.5	74.5	71.9	32.07					208228	28902		221416				67206.4
FALSE	High	Master Protein	P36371	Antigen peptide transporter 2 OS=Mus musculus OX=10090 GN=Tap2 PE=1 SV=1	0.003	3.19	2	1	2	1	702	77.4	7.24	2.62	1	cell organization and biogenesis;transport;other biological processes	other membranes;ER/Golgi;nucleus	signal transduction activity or receptor binding;transporter activity;other molecular function	Pf00005, Pf00664	21355	ENSMUSG00000024339	Tap2	mmu:21355; P36371	ER-Phagosome pathway; Antigen Presentation: Folding, assembly and peptide loading of class I MHC		2	0	1.774	0.83	0.443215	0.922865	56.53	78.7	121.3	40.8	50.5		11423.3				12723.3	14917.2		7855.58	18204.8		5874.01	5933.89
FALSE	High	Master Protein	P32261	Antithrombin-III OS=Mus musculus OX=10090 GN=Serpinc1 PE=1 SV=1	0	81.788	46	13	115	13	465	52	6.46	331.29	13	stress response;other biological processes	non-structural extracellular	enzyme regulator activity;other molecular function	Pf00079	11905	ENSMUSG00000026715	Serpinc1	mmu:11905; P32261	Regulation of Insulin-like Growth Factor (IGF) transport and uptake by Insulin-like Growth Factor Binding Proteins (IGFBPs); Post-translational protein phosphorylation; Common Pathway of Fibrin Clot Formation; Intrinsic Pathway of Fibrin Clot Formation		4	0	0.764	-0.39	0.299363	0.86303	94.69	114.6	85.4	54.52	50.28	6.93843e+06	1.84744e+07	7.5826e+06	7.35587e+06	1.00206e+07	1.63493e+07	1.69876e+07	2.28271e+06	4.53365e+06	2.14227e+06	7.36252e+06	4.71381e+06	884724
FALSE	High	Master Protein	Q6Q899	Antiviral innate immune response receptor RIG-I OS=Mus musculus OX=10090 GN=Ddx58 PE=1 SV=2	0	24.647	10	5	18	5	926	105.9	6.65	29.76	5	other metabolic processes;stress response;signal transduction;other biological processes	plasma membrane;other membranes;cytosol;cytoskeleton;other cell component	nucleic acid binding activity;other molecular function	Pf00270, Pf00271, Pf11648, Pf16739, Pf18119	230073	ENSMUSG00000040296	Rigi	A2AP28; mmu:230073; Q6Q899; Q8C320; Q8C5I3; Q8C7T2	Ub-specific processing proteases; ISG15 antiviral mechanism; Negative regulators of DDX58/IFIH1 signaling; OAS antiviral response		4	0	1.41	0.5	0.764869	0.974211	65.35	78.1	121.9	102.68	42.51	111961	873955	17952.8	183460	212929	124922	220524	71709.3	125296	34739.6	106866	133927	127844
FALSE	High	Master Protein	H3BKM0	AP complex subunit beta OS=Mus musculus OX=10090 GN=Ap2b1 PE=1 SV=1	0	104.93	28	20	169	15	913	101.3	5.29	548.9	20	transport	other membranes	other molecular function	Pf01602, Pf02883, Pf09066		ENSMUSG00000035152	Ap2b1	H3BKM0			0	0	1.772	0.83	0.325613	0.874763	78.12	61.7	138.3	45.52	26.36	2.46407e+06	4.45039e+06	1.5423e+06	2.34507e+06	1.81112e+06	4.29776e+06	1.945e+06	1.05829e+06	1.78556e+06	2.73425e+06	3.60507e+06	2.33713e+06	3.48977e+06
FALSE	High	Master Protein	A0A0G2JFY6	AP complex subunit beta OS=Mus musculus OX=10090 GN=Ap4b1 PE=1 SV=1	0.001	4.724	3	1	1	1	570	64.3	5.91	2.61	1	transport	other membranes	other molecular function	Pf01602, Pf09066		ENSMUSG00000032952	Ap4b1	A0A0G2JFY6			0	0
FALSE	High	Master Protein	O35643	AP-1 complex subunit beta-1 OS=Mus musculus OX=10090 GN=Ap1b1 PE=1 SV=2	0	125.397	35	22	192	17	943	103.9	5.17	650.99	22	cell organization and biogenesis;transport;developmental processes	other membranes;cytosol;ER/Golgi;other cytoplasmic organelle	other molecular function	Pf01602, Pf02883, Pf09066	11764	ENSMUSG00000009090	Ap1b1	mmu:11764; O35643; Q3TXG4; Q922E2	MHC class II antigen presentation; Golgi Associated Vesicle Biogenesis; Lysosome Vesicle Biogenesis		3	6	1.279	0.35	0.519944	0.943941	68.14	83.7	116.3	26.47	17.37	4.31192e+06	1.09431e+07	4.87887e+06	3.86683e+06	5.17647e+06	9.08673e+06	7.82771e+06	6.38758e+06	7.88855e+06	6.51514e+06	6.31442e+06	4.75789e+06	4.63124e+06
FALSE	High	Master Protein	Q8CBB7	AP-1 complex subunit gamma OS=Mus musculus OX=10090 GN=Ap1g1 PE=1 SV=1	0	42.214	11	5	62	5	825	91.7	6.8	183.27	5	cell organization and biogenesis;transport;other biological processes	other membranes;cytosol;ER/Golgi;other cytoplasmic organelle;other cell component	cytoskeletal activity;other molecular function	Pf01602, Pf02883	11765	ENSMUSG00000031731	Ap1g1	Q8CBB7			0	0	1.742	0.8	0.380102	0.892677	55.47	59.7	140.3	42.49	30.89	482594	765333	350771	696396	732143	1.22372e+06	933103	354100	593450	592014	1.12308e+06	741474	682583
FALSE	High	Master Protein	P35585	AP-1 complex subunit mu-1 OS=Mus musculus OX=10090 GN=Ap1m1 PE=1 SV=3	0	18.062	20	4	19	4	423	48.5	7.3	31.53	4	cell organization and biogenesis;transport	other membranes;cytosol;ER/Golgi;other cytoplasmic organelle;other cell component	other molecular function	Pf00928, Pf01217	11767	ENSMUSG00000003033	Ap1m1	mmu:11767; P35585	Neutrophil degranulation; MHC class II antigen presentation; Golgi Associated Vesicle Biogenesis; Lysosome Vesicle Biogenesis		4	0	2.095	1.07	0.224423	0.810094	69.99	36.2	163.8	179.13	58.41	48239.8	1.72794e+06	57439	85527.4	51991.4	257308	164876	16226.3	116876	205721	508882	337042	95901.8
FALSE	High	Master Protein	D3YXN0	AP-1 complex subunit sigma-1A (Fragment) OS=Mus musculus OX=10090 GN=Ap1s1 PE=1 SV=1	0	5.036	8	2	5	2	189	22	5.52	0	2	transport;other biological processes	other membranes;ER/Golgi	other molecular function	Pf01217		ENSMUSG00000004849	Ap1s1	D3YXN0			0	0	1.965	0.97	0.271233	0.842698	36.9	67.4	132.6	61.96	0.56		3477.98	12394.4			22636.2	24559.7			20552.6
FALSE	High	Master Protein	P17426	AP-2 complex subunit alpha-1 OS=Mus musculus OX=10090 GN=Ap2a1 PE=1 SV=1	0	55.778	18	10	92	6	977	107.6	7.03	274.41	10	transport;other biological processes	plasma membrane;other membranes;other cell component	signal transduction activity or receptor binding;other molecular function	Pf01602, Pf02296, Pf02883	11771	ENSMUSG00000060279	Ap2a1	mmu:11771; P17426	MHC class II antigen presentation; Recycling pathway of L1; Cargo recognition for clathrin-mediated endocytosis; LDL clearance; Trafficking of GluR2-containing AMPA receptors; Retrograde neurotrophin signalling; WNT5A-dependent internalization of FZD4; WNT5A-dependent internalization of FZD2, FZD5 and ROR2; VLDLR internalisation and degradation	EGFR1 signaling pathway	11	0	1.167	0.22	0.802646	0.98199	67.15	93.5	106.5	36.96	25.13	1.84525e+06	3.50236e+06	1.40285e+06	1.53405e+06	1.6233e+06	2.84882e+06	2.26226e+06	988446	1.41958e+06	1.25771e+06	1.33333e+06	1.54105e+06	1.58303e+06
FALSE	High	Master Protein	P17427	AP-2 complex subunit alpha-2 OS=Mus musculus OX=10090 GN=Ap2a2 PE=1 SV=2	0	95.325	33	20	121	16	938	104	6.93	357.29	20	transport;other biological processes	plasma membrane;other membranes;ER/Golgi;other cell component	other molecular function	Pf01602, Pf02296, Pf02883	11772	ENSMUSG00000002957	Ap2a2	mmu:11772; P17427; Q8C2J5; Q921V0	Neutrophil degranulation; MHC class II antigen presentation; Recycling pathway of L1; Cargo recognition for clathrin-mediated endocytosis; LDL clearance; Trafficking of GluR2-containing AMPA receptors; Retrograde neurotrophin signalling; WNT5A-dependent internalization of FZD4; WNT5A-dependent internalization of FZD2, FZD5 and ROR2; VLDLR internalisation and degradation		11	4	1.414	0.5	0.679305	0.962624	65.62	86.5	113.5	37.56	16.01	1.18369e+06	6.03888e+06	2.51154e+06	2.30143e+06	2.9223e+06	4.16956e+06	3.04878e+06	2.58497e+06	2.25639e+06	2.45284e+06	3.31961e+06	1.95266e+06	1.80495e+06
FALSE	High	Master Protein	P84091	AP-2 complex subunit mu OS=Mus musculus OX=10090 GN=Ap2m1 PE=1 SV=1	0	29.518	24	7	26	7	435	49.6	9.54	57.84	7	cell organization and biogenesis;transport;other biological processes	plasma membrane;other membranes;other cell component	signal transduction activity or receptor binding;other molecular function	Pf00928, Pf01217	11773	ENSMUSG00000022841	Ap2m1	mmu:11773; P20172; P53679; P84091	Cargo recognition for clathrin-mediated endocytosis; MHC class II antigen presentation; Recycling pathway of L1; LDL clearance; Trafficking of GluR2-containing AMPA receptors; Retrograde neurotrophin signalling; Formation of annular gap junctions; WNT5A-dependent internalization of FZD4; WNT5A-dependent internalization of FZD2, FZD5 and ROR2; VLDLR internalisation and degradation		12	0	1.322	0.4	0.965621	0.996474	95.67	78.8	121.2	39.35	58.81	972330	2.74076e+06	983696	1.49733e+06	2.00075e+06	307635	1.56168e+06	1.37175e+06	1.96235e+06	188077	2.20654e+06	1.01014e+06	1.28863e+06
FALSE	High	Master Protein	Q9Z1T1	AP-3 complex subunit beta-1 OS=Mus musculus OX=10090 GN=Ap3b1 PE=1 SV=2	0	28.786	10	6	37	6	1105	122.7	5.66	75.06	6	cell organization and biogenesis;protein metabolism;RNA metabolism OR transcription;other metabolic processes;stress response;transport;developmental processes;signal transduction;other biological processes	non-structural extracellular;other membranes;mitochondrion;ER/Golgi;other cytoplasmic organelle;other cell component	other molecular function	Pf01602, Pf14796, Pf14797	11774	ENSMUSG00000021686	Ap3b1	E9QQ08; mmu:11774; Q91YR4; Q9Z1T1	Golgi Associated Vesicle Biogenesis		1	0	1.357	0.44	0.881213	0.990758	68.95	74.3	125.7	50.4	34.52	191162	537312	171174	165804	387452	714341	557437	154311	612313	281903	287537	159089	290237
FALSE	High	Master Protein	O54774	AP-3 complex subunit delta-1 OS=Mus musculus OX=10090 GN=Ap3d1 PE=1 SV=1	0	23.862	9	6	20	6	1199	135	7.37	53.28	6	cell organization and biogenesis;transport;other biological processes	other membranes;ER/Golgi;other cytoplasmic organelle;other cell component		Pf01602, Pf06375	11776	ENSMUSG00000020198	Ap3d1	mmu:11776; O54774			0	0	1.253	0.32	0.906686	0.992434	74	79.6	120.4	48.1	27.81	493389	723570	470773	267399	1.84203e+06	787824	892663	608213	447217	673906	773434	384349	394715
FALSE	High	Master Protein	Q9JKC8	AP-3 complex subunit mu-1 OS=Mus musculus OX=10090 GN=Ap3m1 PE=1 SV=1	0	19.982	19	4	19	4	418	46.9	6.93	47.4	4	cell organization and biogenesis;transport	other membranes;ER/Golgi;other cytoplasmic organelle;other cell component	other molecular function	Pf00928, Pf01217	55946	ENSMUSG00000021824	Ap3m1	mmu:55946; Q5BKQ6; Q9JKC8			0	0	1.261	0.33	0.999995	0.999995	85.73	93.4	106.6	44.08	60.7	157310	282254	51334.4	327195	431889	469455	317325	414386	282780	140120	61975.8	339761	179559
FALSE	High	Master Protein	Q80V94	AP-4 complex subunit epsilon-1 OS=Mus musculus OX=10090 GN=Ap4e1 PE=1 SV=3	0	6.419	4	2	3	2	1122	124.8	5.72	7.3	2	transport	other membranes;ER/Golgi	other molecular function	Pf01602, Pf14807	108011	ENSMUSG00000001998	Ap4e1	A2ASB4; mmu:108011; Q80V94	Golgi Associated Vesicle Biogenesis; Lysosome Vesicle Biogenesis		2	0	1.821	0.86	0.309839	0.865208	63.85	70	130	60.99	57.99				90255.2	50586	64056.3				38549.8		136881	46150.7
FALSE	Medium	Master Protein	Q3U829	AP-5 complex subunit zeta-1 OS=Mus musculus OX=10090 GN=Ap5z1 PE=2 SV=1	0.024	2.212	2	1	3	1	807	89.4	6.95	2.31	1	cell organization and biogenesis;protein metabolism;DNA metabolism;other metabolic processes;stress response;transport;developmental processes	other membranes;nucleus;other cytoplasmic organelle;other cell component		Pf14764	231855	ENSMUSG00000039623	Ap5z1	mmu:231855; Q3U829; Q3UJJ0; Q63ZW8; Q8BS06; Q8C488			0	0	3.08	1.62	0.0383865	0.339042	43.69	49	151		39.98									12384.8			11831.7
FALSE	High	Master Protein	Q3UHJ0	AP2-associated protein kinase 1 OS=Mus musculus OX=10090 GN=Aak1 PE=1 SV=2	0	32.24	9	4	21	4	959	103.3	6.7	52.18	4	protein metabolism;other metabolic processes;transport;other biological processes	plasma membrane;other membranes;cytosol;other cell component	signal transduction activity or receptor binding;kinase activity;other molecular function	Pf00069	269774	ENSMUSG00000057230	Aak1	B2RUJ0; mmu:269774; Q3TY53; Q3UHJ0; Q6ZPZ6; Q80XP6	Cargo recognition for clathrin-mediated endocytosis		2	0	1.574	0.65	0.570992	0.953545	85.98	67.6	132.4	29.47	55.34	113634	145269	160893	106324	215010	228260	164522	300267	183970	72698.1	441650	171410	246600
FALSE	High	Master Protein	Q00623	Apolipoprotein A-I OS=Mus musculus OX=10090 GN=Apoa1 PE=1 SV=2	0	15.581	23	3	25	3	264	30.6	5.73	61.82	3	cell cycle OR cell proliferation;cell organization and biogenesis;protein metabolism;other metabolic processes;transport;developmental processes;signal transduction;other biological processes	non-structural extracellular;cytosol;other cell component	signal transduction activity or receptor binding;transporter activity;enzyme regulator activity;other molecular function	Pf01442	11806	ENSMUSG00000032083	Apoa1	mmu:11806; O08855; O09042; Q00623; Q8BPD5	Scavenging of heme from plasma; Platelet degranulation ; Retinoid metabolism and transport; Regulation of Insulin-like Growth Factor (IGF) transport and uptake by Insulin-like Growth Factor Binding Proteins (IGFBPs); Post-translational protein phosphorylation; Heme signaling; Scavenging by Class B Receptors; Scavenging by Class A Receptors; Chylomicron assembly; Chylomicron remodeling; ABC transp…	Statin pathway; PPAR signaling pathway	16	0	0.849	-0.24	0.225567	0.810094	113.85	90	110	85.39	72.73	395281	386425	1.82388e+06	420155	1.28932e+06	2.52548e+06	1.62476e+06	107358	489574	392529	1.16449e+06	426046	116087
FALSE	High	Master Protein	P09813	Apolipoprotein A-II OS=Mus musculus OX=10090 GN=Apoa2 PE=1 SV=2	0	24.518	24	2	20	2	102	11.3	7.18	74.6	2	cell organization and biogenesis;protein metabolism;other metabolic processes;transport;other biological processes	non-structural extracellular;cytosol	signal transduction activity or receptor binding;transporter activity;enzyme regulator activity;other molecular function	Pf04711	11807	ENSMUSG00000005681	Apoa2	mmu:11807; P09813; Q3UKX6; Q61317	Regulation of Insulin-like Growth Factor (IGF) transport and uptake by Insulin-like Growth Factor Binding Proteins (IGFBPs); Post-translational protein phosphorylation; Retinoid metabolism and transport; Chylomicron assembly; Chylomicron remodeling	PPAR signaling pathway	6	0	1.124	0.17	0.656248	0.962423	91.91	105.5	94.5	33.14	87.35	1.0753e+06	2.08916e+06			2.24259e+06	677780	1.53521e+06				1.92905e+06	2.0174e+06	411079
FALSE	High	Master Protein	P06728	Apolipoprotein A-IV OS=Mus musculus OX=10090 GN=Apoa4 PE=1 SV=3	0	44.931	25	6	79	6	395	45	5.47	216.6	6	cell adhesion;cell organization and biogenesis;protein metabolism;other metabolic processes;stress response;transport;developmental processes;other biological processes	non-structural extracellular;cytosol;other cell component	transporter activity;enzyme regulator activity;other molecular function	Pf01442	11808	ENSMUSG00000032080	Apoa4	mmu:11808; P06728; Q91XF8	Retinoid metabolism and transport; Chylomicron assembly; Chylomicron remodeling	Statin pathway	4	0	1.148	0.2	0.999454	0.999995	79.78	113.3	86.7	41.41	37.36	2.191e+06	5.83379e+06	5.31428e+06	3.56468e+06	5.22067e+06	6.86771e+06	4.57461e+06	2.91782e+06	1.69985e+06	2.06699e+06	5.61463e+06	1.81836e+06	1.64622e+06
FALSE	High	Master Protein	A0A0U1RNM5	Apolipoprotein B receptor OS=Mus musculus OX=10090 GN=Apobr PE=1 SV=1	0.007	2.819	39	1	1	1	59	6.6	5.95	0	1	transport		other molecular function			ENSMUSG00000042759	Apobr	A0A0U1RNM5			0	0
FALSE	High	Master Protein	E9Q414	Apolipoprotein B-100 OS=Mus musculus OX=10090 GN=Apob PE=1 SV=1	0	34.522	4	9	26	9	4505	509.1	6.81	63.85	9	cell organization and biogenesis;protein metabolism;other metabolic processes;transport;developmental processes;other biological processes	non-structural extracellular;cytosol;ER/Golgi;other cell component	signal transduction activity or receptor binding;transporter activity;other molecular function	Pf01347, Pf06448, Pf09172, Pf12491	238055	ENSMUSG00000020609	Apob	E9Q414; mmu:238055; Q3UH74; Q497D8; Q61314; Q61318; Q8CGG8	Cell surface interactions at the vascular wall; Cargo recognition for clathrin-mediated endocytosis; Retinoid metabolism and transport; Regulation of Insulin-like Growth Factor (IGF) transport and uptake by Insulin-like Growth Factor Binding Proteins (IGFBPs); Post-translational protein phosphorylation; Heme signaling; Regulation of TLR by endogenous ligand; Scavenging by Class B Receptors; Scave…		18	0	1.106	0.15	0.647469	0.961787	77.43	95.1	104.9	69.67	80.35	866418	886993	366880	281431	395589	295429	301770	58774.3	336413	131024	437962	423692	499499
FALSE	High	Master Protein	P34928	Apolipoprotein C-I OS=Mus musculus OX=10090 GN=Apoc1 PE=1 SV=1	0	6.468	13	2	7	2	88	9.7	9.09	12.4	2	cell organization and biogenesis;protein metabolism;other metabolic processes;transport;other biological processes	non-structural extracellular;ER/Golgi	enzyme regulator activity;other molecular function	Pf04691	11812	ENSMUSG00000040564	Apoc1	mmu:11812; P34928; Q505B2	VLDL assembly; VLDL clearance	Statin pathway	3	0	1.06	0.08	0.554407	0.95154	116.33	131.2	68.8	84.99	108.21	226684	598278	1.86246e+06			1.71509e+06	1.40058e+06	89921.8		375589	89303.2	177969
FALSE	High	Master Protein	Q05020	Apolipoprotein C-II OS=Mus musculus OX=10090 GN=Apoc2 PE=2 SV=1	0	12.401	24	2	24	2	97	10.7	4.84	78.25	2	other metabolic processes;transport;other biological processes	non-structural extracellular;cytosol	enzyme regulator activity;other molecular function	Pf05355	105886299; 11813	ENSMUSG00000002992; ENSMUSG00000109350	Apoc2	mmu:105886299; mmu:11813; Q05020	Retinoid metabolism and transport; Chylomicron assembly; Chylomicron remodeling; HDL remodeling	Statin pathway; Mecp2 and associated Rett syndrome	6	0	0.586	-0.77	0.0356524	0.324759	71.09	132.9	67.1	62.4	47.64	543213	270738	424876	344072	310894	495789	391769	47876.5	74335.7	17115.6	152018	173394	107751
FALSE	High	Master Protein	Q61268	Apolipoprotein C-IV OS=Mus musculus OX=10090 GN=Apoc4 PE=1 SV=1	0.002	4.085	19	1	2	1	124	14.3	9.52	5.15	1	transport;other biological processes	non-structural extracellular		Pf15119	11425	ENSMUSG00000074336	Apoc4	mmu:11425; Q61268	VLDL assembly; VLDL clearance		2	0	0.712	-0.49	0.196975	0.791022	108.24	131.5	68.5	54.12	108.12	87233			34117.4						17955.2		114592
FALSE	High	Master Protein	P08226	Apolipoprotein E OS=Mus musculus OX=10090 GN=Apoe PE=1 SV=2	0	15.196	12	3	19	3	311	35.8	5.68	37.67	3	cell organization and biogenesis;protein metabolism;other metabolic processes;stress response;transport;developmental processes;signal transduction;other biological processes	non-structural extracellular;extracellular matrix;plasma membrane;other membranes;cytosol;ER/Golgi;nucleus;other cytoplasmic organelle;other cell component	signal transduction activity or receptor binding;transporter activity;enzyme regulator activity;cytoskeletal activity;other molecular function	Pf01442	11816	ENSMUSG00000002985	Apoe	mmu:11816; P08226	Retinoid metabolism and transport; Regulation of Insulin-like Growth Factor (IGF) transport and uptake by Insulin-like Growth Factor Binding Proteins (IGFBPs); Post-translational protein phosphorylation; Scavenging by Class A Receptors; Chylomicron assembly; Chylomicron remodeling; Chylomicron clearance; HDL remodeling	Statin pathway; Alzheimer's disease; ApoE and miR-146 in inflammation and atherosclerosis	11	0	0.777	-0.36	0.1671	0.746631	96.98	127.7	72.3	93.94	87.23	357414	743705	763934	168172	379295	1.94646e+06	1.30983e+06	153898	11848.8	571401	160884	139360	53731.3
FALSE	High	Master Protein	O35841	Apoptosis inhibitor 5 OS=Mus musculus OX=10090 GN=Api5 PE=1 SV=2	0	16.037	9	2	20	2	504	56.8	5.92	74.47	2	other biological processes	nucleus;other cell component	nucleic acid binding activity;other molecular function	Pf05918	11800	ENSMUSG00000027193	Api5	mmu:11800; O35841; Q3U517; Q922L2			0	0	1.21	0.27	0.927712	0.995415	67.58	68.7	131.3	63.38	43.97	174724	220416	320305	206537	141668	731151	713339	226868	538347	359727	139435	133950	316030
FALSE	High	Master Protein	P10417	Apoptosis regulator Bcl-2 OS=Mus musculus OX=10090 GN=Bcl2 PE=1 SV=3	0.003	3.3	7	1	1	1	236	26.4	7.18	3.05	1	cell adhesion;cell cycle OR cell proliferation;cell organization and biogenesis;protein metabolism;other metabolic processes;stress response;transport;developmental processes;signal transduction;other biological processes	other membranes;cytosol;mitochondrion;ER/Golgi;nucleus;other cell component	transporter activity;nucleic acid binding activity;other molecular function	Pf00452, Pf02180	12043	ENSMUSG00000057329	Bcl2	mmu:12043; P10417; P10418; Q4VBF6	BH3-only proteins associate with and inactivate anti-apoptotic BCL-2 members; Activation of BAD and translocation to mitochondria ; The NLRP1 inflammasome	Estrogen signaling; Apoptosis; Oxidative damage response; BDNF pathway; IL-3 signaling pathway; Dysregulated miRNA targeting in insulin/PI3K-AKT signaling; IL-2 signaling pathway; FAS pathway and stress induction of HSP regulation; Focal adhesion	12	0
FALSE	High	Master Protein	Q9QWX2	Apoptosis regulator Bcl-X (Fragment) OS=Mus musculus OX=10090 GN=Bcl2l1 PE=1 SV=1	0.002	4.149	5	1	5	1	188	21.1	4.73	10.57	1	stress response;developmental processes;signal transduction;other biological processes	other membranes;cytosol;cytoskeleton;mitochondrion;ER/Golgi;nucleus		Pf00452, Pf02180		ENSMUSG00000007659	Bcl2l1	Q9QWX2		Apoptosis	1	0	1.447	0.53	0.676134	0.962423	77.49	104.1	95.9	52.52	57.65			114844				98093.8	43847.9		119673
FALSE	High	Master Protein	Q9EPB4	Apoptosis-associated speck-like protein containing a CARD OS=Mus musculus OX=10090 GN=Pycard PE=1 SV=1	0	19.018	23	4	18	4	193	21.4	5.43	31.49	4	cell organization and biogenesis;protein metabolism;other metabolic processes;stress response;transport;signal transduction;other biological processes	non-structural extracellular;other membranes;cytosol;cytoskeleton;mitochondrion;ER/Golgi;nucleus;other cell component	signal transduction activity or receptor binding;enzyme regulator activity;cytoskeletal activity;other molecular function	Pf00619, Pf02758	66824	ENSMUSG00000030793	Pycard	mmu:66824; Q9D2W9; Q9EPB4	Neutrophil degranulation; CLEC7A/inflammasome pathway; The NLRP3 inflammasome	Tyrobp causal network in microglia	4	0	0.987	-0.02	0.431379	0.917254	45.07	104.7	95.3	42.59	14.31	514041	1.42832e+06	335493	333059	704780	801366	836038	1.09761e+06	432458	349262	331952	382497	281409
FALSE	High	Master Protein	B1AU25	Apoptosis-inducing factor 1, mitochondrial OS=Mus musculus OX=10090 GN=Aifm1 PE=1 SV=1	0	100.036	31	14	161	14	608	66.1	9.11	469.16	14	other biological processes	other membranes	other molecular function	Pf07992, Pf14721, Pf14962	26926	ENSMUSG00000036932	Aifm1	B1AU25		Apoptosis modulation by HSP70	1	0	0.803	-0.32	0.381433	0.893251	67.64	105.4	94.6	28.43	19.79	4.02674e+06	1.18442e+07	9.29938e+06	6.71379e+06	1.55229e+07	1.01894e+07	1.05999e+07	1.55372e+07	2.05365e+07	6.4671e+06	8.66013e+06	3.8286e+06	3.78015e+06
FALSE	High	Master Protein	Q9JIX8	Apoptotic chromatin condensation inducer in the nucleus OS=Mus musculus OX=10090 GN=Acin1 PE=1 SV=3	0	5.901	1	1	16	1	1338	150.6	5.91	35.41	1	cell organization and biogenesis;RNA metabolism OR transcription;other metabolic processes;other biological processes	plasma membrane;other membranes;cytosol;nucleus;other cell component	nucleic acid binding activity	Pf02037, Pf16294	56215	ENSMUSG00000022185	Acin1	B8JJ87; mmu:56215; Q9CSN7; Q9CSR9; Q9CSX7; Q9JIX8; Q9R046; Q9R047	mRNA Splicing - Major Pathway; Apoptotic cleavage of cellular proteins	mRNA processing	3	0	1.524	0.61	0.606846	0.955934	57.61	77.6	122.4	47.88	40.43	93609.6	577991		235733	230535	282431	263992	149817	243683	157241	387666	182736	168684
FALSE	High	Master Protein	Q02013	Aquaporin-1 OS=Mus musculus OX=10090 GN=Aqp1 PE=1 SV=3	0	11.932	10	2	14	2	269	28.8	7.43	30.95	2	cell-cell signaling;cell organization and biogenesis;stress response;transport;developmental processes;signal transduction;other biological processes	non-structural extracellular;plasma membrane;other membranes;nucleus;other cell component	signal transduction activity or receptor binding;transporter activity;other molecular function	Pf00230	11826	ENSMUSG00000004655	Aqp1	mmu:11826; Q02013; Q542P1; Q91VY8	Erythrocytes take up carbon dioxide and release oxygen; Erythrocytes take up oxygen and release carbon dioxide; Vasopressin regulates renal water homeostasis via Aquaporins; Passive transport by Aquaporins		4	0	1.089	0.12	0.587848	0.953711	78.42	102.9	97.1	54.49	52.55	73496.6		663858	510301	451430	453218	629541	207531	716056	404321	289377	95754.4	99971.7
FALSE	High	Master Protein	Q8K4L2	Archvillin OS=Mus musculus OX=10090 GN=Svil PE=1 SV=1	0	72.4	18	17	68	17	2031	226.7	7.94	181.33	17			cytoskeletal activity	Pf00626		ENSMUSG00000024236	Svil	Q8K4L2			0	0	1.376	0.46	0.857316	0.989449	69.94	75	125	36.95	45.24	468100	860062	1.41516e+06	860219	1.47045e+06	1.51519e+06	1.61377e+06	839417	1.49255e+06	1.94344e+06	1.37159e+06	481215	595901
FALSE	High	Master Protein	Q68FF6	ARF GTPase-activating protein GIT1 OS=Mus musculus OX=10090 GN=Git1 PE=1 SV=1	0	13.624	10	4	15	3	770	85.2	6.93	36.92	4	cell organization and biogenesis;transport;developmental processes;signal transduction;other biological processes	cytosol;cytoskeleton;mitochondrion;other cytoplasmic organelle;other cell component	enzyme regulator activity;cytoskeletal activity;other molecular function	Pf01412, Pf08518, Pf12205, Pf12796, Pf16559	216963	ENSMUSG00000011877	Git1	Q68FF6	RAC1 GTPase cycle; RHOQ GTPase cycle; RHOU GTPase cycle; RAC2 GTPase cycle; RAC3 GTPase cycle; RHOV GTPase cycle; Ephrin signaling	Regulation of actin cytoskeleton; EGFR1 signaling pathway	9	1	1.419	0.5	0.784405	0.97849	72.19	57.4	142.6	73.93	53.49	872149	335606	152280	569702	273080	339771	252577	240318	498837	346318	1.13841e+06	316871	366901
FALSE	High	Master Protein	E9PVA6	ARF GTPase-activating protein GIT2 OS=Mus musculus OX=10090 GN=Git2 PE=1 SV=1	0	6.761	5	2	5	1	759	84.4	7.59	10.89	2	developmental processes;other biological processes	nucleus	enzyme regulator activity;other molecular function	Pf01412, Pf08518, Pf12205, Pf12796, Pf16559	26431	ENSMUSG00000041890	Git2	E9PVA6		Integrin-mediated cell adhesion	1	0	0.916	-0.13	0.483524	0.937886	42.67	106.8	93.2	35.91	28.95		5179.27	5869.54	6984.14	7528.58	9132.28	12358.2	6345	12763.5	5078.4	4668.98	2659.91	2864.74
FALSE	High	Master Protein	A0A087WNV1	Arf-GAP domain and FG repeat-containing protein 1 OS=Mus musculus OX=10090 GN=Agfg1 PE=1 SV=1	0	11.624	9	2	4	2	521	53.9	8.92	13.24	2			enzyme regulator activity	Pf01412	15463	ENSMUSG00000026159	Agfg1	A0A087WNV1			0	0
FALSE	High	Master Protein	Q3TBU7	Arf-GAP domain and FG repeat-containing protein 2 (Fragment) OS=Mus musculus OX=10090 GN=Agfg2 PE=1 SV=1	0	5.396	7	2	3	2	406	41.7	8.98	4.08	2			enzyme regulator activity	Pf01412		ENSMUSG00000029722	Agfg2	Q3TBU7			0	0	1.026	0.04	0.650284	0.961787	81.64	55.8	144.2	109.26	44.52			35096.4	82643.9	156718	418747	21974.6		70649.4	125806	150707
FALSE	High	Master Protein	Q8BXK8	Arf-GAP with GTPase, ANK repeat and PH domain-containing protein 1 OS=Mus musculus OX=10090 GN=Agap1 PE=1 SV=1	0	6.427	5	2	5	2	857	94.4	7.94	11.95	2	transport	cytosol	enzyme regulator activity;other molecular function	Pf00071, Pf01412, Pf12796	347722	ENSMUSG00000055013	Agap1	mmu:347722; Q3UHA0; Q6ZPX9; Q8BXK8; Q8BZG0			0	0	0.438	-1.19	0.00825427	0.105502	90.5	125.2	74.8	56.31	54.24	94915.1			152150	170982	29045.8	36012	174660	246087	29831.9		27221.5	36587.2
FALSE	High	Master Protein	A0A1D5RMG4	Arf-GAP with GTPase, ANK repeat and PH domain-containing protein 3 OS=Mus musculus OX=10090 GN=Agap3 PE=1 SV=1	0	5.732	4	1	5	1	396	42.4	8.06	13.86	1			other molecular function	Pf00071		ENSMUSG00000023353	Agap3	A0A1D5RMG4			0	0	1.334	0.42	0.830662	0.988615	61.64	82.6	117.4	38.21	46.71	102117	183850	57435.9	57779.2	124698	190184	102290	59846.3	97657.8	79064.3	73602.9	83389.2	110426
FALSE	High	Master Protein	E9PUB0	Arf-GAP with Rho-GAP domain, ANK repeat and PH domain-containing protein 1 OS=Mus musculus OX=10090 GN=Arap1 PE=1 SV=1	0	14.798	12	4	13	4	727	83.1	6.44	22.75	4	signal transduction		enzyme regulator activity;other molecular function	Pf00169, Pf00620, Pf00788	69710	ENSMUSG00000032812	Arap1	E9PUB0			0	0	1.292	0.37	0.498654	0.941827	64.63	91.1	108.9	28.5	42.53	5.56043e+07	1.06671e+08	4.41575e+07	5.04229e+07	5.65496e+07	6.55998e+07	3.81283e+07	38297284	67629672	2.51566e+07	4.03487e+07	4.52409e+07	3.75867e+07
FALSE	High	Master Protein	Q8R5G7	Arf-GAP with Rho-GAP domain, ANK repeat and PH domain-containing protein 3 OS=Mus musculus OX=10090 GN=Arap3 PE=1 SV=3	0.008	2.722	1	1	3	1	1538	169.6	6.84	2.61	1	signal transduction	plasma membrane;other membranes;cytoskeleton;other cell component	enzyme regulator activity;other molecular function	Pf00169, Pf00620, Pf00788, Pf01412, Pf07647	106952	ENSMUSG00000024451	Arap3	E9QMK7; mmu:106952; Q5DTN4; Q6NVF1; Q8R5G6; Q8R5G7	RHOA GTPase cycle; CDC42 GTPase cycle; RAC1 GTPase cycle; RAC3 GTPase cycle		4	0
FALSE	Medium	Master Protein	H3BJY2	Arf-GAP with SH3 domain, ANK repeat and PH domain-containing protein 1 OS=Mus musculus OX=10090 GN=Asap1 PE=1 SV=1	0.044	1.891	2	1	1	1	1144	126.9	7.43	2.68	1		other cell component	enzyme regulator activity;other molecular function	Pf00169, Pf01412, Pf12796, Pf14604, Pf16746		ENSMUSG00000022377	Asap1	H3BJY2			0	0	100	6.64	1e-17	2.70958e-16			200		46.05										34843.3
FALSE	High	Master Protein	Q7SIG6	Arf-GAP with SH3 domain, ANK repeat and PH domain-containing protein 2 OS=Mus musculus OX=10090 GN=Asap2 PE=1 SV=3	0	7.593	4	2	6	2	958	106.7	6.65	12.45	2		plasma membrane;other membranes;ER/Golgi	enzyme regulator activity;other molecular function	Pf00169, Pf01412, Pf12796, Pf14604, Pf16746	211914	ENSMUSG00000052632	Asap2	mmu:211914; Q501K1; Q66JN2; Q7SIG6			0	0	1.842	0.88	0.302997	0.86303	80.6	54.7	145.3	114.4	37.49	48154.6	638295	72579	102740	14149.3	246642	27274.6	185851	14417.3	124936	204432	177220	35052.1
FALSE	High	Master Protein	Q9D0I9	Arginine--tRNA ligase, cytoplasmic OS=Mus musculus OX=10090 GN=Rars1 PE=1 SV=2	0	66.29	25	14	117	14	660	75.6	7.55	249.77	14	protein metabolism;RNA metabolism OR transcription;other metabolic processes	cytosol;nucleus;other cell component	nucleic acid binding activity;other molecular function	Pf00750, Pf03485, Pf05746	104458	ENSMUSG00000018848	Rars1	mmu:104458; Q3THP2; Q3TM73; Q3U8R2; Q3U930; Q5SXA8; Q8VDW1; Q9D0I9	Transcriptional and post-translational regulation of MITF-M expression and activity		1	0	1.441	0.53	0.67992	0.962624	73.4	70	130	41.66	20.32	1.26378e+06	1.87866e+06	1.89589e+06	1.49734e+06	1.21016e+06	3.64435e+06	2.57761e+06	1.76326e+06	1.45511e+06	2.27446e+06	1.80459e+06	1.38152e+06	1.42423e+06
FALSE	High	Master Protein	A2APY7	Arginine-hydroxylase NDUFAF5, mitochondrial OS=Mus musculus OX=10090 GN=Ndufaf5 PE=1 SV=1	0	23.58	15	3	36	3	343	38.4	6.1	111.97	3	cell organization and biogenesis;protein metabolism;other metabolic processes	other membranes;mitochondrion	other molecular function	Pf08241	69487	ENSMUSG00000027384	Ndufaf5	A2APY7; mmu:69487; Q9D7L6	Complex I biogenesis		1	0	0.931	-0.1	0.328193	0.876277	69.22	114.4	85.6	74.4	53.11	260363	1.29513e+06	474933	1.43086e+06	892076	281043	152177	738025	1.77381e+06	738140	324366	509879	170473
FALSE	High	Master Protein	Q91YI0	Argininosuccinate lyase OS=Mus musculus OX=10090 GN=Asl PE=1 SV=1	0	5.206	6	1	1	1	464	51.7	6.96	5.01	1	other metabolic processes;developmental processes;other biological processes	other membranes;cytosol;mitochondrion;other cell component	other molecular function	Pf00206, Pf14698	109900	ENSMUSG00000025533	Asl	mmu:109900; Q3UFA2; Q91YI0	Urea cycle	Alanine and aspartate metabolism	2	0
FALSE	High	Master Protein	P16460	Argininosuccinate synthase OS=Mus musculus OX=10090 GN=Ass1 PE=1 SV=1	0	20.408	25	5	27	5	412	46.6	8.22	68.66	5	other metabolic processes;stress response;developmental processes;other biological processes	other membranes;cytosol;mitochondrion;nucleus;other cell component	other molecular function	Pf00764, Pf20979	11898	ENSMUSG00000076441	Ass1	mmu:11898; P16460	Urea cycle	Alanine and aspartate metabolism	2	0	2.234	1.16	0.101061	0.601105	95.14	35	165	104.28	12.06	91272.9	1.06817e+06	84801.1	518570	492035	2.03724e+06	531627	155527	225563	1.10985e+06	1.38715e+06	847421	765732
FALSE	High	Master Protein	A0A1L1SQ41	Arginyl-tRNA--protein transferase 1 OS=Mus musculus OX=10090 GN=Ate1 PE=1 SV=1	0	9.008	8	2	12	2	559	64.1	7.8	25.25	2	protein metabolism;other metabolic processes	nucleus;other cell component	other molecular function	Pf04376, Pf04377		ENSMUSG00000030850	Ate1	A0A1L1SQ41			0	0	1.222	0.29	0.976559	0.998701	0	90	110										45612.5
FALSE	High	Master Protein	P98203	Armadillo repeat protein deleted in velo-cardio-facial syndrome homolog OS=Mus musculus OX=10090 GN=Arvcf PE=1 SV=2	0	24.568	11	6	27	6	962	105	6.64	64.4	6	cell adhesion;RNA metabolism OR transcription;other metabolic processes	plasma membrane;other membranes;nucleus;other cell component	other molecular function	Pf00514	11877	ENSMUSG00000118669	Arvcf	mmu:11877; P98203; Q6PGJ6; Q8BQ36; Q8BRF2; Q8C3U7; Q924L2; Q924L3; Q924L4; Q924L5			0	0	1.252	0.32	0.999443	0.999995	63.71	78.1	121.9	79.87	36.78	78697.3	281706	168533	403746	108491	104785	223706	45009.7	258829	103274	203533	184530	179002
FALSE	High	Master Protein	Q9D7A8	Armadillo repeat-containing protein 1 OS=Mus musculus OX=10090 GN=Armc1 PE=1 SV=1	0	36.027	42	6	25	6	282	31.2	5.57	80.33	6	other biological processes	other membranes;cytosol;mitochondrion	other molecular function	Pf00514	74252	ENSMUSG00000027599	Armc1	mmu:74252; Q8CBW1; Q9D7A8			0	0	0.952	-0.07	0.619996	0.960713	95.85	90.4	109.6	37.92	30.77	334880	3.91736e+06	2.66297e+06	2.54623e+06	6.01913e+06	5.41141e+06	4.35688e+06	3.83461e+06	5.15331e+06	2.28521e+06	3.00486e+06	2.79878e+06	2.9971e+06
FALSE	High	Master Protein	D3Z5T2	Armadillo repeat-containing protein 10 OS=Mus musculus OX=10090 GN=Armc10 PE=1 SV=1	0.002	4.329	7	1	3	1	238	25.8	8.85	7.69	1		other membranes		Pf04826		ENSMUSG00000038525	Armc10	D3Z5T2			0	0	1.63	0.7	0.457007	0.925911	77.71	53.6	146.4	76.67	51.03						25012.5	95776.8	26458.1	60892.1	55932.2			14037.3
FALSE	High	Master Protein	Q8BNU0	Armadillo repeat-containing protein 6 OS=Mus musculus OX=10090 GN=Armc6 PE=1 SV=1	0	9.302	10	2	11	2	468	50.7	6	41.29	2	other biological processes	cytosol		Pf00514	76813	ENSMUSG00000002343	Armc6	mmu:76813; Q8BNU0; Q8C4P5; Q8C7S1; Q8K2S7; Q99JQ2; Q9CWE4			0	0	1.902	0.93	0.281811	0.850199	36.8	66.6	133.4	65.33	73.38	102647	42698.7		91142.3		178563	162461	8207.52		257794	190735	153313	118397
FALSE	High	Master Protein	Q9DBR3	Armadillo repeat-containing protein 8 OS=Mus musculus OX=10090 GN=Armc8 PE=1 SV=2	0.001	4.39	3	1	3	1	673	75.3	6.73	8.16	1	protein metabolism;other metabolic processes	nucleus;other cell component		Pf00514	74125	ENSMUSG00000032468	Armc8	mmu:74125; Q8BGV2; Q8BUP3; Q9DBR3	Neutrophil degranulation; Regulation of pyruvate metabolism		2	0	1.175	0.23	0.935414	0.995415	50.69	96	104	45.16	16.45	21695	14387.3	26500	31394	17835	39415.4	30429.3		19776.9	18556	21836.5		19537.6
FALSE	High	Master Protein	Q6PD19	Armadillo-like helical domain-containing protein 3 OS=Mus musculus OX=10090 GN=Armh3 PE=1 SV=2	0.001	4.717	2	1	4	1	689	78.6	6.6	2.84	1	other biological processes	other membranes;cytosol;ER/Golgi		Pf08427	71617	ENSMUSG00000039901	Armh3	mmu:71617; Q3TWB1; Q6PD19; Q80V50			0	0	1.472	0.56	0.671518	0.962423	65.4	75.4	124.6	45.36	45.9		6745.62	12350.5	9300.09	19417.4	19012.1	21496.8	34497.2	26621.9	16121.1	21287	4656.79	5585.32
FALSE	High	Master Protein	O88533	Aromatic-L-amino-acid decarboxylase OS=Mus musculus OX=10090 GN=Ddc PE=1 SV=1	0	9.601	8	2	13	2	480	53.8	6.6	25.4	2	other metabolic processes;transport;developmental processes;other biological processes	ER/Golgi;other cell component	other molecular function	Pf00282	13195	ENSMUSG00000020182	Ddc	mmu:13195; O88533	Serotonin and melatonin biosynthesis; Catecholamine biosynthesis	SIDS susceptibility pathways; Dopaminergic neurogenesis; Parkinson's disease; Biogenic amine synthesis; Tryptophan metabolism	7	0	0.616	-0.7	0.105517	0.61293	59.81	131	69	48.78	60.03	195382	255212	172362	259287	212279	465010	122309	508041	202668	61586.9	56633.2	67351.2	47307.8
FALSE	High	Master Protein	Q9D0A3	Arpin OS=Mus musculus OX=10090 GN=Arpin PE=1 SV=1	0	8.079	12	1	9	1	226	25.2	5.19	40.52	1	other biological processes	other cell component		Pf10574	70420	ENSMUSG00000039043	Arpin	mmu:70420; Q3U1F3; Q8CA84; Q9D0A3			0	0	3.214	1.68	0.0237647	0.249412	45.59	47.5	152.5		64.06			77619.2							162617	530890		70959.3
FALSE	High	Master Protein	Q91WU5	Arsenite methyltransferase OS=Mus musculus OX=10090 GN=As3mt PE=1 SV=2	0	23.209	18	4	32	4	376	41.8	5.86	111.69	4	other metabolic processes;other biological processes	cytosol	other molecular function	Pf13847	57344	ENSMUSG00000003559	As3mt	A6H5W4; E9QLU6; mmu:57344; Q91WU5; Q9QZT1	Methylation		1	0	1.27	0.35	0.978552	0.999473	50.3	77.2	122.8	49.26	51.36	340242	596866	757902	429658	728996	970410	1.17572e+06	1.34818e+06	382838	621832	1.06401e+06	170300	258478
FALSE	High	Master Protein	P50428	Arylsulfatase A OS=Mus musculus OX=10090 GN=Arsa PE=1 SV=2	0	9.015	11	2	11	2	506	53.7	5.87	21.18	2	other metabolic processes;other biological processes	plasma membrane;other membranes;ER/Golgi;other cytoplasmic organelle;other cell component	other molecular function	Pf00884, Pf14707	11883	ENSMUSG00000022620	Arsa	mmu:11883; P50428; Q9DC66	Neutrophil degranulation; Glycosphingolipid catabolism; The activation of arylsulfatases		3	0	1.233	0.3	0.97355	0.998701	72.3	78.4	121.6	62.55	32.29	26819.1	185720	26522.4	74259.7	63361.5	177987	160795	63739.1	82895.3	63880.4	56708.8	31376.3	67657.9
FALSE	High	Master Protein	A0A0R4J138	Arylsulfatase B OS=Mus musculus OX=10090 GN=Arsb PE=1 SV=1	0.001	4.439	5	1	4	1	534	59.7	7.14	10.85	1	other metabolic processes;other biological processes	other cell component	other molecular function	Pf00884	11881	ENSMUSG00000042082	Arsb	A0A0R4J138; mmu:11881			0	0	1.425	0.51	0.658438	0.962423	62.49	90.7	109.3	58.52	36.59		73554.9	11463.9	32796.4						30151.6		31067.2	30492.3
FALSE	High	Master Protein	D3YV21	Asparagine--tRNA ligase OS=Mus musculus OX=10090 GN=Nars2 PE=1 SV=1	0	14.792	14	2	16	2	391	44.2	6.98	52.93	2	protein metabolism;RNA metabolism OR transcription;other metabolic processes		nucleic acid binding activity;other molecular function	Pf00152, Pf01336		ENSMUSG00000018995	Nars2	D3YV21			0	0	1.067	0.09	0.671275	0.962423	60.78	110.3	89.7	47.93	55.67		306875	260439	129948	389245	184098		240712	787379	266452	161584	84532.4	134344
FALSE	High	Master Protein	Q8BP47	Asparagine--tRNA ligase, cytoplasmic OS=Mus musculus OX=10090 GN=NARS1 PE=1 SV=2	0	49.068	33	11	54	11	559	64.2	5.86	125.52	11	protein metabolism;RNA metabolism OR transcription;other metabolic processes;developmental processes;other biological processes	cytosol;other cell component	signal transduction activity or receptor binding;nucleic acid binding activity;other molecular function	Pf00152, Pf01336, Pf20917	70223	ENSMUSG00000024587	Nars1	mmu:70223; Q3T9A7; Q7TPX0; Q8BP47; Q9CRY5			0	0	1.369	0.45	0.875377	0.989449	84.47	73.7	126.3	58.59	45.36	537090	1.6018e+06	2.01915e+06	1.44765e+06	615050	2.9595e+06	2.19362e+06	1.01995e+06	903693	2.43846e+06	1.21237e+06	637522	969780
FALSE	High	Master Protein	P05201	Aspartate aminotransferase, cytoplasmic OS=Mus musculus OX=10090 GN=Got1 PE=1 SV=3	0	174.932	56	17	446	17	413	46.2	7.14	1450.69	17	other metabolic processes;signal transduction;other biological processes	cytosol;other cell component	other molecular function	Pf00155	14718	ENSMUSG00000025190	Got1	mmu:14718; P05201; Q3UJH8	Aspartate and asparagine metabolism; Malate-aspartate shuttle	Glycolysis and gluconeogenesis; Alanine and aspartate metabolism	4	0	0.982	-0.03	0.827362	0.988615	76.42	103.1	96.9	21.26	12.48	8.42345e+07	1.83257e+08	9.40967e+07	7.99183e+07	1.6538e+08	1.54347e+08	1.32005e+08	1.37861e+08	9.07553e+07	6.71302e+07	1.10421e+08	6.27129e+07	5.72414e+07
FALSE	High	Master Protein	P05202	Aspartate aminotransferase, mitochondrial OS=Mus musculus OX=10090 GN=Got2 PE=1 SV=1	0	301.194	63	23	1047	23	430	47.4	9	3150.85	23	other metabolic processes;transport;other biological processes	plasma membrane;other membranes;mitochondrion;other cell component	other molecular function	Pf00155	14719	ENSMUSG00000031672	Got2	mmu:14719; O09188; P05202; Q3TIP6; Q3UD91; Q5HZH5	Aspartate and asparagine metabolism; Glutamate and glutamine metabolism; Glyoxylate metabolism and glycine degradation; Malate-aspartate shuttle	Glycolysis and gluconeogenesis; Alanine and aspartate metabolism	6	0	0.872	-0.2	0.544087	0.949122	78.87	106.1	93.9	27.74	29.97	3.40522e+08	4.87888e+08	4.44434e+08	5.56821e+08	9.23576e+08	6.36708e+08	4.37513e+08	7.52075e+08	1.20988e+09	2.42159e+08	4.56452e+08	2.53282e+08	3.31536e+08
FALSE	High	Master Protein	E9QAI5	Aspartate carbamoyltransferase OS=Mus musculus OX=10090 GN=Cad PE=1 SV=1	0	20.834	6	6	25	6	2162	236.1	6.49	67.41	6	other metabolic processes		other molecular function	Pf00117, Pf00185, Pf00988, Pf01979, Pf02142, Pf02729, Pf02786, Pf02787		ENSMUSG00000013629	Cad	E9QAI5			0	0	1.526	0.61	0.598241	0.953711	56.53	106.1	93.9	76.21	57.77	66198	374731	30017.7		70571.8	155769	362237	259709		85662.8	31555.6	115202	76675.8
FALSE	High	Master Protein	Q922B2	Aspartate--tRNA ligase, cytoplasmic OS=Mus musculus OX=10090 GN=Dars1 PE=1 SV=2	0	52.607	30	11	78	11	501	57.1	6.49	177.11	11	protein metabolism;RNA metabolism OR transcription;other metabolic processes	cytosol;other cell component	nucleic acid binding activity;other molecular function	Pf00152, Pf01336	226414	ENSMUSG00000026356	Dars1	mmu:226414; Q3U987; Q922B2	Transcriptional and post-translational regulation of MITF-M expression and activity	Alanine and aspartate metabolism	2	0	1.609	0.69	0.470608	0.929209	80.73	65.9	134.1	51.22	41.86	416377	1.08874e+06	2.7632e+06	1.35084e+06	2.76136e+06	2.82252e+06	2.77183e+06	1.17566e+06	2.32253e+06	3.00311e+06	2.59564e+06	933428	852685
FALSE	High	Master Protein	Q8BIP0	Aspartate--tRNA ligase, mitochondrial OS=Mus musculus OX=10090 GN=Dars2 PE=1 SV=1	0	35.389	20	7	44	7	653	74.1	6.98	77.7	7	protein metabolism;RNA metabolism OR transcription;other metabolic processes	other membranes;mitochondrion;nucleus	nucleic acid binding activity;other molecular function	Pf00152, Pf01336, Pf02938	226539	ENSMUSG00000026709	Dars2	mmu:226539; Q5FWV4; Q8BIP0			0	0	1.032	0.05	0.482785	0.937886	69.29	121.3	78.7	31.85	36.71	272033	604755	608998	538365	622678	541606	373981	341323	584110	163101	131098	191258	165333
FALSE	High	Master Protein	Q8R3P0	Aspartoacylase OS=Mus musculus OX=10090 GN=Aspa PE=1 SV=2	0.001	4.787	11	1	4	1	312	35.3	6.58	10.58	1	other metabolic processes;developmental processes;other biological processes	cytosol;nucleus	other molecular function	Pf04952	11484	ENSMUSG00000020774	Aspa	mmu:11484; Q5SV07; Q8R3P0; Q9D876; Q9DCE2; Q9JIN8	Aspartate and asparagine metabolism	Alanine and aspartate metabolism	2	0	1.855	0.89	0.316683	0.873413	0	70.1	129.9						14953.6
FALSE	High	Master Protein	Q3TVK3	Aspartyl aminopeptidase OS=Mus musculus OX=10090 GN=Dnpep PE=1 SV=1	0	48.6	34	9	54	9	475	52.4	7.25	158.55	9	protein metabolism	cytosol	other molecular function	Pf02127	13437	ENSMUSG00000026209	Dnpep	Q3TVK3			0	0	1.381	0.47	0.757381	0.97247	75.56	81.4	118.6	32.78	22.89	2.61199e+06	4.81861e+06	1.41793e+06	1.47894e+06	1.99167e+06	3.1476e+06	2.43234e+06	2.31029e+06	2.29216e+06	1.68668e+06	2.51869e+06	2.39474e+06	1.56782e+06
FALSE	High	Master Protein	Q8CBM2	Aspartyl/asparaginyl beta-hydroxylase OS=Mus musculus OX=10090 GN=Asph PE=1 SV=1	0	49.805	15	8	80	8	658	75.1	4.91	193.85	8		other membranes;cytosol;ER/Golgi	other molecular function	Pf05118, Pf05279, Pf13181, Pf13432	65973	ENSMUSG00000028207	Asph	Q8CBM2			0	0	1.66	0.73	0.39321	0.899512	71.76	72.9	127.1	52.66	15.2	1.74127e+06	3.81325e+06	1.1239e+06	1.60104e+06	1.28868e+06	4.85939e+06	2.57977e+06	1.25874e+06	1.68705e+06	2.31733e+06	2.31968e+06	1.93736e+06	1.95345e+06
FALSE	High	Master Protein	Q99MQ4	Asporin OS=Mus musculus OX=10090 GN=Aspn PE=1 SV=1	0	53.741	31	9	88	9	373	42.5	8.57	219.88	9	other biological processes	non-structural extracellular;extracellular matrix;other cell component	other molecular function	Pf01462, Pf13855	66695	ENSMUSG00000021388	Aspn	mmu:66695; Q99MQ4; Q9D6A2			0	0	0.797	-0.33	0.124877	0.661029	115.75	112.6	87.4	104.59	113.32	484881	1.15491e+07	759260	1.98782e+06	611686	8.77139e+06	6.01395e+06	1.41797e+06	892611	645249	777784	87904.8	503296
FALSE	High	Master Protein	Q62048	Astrocytic phosphoprotein PEA-15 OS=Mus musculus OX=10090 GN=Pea15 PE=1 SV=1	0	32.02	37	4	65	4	130	15	5.02	166.15	4	signal transduction;other biological processes	cytosol;cytoskeleton;nucleus	other molecular function	Pf01335	18611	ENSMUSG00000013698	Pea15	mmu:18611; Q3U5N7; Q62048	RAF/MAP kinase cascade; RAF-independent MAPK1/3 activation		2	0	1.653	0.72	0.371101	0.885866	63.57	63.4	136.6	32.35	13.43	2.04685e+06	4.84432e+06	1.59019e+06	2.51981e+06	2.58538e+06	4.94985e+06	3.50554e+06	2.43009e+06	3.22066e+06	2.98493e+06	3.79105e+06	3.17843e+06	3.21423e+06
FALSE	Medium	Master Protein	A0A1Y7VIX3	AT-rich interactive domain-containing protein 4B OS=Mus musculus OX=10090 GN=Arid4b PE=1 SV=1	0.038	1.937	13	1	1	1	128	14.3	7.97	2.94	1						ENSMUSG00000039219	Arid4b	A0A1Y7VIX3			0	0	0.951	-0.07	0.744908	0.971721	69.49	109.5	90.5	56.11	29.26	10781334	5.85718e+06	22858244	10815514	32205938	26622420	26481466	5.5017e+06	51881712	15569990	20433328	10094061	8.02908e+06
FALSE	High	Master Protein	P28658	Ataxin-10 OS=Mus musculus OX=10090 GN=Atxn10 PE=1 SV=2	0	41.413	26	7	64	7	475	53.7	5.25	184.47	7	cell organization and biogenesis;developmental processes;other biological processes	plasma membrane;other membranes;cytosol;cytoskeleton;other cell component	other molecular function	Pf09759	54138	ENSMUSG00000016541	Atxn10	mmu:54138; P28658; Q543S3; Q99LP5; Q9D1I1			0	0	2.617	1.39	0.0279447	0.276987	66.6	44.6	155.4	57.7	28.72	499465	993574	376642	1.12882e+06	357791	1.12862e+06	689740	493958	460646	1.66138e+06	1652420	834406	965330
FALSE	High	Master Protein	Q3TGG2	Ataxin-2-like protein OS=Mus musculus OX=10090 GN=Atxn2l PE=1 SV=1	0	10.248	3	2	5	2	994	105.4	7.97	9.22	2			nucleic acid binding activity	Pf06741, Pf07145, Pf14438	233871	ENSMUSG00000032637	Atxn2l	Q3TGG2			0	0	2.349	1.23	0.104327	0.611978	21.18	53.5	146.5	55.68	10.83			44206.2			21452.1	68516.2						65180.6
FALSE	High	Master Protein	Q8BH66	Atlastin-1 OS=Mus musculus OX=10090 GN=Atl1 PE=1 SV=1	0.001	4.579	3	1	2	1	558	63.3	6.49	5.6	1	cell organization and biogenesis;developmental processes	other membranes;ER/Golgi;other cell component	other molecular function	Pf02263	73991	ENSMUSG00000021066	Atl1	mmu:73991; Q8BH66; Q8BJH5			0	0	0.01	-6.64	1e-17	2.70958e-16		200										36767.9
FALSE	High	Master Protein	Q6PA06	Atlastin-2 OS=Mus musculus OX=10090 GN=Atl2 PE=1 SV=1	0	19.282	14	5	27	4	583	66.2	5.43	62.88	5	cell organization and biogenesis;stress response	other membranes;ER/Golgi	other molecular function	Pf02263, Pf02841	56298	ENSMUSG00000059811	Atl2	mmu:56298; Q3UX01; Q6PA06; Q7TMM3			0	0	1.187	0.25	0.823946	0.987527	50.82	103.3	96.7	57.09	24.96		630649	925689	10762.5	559423	1.5364e+06	1.26801e+06	1.13787e+06	1.4983e+06	530558	697030	424092	532914
FALSE	High	Master Protein	Q91YH5	Atlastin-3 OS=Mus musculus OX=10090 GN=Atl3 PE=1 SV=1	0	40.416	30	8	56	7	541	60.5	6.1	145.18	8	cell organization and biogenesis;stress response;other biological processes	other membranes;ER/Golgi	other molecular function	Pf02263, Pf02841	109168	ENSMUSG00000024759	Atl3	mmu:109168; Q3UGW3; Q8C0L7; Q8C174; Q91YH5; Q99LZ9			0	1	1.245	0.32	0.927684	0.995415	101.45	66.7	133.3	99.59	31.26	280655	2.26065e+06	346998	333772	328679	2.02825e+06	2.59829e+06	191677	620126	805531	427034	546753	336018
FALSE	High	Master Protein	Q9CQQ7	ATP synthase F(0) complex subunit B1, mitochondrial OS=Mus musculus OX=10090 GN=Atp5pb PE=1 SV=1	0	90.554	33	13	294	13	256	28.9	9.06	729.55	13	other metabolic processes;transport	other membranes	transporter activity;other molecular function	Pf05405	11950	ENSMUSG00000000563	Atp5pb	mmu:11950; Q9CQQ7	Formation of ATP by chemiosmotic coupling; Cristae formation	Oxidative phosphorylation; Electron transport chain	4	0	0.865	-0.21	0.526891	0.943941	86.85	101.7	98.3	18.34	14.71	2.22463e+07	4.08842e+07	3.63609e+07	2.73736e+07	3.87676e+07	2.7889e+07	3.16728e+07	4.09797e+07	5.31822e+07	1.95874e+07	2.09623e+07	1.68113e+07	1.54158e+07
FALSE	High	Master Protein	Q9CR84	ATP synthase F(0) complex subunit C1, mitochondrial OS=Mus musculus OX=10090 GN=Atp5mc1 PE=1 SV=1	0.002	4.15	23	1	1	1	136	14.2	10.01	2.69	1	other metabolic processes;transport	other membranes;other cell component	transporter activity;other molecular function	Pf00137	11951	ENSMUSG00000006057	Atp5mc1	mmu:11951; Q3TIE9; Q9CR84	Formation of ATP by chemiosmotic coupling; Cristae formation	Oxidative phosphorylation	3	0	4.449	2.15	0.00132374	0.0224109	0.93	36.7	163.3	40.28				55565.9			38883	33283.6
FALSE	High	Master Protein	F8WHP8	ATP synthase membrane subunit f OS=Mus musculus OX=10090 GN=Atp5j2 PE=1 SV=1	0	27.69	32	3	98	3	76	9	9.88	210.41	3	other metabolic processes;transport	other membranes;mitochondrion		Pf10206		ENSMUSG00000038690	Atp5mf	F8WHP8		Electron transport chain	1	0	0.835	-0.26	0.453649	0.925911	131.74	98.6	101.4	67.53	59.94	1.38285e+07	8.40671e+06	4.93117e+07	1.2066e+07	2.5895e+07	4.97101e+07	5.36669e+07	1.95741e+07	3.02406e+07	2.4269e+07	1.29268e+07	1.16997e+07	9.37027e+06
FALSE	High	Master Protein	Q78IK2	ATP synthase membrane subunit K, mitochondrial OS=Mus musculus OX=10090 GN=Atp5mk PE=1 SV=1	0	6.628	57	2	5	2	58	6.4	9.83	8.1	2		other membranes;mitochondrion		Pf14960	66477	ENSMUSG00000071528	Atp5mk	mmu:66477; Q78IK2; Q9ER48	Formation of ATP by chemiosmotic coupling; Cristae formation		2	0	1.041	0.06	0.69898	0.966732	100.15	89.5	110.5	112.17	89.93	9851.09		163525	12028.4	29161.9	27967.5	59093.9	106924	31295.1	37444.8	27565.7	8439.45	9023.12
FALSE	High	Master Protein	H3BLL2	ATP synthase mitochondrial F1 complex assembly factor 1 OS=Mus musculus OX=10090 GN=Atpaf1 PE=1 SV=1	0	39.382	22	8	63	8	348	38.8	5.86	178.63	8	cell organization and biogenesis	mitochondrion		Pf06644	230649	ENSMUSG00000028710	Atpaf1	H3BLL2			0	0	0.933	-0.1	0.582819	0.953711	53.38	104.7	95.3	30.61	16.62	1.3979e+06	3.54617e+06	4.55653e+06	3.66534e+06	8.09887e+06	5.09092e+06	4.66305e+06	4.97032e+06	6.69984e+06	2.30749e+06	3.52851e+06	1.87898e+06	2.31801e+06
FALSE	High	Master Protein	Q91YY4	ATP synthase mitochondrial F1 complex assembly factor 2 OS=Mus musculus OX=10090 GN=Atpaf2 PE=1 SV=1	0	36.266	46	8	44	8	289	33.3	6.32	116.08	8	cell organization and biogenesis	other membranes;cytosol;mitochondrion;nucleus		Pf07542	246782	ENSMUSG00000042709	Atpaf2	mmu:246782; Q8BP08; Q91YY4			0	0	0.995	-0.01	0.41047	0.907856	80.11	112	88	55.08	40.96	787699	1.2692e+06	1.67178e+06	1.43985e+06	3.47047e+06	349835	1.30275e+06	3.05307e+06	4.7552e+06	663833	1.79621e+06	510763	735707
FALSE	High	Master Protein	P00848	ATP synthase subunit a OS=Mus musculus OX=10090 GN=Mtatp6 PE=1 SV=1	0.001	4.875	6	2	2	2	226	25.1	10.43	2.5	2	other metabolic processes;stress response;transport	other membranes	transporter activity	Pf00119	17705	ENSMUSG00000064357	Mtatp6	mmu:17705; P00848	Mitochondrial protein degradation; Formation of ATP by chemiosmotic coupling; Cristae formation	Oxidative phosphorylation; Electron transport chain	5	0	0.078	-3.69	1.21301e-11	3.11222e-10	98.66	189.4	10.6	69.25	68.33	21145.6	157842	128690	8037.26	50283.4	219187	93335.5	144663	77553.7		2520.56
FALSE	High	Master Protein	Q03265	ATP synthase subunit alpha, mitochondrial OS=Mus musculus OX=10090 GN=Atp5f1a PE=1 SV=1	0	357.05	62	33	2599	33	553	59.7	9.19	8124.83	33	other metabolic processes;transport;other biological processes	plasma membrane;other membranes;mitochondrion;nucleus;other cell component	signal transduction activity or receptor binding;transporter activity;other molecular function	Pf00006, Pf00306, Pf02874	11946	ENSMUSG00000025428	Atp5f1a	mmu:11946; Q03265; Q3TFN0; Q3THN8; Q3TPR0; Q3TPV3; Q3TZU3; Q3UIR7; Q543Y6	Mitochondrial protein degradation; Formation of ATP by chemiosmotic coupling; Cristae formation	Oxidative phosphorylation; Electron transport chain	5	0	0.825	-0.28	0.430266	0.9162	89.01	102.4	97.6	9.75	23.87	1.73687e+09	2.97549e+09	1.72533e+09	1.82428e+09	2.77321e+09	2.13707e+09	1.70817e+09	2.30258e+09	3.17338e+09	9.70983e+08	1.39179e+09	1.27399e+09	1.1345e+09
FALSE	High	Master Protein	P56480	ATP synthase subunit beta, mitochondrial OS=Mus musculus OX=10090 GN=Atp5f1b PE=1 SV=2	0	470.727	81	33	3663	33	529	56.3	5.34	10583.6	33	other metabolic processes;transport;developmental processes;other biological processes	plasma membrane;other membranes;mitochondrion;other cell component	signal transduction activity or receptor binding;transporter activity;other molecular function	Pf00006, Pf02874, Pf22919	11947	ENSMUSG00000025393	Atp5f1b	mmu:11947; P56480; Q0QEP4; Q3TFD7; Q3TIP9; Q3TK44; Q3TWD5; Q3TX28; Q3U6U4; Q3U774; Q3UB69; Q3UF69; Q8CI65; Q8VEJ5; Q9CTI7; Q9CWX7	Mitochondrial protein degradation; Mitochondrial protein import; Formation of ATP by chemiosmotic coupling; Cristae formation	Oxidative phosphorylation; Electron transport chain	6	0	0.921	-0.12	0.667774	0.962423	68.08	105.3	94.7	24.53	13.67	9.99584e+08	2.38566e+09	1.80551e+09	1.60937e+09	2.85856e+09	1.91651e+09	1.74502e+09	3.02735e+09	3.90721e+09	1.07873e+09	1.4532e+09	8.89997e+08	9.41278e+08
FALSE	Medium	Master Protein	Q9D1Z3	ATP synthase subunit C lysine N-methyltransferase OS=Mus musculus OX=10090 GN=Atpsckmt PE=1 SV=1	0.03	2.077	3	1	1	1	247	27.4	8.75	0	1	cell organization and biogenesis;protein metabolism;other metabolic processes;other biological processes	other membranes;mitochondrion	other molecular function		68073	ENSMUSG00000039065	Atpsckmt	mmu:68073; Q8K2S1; Q9D1Z3			0	0	100	6.64	1e-17	2.70958e-16			200
FALSE	High	Master Protein	Q9DCX2	ATP synthase subunit d, mitochondrial OS=Mus musculus OX=10090 GN=Atp5pd PE=1 SV=3	0	145.609	66	12	538	12	161	18.7	5.69	1864.98	12	other metabolic processes;transport	other membranes;mitochondrion	transporter activity;other molecular function	Pf05873	71679	ENSMUSG00000034566	Atp5pd	B1ASE1; mmu:71679; Q542H1; Q7M0I0; Q91YK9; Q9DCX2	Mitochondrial protein degradation; Formation of ATP by chemiosmotic coupling; Cristae formation	Oxidative phosphorylation; Electron transport chain	5	0	0.99	-0.01	0.846611	0.988615	83.54	100.5	99.5	20.28	7.54	1.8798e+08	2.45267e+08	2.96414e+08	2.02253e+08	4.02918e+08	3.50744e+08	2.83777e+08	3.2226e+08	5.40084e+08	1.72279e+08	2.10953e+08	1.76842e+08	1.53457e+08
FALSE	High	Master Protein	Q9D3D9	ATP synthase subunit delta, mitochondrial OS=Mus musculus OX=10090 GN=Atp5f1d PE=1 SV=1	0	27.975	57	3	88	3	168	17.6	5.08	246.06	3	cell organization and biogenesis;other metabolic processes;transport	other membranes;mitochondrion	transporter activity;other molecular function	Pf02823, Pf21335	66043	ENSMUSG00000003072	Atp5f1d	mmu:66043; Q9D3D9	Formation of ATP by chemiosmotic coupling; Cristae formation	Oxidative phosphorylation; Electron transport chain	4	0	0.677	-0.56	0.151133	0.722758	91.59	118.7	81.3	45.91	31.22	1.99026e+07	4.13468e+07	1.76353e+07	2.32488e+07	5.77438e+07	3.57195e+07	3.03316e+07	8.46969e+07	7.3077e+07	9.2313e+06	1.43005e+07	1.75508e+07	1.0267e+07
FALSE	High	Master Protein	Q06185	ATP synthase subunit e, mitochondrial OS=Mus musculus OX=10090 GN=Atp5me PE=1 SV=2	0	13.76	20	2	30	2	71	8.2	9.35	74.69	2	other metabolic processes;transport	other membranes	transporter activity;other molecular function	Pf05680	11958	ENSMUSG00000050856	Atp5me	mmu:11958; P70342; Q06185	Formation of ATP by chemiosmotic coupling; Cristae formation	Oxidative phosphorylation; Electron transport chain	4	0	0.616	-0.7	0.0170482	0.194403	79.96	124.8	75.2	45.05	53.45	715119	1.47889e+06	1.79272e+06	2.06854e+06	4.03125e+06	1.80556e+06	1.32521e+06	3.37505e+06	5.1187e+06	707473	1.11227e+06	373124	328395
FALSE	High	Master Protein	P56382	ATP synthase subunit epsilon, mitochondrial OS=Mus musculus OX=10090 GN=Atp5f1e PE=1 SV=2	0	5.05	29	2	3	2	52	5.8	10.01	0	2	other metabolic processes;transport	other membranes	transporter activity;other molecular function	Pf04627	67126	ENSMUSG00000016252	Atp5f1e	mmu:67126; P56382	Formation of ATP by chemiosmotic coupling; Cristae formation	Oxidative phosphorylation; Electron transport chain	4	0	1.186	0.25	0.998625	0.999995	64.47	94.4	105.6	62.94	17.94	10836.1	97706.9	10536.3	14567.9	42160.2	24470.4	36668	67931	67859.4	17235.5	28588.3	14976.6	19650.6
FALSE	High	Master Protein	Q9CPQ8	ATP synthase subunit g, mitochondrial OS=Mus musculus OX=10090 GN=Atp5mg PE=1 SV=1	0	26.68	52	5	17	5	103	11.4	9.74	42.04	5	other metabolic processes;transport	other membranes	transporter activity	Pf04718	27425	ENSMUSG00000038717	Atp5mg	mmu:27425; O70590; Q5M9M8; Q9CPQ8	Mitochondrial protein degradation; Formation of ATP by chemiosmotic coupling; Cristae formation	Oxidative phosphorylation; Electron transport chain	5	0	0.87	-0.2	0.20731	0.799465	112.04	141.5	58.5	119.2	145.17	553095	819250	1.29001e+07	176588	450725	1.01091e+07	1.06933e+07	4.5573e+06	1.83316e+06	4.97586e+06	444883	297386	164682
FALSE	High	Master Protein	A2AKU9	ATP synthase subunit gamma OS=Mus musculus OX=10090 GN=Atp5c1 PE=1 SV=1	0	50.86	29	9	131	9	297	32.8	9.13	376.73	9	other metabolic processes;transport	other membranes;mitochondrion	transporter activity	Pf00231		ENSMUSG00000025781	Atp5f1c	A2AKU9		Electron transport chain	1	0	0.824	-0.28	0.428423	0.91579	87.91	112	88	25.69	45.59	1.97948e+07	3.11944e+07	3.29623e+07	1.92689e+07	3.72748e+07	3.3166e+07	4.19993e+07	4.805e+07	5.29299e+07	2.05802e+07	1.46904e+07	8.08738e+06	9.20019e+06
FALSE	High	Master Protein	Q9DB20	ATP synthase subunit O, mitochondrial OS=Mus musculus OX=10090 GN=Atp5po PE=1 SV=1	0	118.87	53	11	396	11	213	23.3	9.99	1329.35	11	other metabolic processes;transport	plasma membrane;other membranes;other cell component	transporter activity;other molecular function	Pf00213	28080	ENSMUSG00000022956	Atp5po	mmu:28080; Q9DB20	Mitochondrial protein degradation; Formation of ATP by chemiosmotic coupling; Cristae formation	Oxidative phosphorylation; Electron transport chain	5	0	0.832	-0.27	0.447054	0.923811	84.33	104.5	95.5	17.38	31.32	1.51265e+08	2.91806e+08	1.32364e+08	1.34648e+08	1.87856e+08	1.67954e+08	1.28972e+08	2.12017e+08	2.4198e+08	6.42863e+07	1.0666e+08	1.05648e+08	8.98273e+07
FALSE	High	Master Protein	Q9CRA7	ATP synthase subunit s, mitochondrial OS=Mus musculus OX=10090 GN=Dmac2l PE=1 SV=1	0	15.343	23	3	22	3	200	23.3	8.06	91.96	3	other metabolic processes;transport	other membranes;mitochondrion;other cell component	other molecular function		68055	ENSMUSG00000054894	Dmac2l	mmu:68055; Q8R2M3; Q9CRA7	Formation of ATP by chemiosmotic coupling; Cristae formation	Oxidative phosphorylation; Electron transport chain	4	0	1.307	0.39	0.920958	0.994802	55.38	99.7	100.3	35.25	31.88	754289	1.22011e+06	2.09363e+06	1.32073e+06	2.05508e+06	2.00838e+06	1.80759e+06	1.02349e+06	2.85127e+06	1.27258e+06	1.32145e+06	1.10399e+06	1.3458e+06
FALSE	High	Master Protein	P97450	ATP synthase-coupling factor 6, mitochondrial OS=Mus musculus OX=10090 GN=Atp5pf PE=1 SV=1	0	27.207	44	3	45	3	108	12.5	9.36	164.96	3	other metabolic processes;transport;other biological processes	non-structural extracellular;other membranes;other cell component	transporter activity;other molecular function	Pf05511	11957	ENSMUSG00000022890	Atp5pf	mmu:11957; P97450	Mitochondrial protein degradation; Formation of ATP by chemiosmotic coupling; Cristae formation	Oxidative phosphorylation; Electron transport chain	5	0	1.212	0.28	0.82553	0.987893	108.53	89	111	98.08	84.75	877144	354523	4.57947e+06	648917	2.90636e+06	1.45628e+06	1.45022e+06	4.05607e+06	1.21289e+07	3.48735e+06	2.47741e+06	422260	553399
FALSE	High	Master Protein	Q8K449	ATP-binding cassette sub-family A member 9 OS=Mus musculus OX=10090 GN=Abca9 PE=1 SV=2	0	9.21	2	3	3	3	1623	183	6.93	2.82	3	transport	other membranes;other cell component	transporter activity;other molecular function	Pf00005, Pf12698	217262	ENSMUSG00000041797	Abca9	A2A6R5; mmu:217262; Q8C114; Q8K449	ABC transporters in lipid homeostasis		1	0	1.491	0.58	0.710436	0.966807	61.06	82.1	117.9	4.36	55.64			3763.55			5443.54	4631.99			2768.95
FALSE	High	Master Protein	Q9JI39	ATP-binding cassette sub-family B member 10, mitochondrial OS=Mus musculus OX=10090 GN=Abcb10 PE=1 SV=1	0	27.814	15	7	42	7	715	77.1	9.6	120.28	7	other metabolic processes;stress response;transport;other biological processes	other membranes;mitochondrion	transporter activity;other molecular function	Pf00005, Pf00664	56199	ENSMUSG00000031974	Abcb10	mmu:56199; Q542P7; Q9D0C7; Q9JI39			0	0	0.802	-0.32	0.13278	0.680633	81.73	132.6	67.4	37.77	29.62	1.25721e+06	879031	1.57462e+06	664949	965417	1.75635e+06	1.58017e+06	1.96194e+06	3.07222e+06	557201	553603	365452	435238
FALSE	High	Master Protein	Q9DC29	ATP-binding cassette sub-family B member 6 OS=Mus musculus OX=10090 GN=Abcb6 PE=1 SV=1	0	5.24	3	1	7	1	842	93.7	8.05	23.4	1	cell organization and biogenesis;other metabolic processes;stress response;transport;developmental processes;other biological processes	non-structural extracellular;plasma membrane;other membranes;cytosol;mitochondrion;ER/Golgi;nucleus;other cytoplasmic organelle	transporter activity;other molecular function	Pf00005, Pf00664, Pf16185	74104	ENSMUSG00000026198	Abcb6	mmu:74104; Q3U7N5; Q3UAZ6; Q9DC29	Mitochondrial ABC transporters		1	0	0.754	-0.41	0.265132	0.840255	80.67	109.3	90.7	78.74	43.6	113736			66730.5	156755	535637	442742	86831	265141	49537.9	158435
FALSE	High	Master Protein	E9PUE8	ATP-binding cassette sub-family C member 9 OS=Mus musculus OX=10090 GN=Abcc9 PE=1 SV=1	0	53.213	13	12	53	11	1533	172.7	7.62	102.43	12	transport	plasma membrane;other membranes;other cell component	transporter activity;other molecular function	Pf00005, Pf00664	20928	ENSMUSG00000030249	Abcc9	E9PUE8			0	1	0.573	-0.8	0.0175361	0.198213	66.54	151.1	48.9	49.33	49.71	242839	1.45632e+06	555415	684821	1.36844e+06	808580	528626	1.51876e+06	2.57922e+06	153610	298107	73380.8	168320
FALSE	High	Master Protein	P48410	ATP-binding cassette sub-family D member 1 OS=Mus musculus OX=10090 GN=Abcd1 PE=1 SV=1	0	9.59	7	3	5	3	736	81.8	8.7	10.58	3	cell organization and biogenesis;other metabolic processes;transport;developmental processes;other biological processes	other membranes;mitochondrion;ER/Golgi;other cytoplasmic organelle;other cell component	transporter activity;other molecular function	Pf00005, Pf06472	11666	ENSMUSG00000031378	Abcd1	mmu:11666; P48410; Q9QY41; Q9QZ32	ABC transporters in lipid homeostasis; Beta-oxidation of very long chain fatty acids; Linoleic acid (LA) metabolism; alpha-linolenic acid (ALA) metabolism; Class I peroxisomal membrane protein import		5	0	0.561	-0.83	0.0628391	0.470804	32.84	128.1	71.9	36.08	15.78							32098.3	50709	97700.7	14617.5	25553.7
FALSE	High	Master Protein	P55096	ATP-binding cassette sub-family D member 3 OS=Mus musculus OX=10090 GN=Abcd3 PE=1 SV=2	0	32.314	17	7	61	7	659	75.4	9.26	189.36	7	cell organization and biogenesis;other metabolic processes;transport;other biological processes	other membranes;other cytoplasmic organelle	transporter activity;other molecular function	Pf00005, Pf06472	19299	ENSMUSG00000028127	Abcd3	mmu:19299; P55096	RHOA GTPase cycle; RHOC GTPase cycle; ABC transporters in lipid homeostasis; Class I peroxisomal membrane protein import	Nuclear receptors in lipid metabolism and toxicity	5	0	1.413	0.5	0.754747	0.971749	62.62	81.3	118.7	13.35	20.58	1.31557e+06	1.57293e+06	1.23764e+06	1.13065e+06	2.03295e+06	1.82042e+06	1.79567e+06	2.08089e+06	2.441e+06	1.33902e+06	1.46831e+06	1.41006e+06	1.11522e+06
FALSE	High	Master Protein	P61222	ATP-binding cassette sub-family E member 1 OS=Mus musculus OX=10090 GN=Abce1 PE=1 SV=1	0	40.695	26	9	48	9	599	67.3	8.34	155.12	9	cell organization and biogenesis;protein metabolism;other metabolic processes;transport;other biological processes	cytosol;mitochondrion;translational apparatus;other cell component	enzyme regulator activity;translation activity;other molecular function	Pf00005, Pf00037, Pf04068	24015	ENSMUSG00000058355	Abce1	mmu:24015; O88793; P61222; Q13181; Q13864; Q96AL0; Q96B10; Q99K66	Interferon alpha/beta signaling; OAS antiviral response		2	0	1.721	0.78	0.348149	0.883491	66.43	73	127	41.13	26.6	1.17497e+06	4.09244e+06	1.43726e+06	1.45703e+06	1.02059e+06	1.22681e+06	1.32865e+06	2.04992e+06	2.51262e+06	1.84243e+06	1.96442e+06	1.74234e+06	1.46108e+06
FALSE	High	Master Protein	Q6P542	ATP-binding cassette sub-family F member 1 OS=Mus musculus OX=10090 GN=Abcf1 PE=1 SV=1	0	19.294	8	3	22	3	837	94.9	6.51	80.68	3	protein metabolism;other metabolic processes;other biological processes	cytosol;translational apparatus;nucleus;other cell component	translation activity;nucleic acid binding activity;other molecular function	Pf00005	224742	ENSMUSG00000038762	Abcf1	mmu:224742; Q6NV71; Q6P542	ABC-family proteins mediated transport		1	0	1.848	0.89	0.293613	0.859555	45.46	64.1	135.9	45.88	25.55	171477	257545	350492	668410	660633	843699	603000	448515	809959	640828	1.05515e+06	585245	400710
FALSE	High	Master Protein	Q99LE6	ATP-binding cassette sub-family F member 2 OS=Mus musculus OX=10090 GN=Abcf2 PE=1 SV=1	0	10.134	9	3	4	3	628	71.7	7.05	10.74	3			other molecular function	Pf00005, Pf12848	27407	ENSMUSG00000028953	Abcf2	mmu:27407; Q3UA24; Q8C1S5; Q99LE6; Q9JL48			0	0	0.518	-0.95	0.0533024	0.425136	75.93	122.9	77.1	81.08	102.86		116662		15508.4			19515.5		47943.4	5421.14	9944.85
FALSE	High	Master Protein	Q8K268	ATP-binding cassette sub-family F member 3 OS=Mus musculus OX=10090 GN=Abcf3 PE=1 SV=1	0	13.242	15	4	10	4	709	79.8	6.16	27.09	4	stress response		other molecular function	Pf00005, Pf12848	27406	ENSMUSG00000003234	Abcf3	mmu:27406; Q8K268; Q9JL49			0	0	1.619	0.7	0.524332	0.943941	61.5	46.7	153.3	94.78	54.03	42942.9	496849	54916.2	443822	149324	282612	84598.9	68774	213760	351297	222317	31918.2	217154
FALSE	High	Master Protein	A0A0R4J0B6	ATP-binding cassette sub-family G member 2 OS=Mus musculus OX=10090 GN=Abcg2 PE=1 SV=1	0	7.066	5	2	3	2	657	73	8.54	7.57	2	cell organization and biogenesis;transport;developmental processes;other biological processes	plasma membrane;other membranes;mitochondrion	transporter activity;cytoskeletal activity;other molecular function	Pf00005, Pf01061, Pf19055	26357	ENSMUSG00000029802	Abcg2	A0A0R4J0B6; mmu:26357			0	0	100	6.64	1e-17	2.70958e-16			200												24399.1
FALSE	High	Master Protein	Q91WA9	ATP-binding cassette subfamily G member 4 OS=Mus musculus OX=10090 GN=Abcg4 PE=1 SV=2	0.01	2.63	5	1	1	1	646	72.1	8.19	2.77	1	transport;other biological processes	plasma membrane;other membranes;other cytoplasmic organelle;other cell component	transporter activity;other molecular function	Pf00005, Pf01061, Pf19055	192663	ENSMUSG00000032131	Abcg4	mmu:192663; Q8K4E1; Q8VBS9; Q91WA9	ABC transporters in lipid homeostasis		1	0	0.01	-6.64	1e-17	2.70958e-16		200				14802.3
FALSE	High	Master Protein	E9Q467	ATP-binding cassette, sub-family C (CFTR/MRP), member 4 OS=Mus musculus OX=10090 GN=Abcc4 PE=1 SV=1	0	9.207	3	3	10	3	1250	140.1	8.29	16.63	3	transport	plasma membrane;other membranes	transporter activity;other molecular function	Pf00005, Pf00664	239273	ENSMUSG00000032849	Abcc4	E9Q467		Tyrobp causal network in microglia	1	0	1.828	0.87	0.343594	0.882462	87.07	57.4	142.6	104.21	52.25		11275.4		17702.1	18448.3	15412.1	75969.4		21124.5	26866.5	22953.9
FALSE	High	Master Protein	B2RUS7	ATP-binding cassette, sub-family C (CFTR/MRP), member 8 OS=Mus musculus OX=10090 GN=Abcc8 PE=1 SV=1	0	8.696	3	3	8	2	1588	178	8.19	13.36	3	cell-cell signaling;transport;other biological processes	plasma membrane;other membranes;ER/Golgi;other cell component	transporter activity;other molecular function	Pf00005, Pf00664	20927	ENSMUSG00000040136	Abcc8	B2RUS7	ATP sensitive Potassium channels; Regulation of insulin secretion		2	0	0.572	-0.81	0.0886633	0.559883	80.63	128.9	71.1	224.22	66.18	714282	7061.92	9676.04	8373.38	12589.2	121773	76126.9	15786.3	15916.8	4039.52	4755.93	1942.31	2540.43
FALSE	High	Master Protein	Q3V117	ATP-citrate synthase OS=Mus musculus OX=10090 GN=Acly PE=1 SV=1	0	71.314	24	15	67	15	1101	120.7	7.44	182.55	15	other metabolic processes	cytosol;nucleus	other molecular function	Pf00285, Pf00549, Pf02629, Pf16114	104112	ENSMUSG00000020917	Acly	Q3V117		Fatty acid biosynthesis	1	0	0.865	-0.21	0.27201	0.842698	104.45	61	139	133.87	45.48	130931	2.91297e+06	351156	986902	574425	4.1549e+06	6.6383e+06	178551	144611	675980	604331	838811	234958
FALSE	High	Master Protein	Q9CZ42	ATP-dependent (S)-NAD(P)H-hydrate dehydratase OS=Mus musculus OX=10090 GN=Naxd PE=1 SV=1	0	34.187	29	6	57	6	343	36.7	7.77	152.5	6	other metabolic processes		kinase activity;other molecular function	Pf01256	69225		Naxd	mmu:69225; Q9CQX9; Q9CZ42; Q9D7G7; Q9DC93	Nicotinamide salvaging		1	0	0.933	-0.1	0.573114	0.953711	68.4	102.7	97.3	31.34	24.28	1.10901e+06	4.57891e+06	3.94842e+06	3.37928e+06	8.34254e+06	4.40744e+06	3.70541e+06	4.6162e+06	5.83459e+06	2.39326e+06	4.25806e+06	2.16101e+06	1.87999e+06
FALSE	High	Master Protein	Q8C605	ATP-dependent 6-phosphofructokinase OS=Mus musculus OX=10090 GN=Pfkp PE=1 SV=1	0	98.182	27	15	143	13	784	85.5	6.89	409.48	15	other metabolic processes	other cell component	kinase activity;other molecular function	Pf00365	56421	ENSMUSG00000021196	Pfkp	mmu:56421; Q8C605		Glycolysis and gluconeogenesis	1	0	2.185	1.13	0.0948336	0.579563	71.78	57.8	142.2	50.59	25.77	1.73714e+06	3.18287e+06	3.31945e+06	2.03809e+06	1.52842e+06	4.06698e+06	3.26881e+06	1.21024e+06	992935	5.22085e+06	3.62924e+06	3.33268e+06	3.22626e+06
FALSE	High	Master Protein	P12382	ATP-dependent 6-phosphofructokinase, liver type OS=Mus musculus OX=10090 GN=Pfkl PE=1 SV=4	0	104.126	26	13	154	12	780	85.3	7.17	394.65	13	other metabolic processes;other biological processes	other membranes;cytosol	kinase activity;other molecular function	Pf00365	18641	ENSMUSG00000020277	Pfkl	mmu:18641; P12382; Q8VDX7	Neutrophil degranulation; Glycolysis	Glycolysis and gluconeogenesis; Insulin signaling	4	0	1.12	0.16	0.877812	0.990405	77.36	96.9	103.1	36.96	30.88	1.71433e+06	3.32452e+06	2.78199e+06	1.26779e+06	3.75266e+06	6.04778e+06	4.54229e+06	3.75413e+06	4.48804e+06	3.07729e+06	2.45485e+06	1.50165e+06	1.04188e+06
FALSE	High	Master Protein	P47857	ATP-dependent 6-phosphofructokinase, muscle type OS=Mus musculus OX=10090 GN=Pfkm PE=1 SV=3	0	193.675	46	25	365	23	780	85.2	8	981.11	25	other metabolic processes;other biological processes	plasma membrane;other membranes;cytosol;cytoskeleton;nucleus	kinase activity;other molecular function	Pf00365	18642	ENSMUSG00000033065	Pfkm	C8CMN5; C8CMN6; C8CMN7; mmu:18642; O35513; P47857; Q543L1; Q9JK94	Glycolysis	Glycolysis and gluconeogenesis; Insulin signaling	3	3	0.904	-0.15	0.623449	0.960909	87.25	104.1	95.9	23.29	17.29	1.93666e+07	2.58542e+07	2.8929e+07	1.83501e+07	4.29987e+07	3.92941e+07	3.66601e+07	4.23581e+07	3.61303e+07	1.86504e+07	2.15724e+07	1.28096e+07	1.28837e+07
FALSE	High	Master Protein	Q6P8N8	ATP-dependent Clp protease ATP-binding subunit clpX-like, mitochondrial OS=Mus musculus OX=10090 GN=Clpx PE=1 SV=1	0	11.01	7	3	9	3	620	67.3	7.55	12.35	3	protein metabolism;other metabolic processes		other molecular function	Pf07724, Pf10431	270166	ENSMUSG00000015357	Clpx	Q6P8N8			0	0	1.207	0.27	0.838999	0.988615	70.21	87	113	32.69	29.49	322524	717999	215881	321087	321461	435991	451438	269820	354542	262617	312654	359230	270030
[truncated: 4,373 more rows]
[truncated: 19 more columns]

## Sheet: DE D6 Proteome
Checked	Protein FDR Confidence: Combined	Master	Accession	Description	Exp. q-value: Combined	Sum PEP Score	Coverage [%]	# Peptides	# PSMs	# Unique Peptides	# AAs	MW [kDa]	calc. pI	Score Sequest HT: Sequest HT	# Peptides (by Search Engine): Sequest HT	Biological Process	Cellular Component	Molecular Function	Pfam IDs	Entrez Gene ID	Ensembl Gene ID	Gene Symbol	Gene ID	Reactome Pathways	WikiPathways	# Protein Pathway Groups	# Razor Peptides	Abundance Ratio: (Tev) / (GFP)	Abundance Ratio (log2): (Tev) / (GFP)	Abundance Ratio P-Value: (Tev) / (GFP)	Abundance Ratio Adj. P-Value: (Tev) / (GFP)	Abundance Ratio Variability [%]: (Tev) / (GFP)	Abundances (Grouped): GFP	Abundances (Grouped): Tev	Abundances (Grouped) CV [%]: GFP	Abundances (Grouped) CV [%]: Tev	Found in Sample: [S2] F2: Control, GFP	Found in Sample: [S3] F3: Control, GFP	Found in Sample: [S6] F6: Control, GFP	Found in Sample: [S7] F7: Control, GFP	Found in Sample: [S9] F9: Control, GFP	Found in Sample: [S10] F10: Control, GFP	Found in Sample: [S11] F11: Control, GFP	Found in Sample: [S14] F14: Control, GFP	Found in Sample: [S15] F15: Control, GFP	Found in Sample: [S1] F1: Sample, Tev	Found in Sample: [S4] F4: Sample, Tev	Found in Sample: [S5] F5: Sample, Tev	Found in Sample: [S8] F8: Sample, Tev
[truncated: 501 more rows]
[truncated: 4 more columns]

[truncated: 2 more sheets: Proteome D13 raw data, DE D13 Proteome]
