# Supplementary material for: Selective titin cleavage disrupts cardiac mechanical homeostasis to drive heart failure and fibrosis
Source: Nat Cardiovasc Res. 2026 Jun 16;5(6):572–87. doi: 10.1038/s44161-026-00829-z (PMC13271893; doi:10.1038/s44161-026-00829-z)
Supplement: Supplementary file 8 — Statistical source data. [file 44161_2026_829_MOESM8_ESM.xlsx]

## Sheet: Fig. 1f
Cleaved titin (%)	Hom TEV D0	Hom TEV D4	Hom TEV D5	Hom TEV D6	Hom TEV D10	Hom TEV D13	Hom GFP D6	Hom GFP D13		Mean and Error SEM
	1.111	10.665	20.263	42.61	45.655	61.667	-0.984	-0.258		log(agonist) vs. response -- Variable slope (four parameters)
	-1.945	10.545	18.365	41.428	59.946	52.289	0.066	-1.146
	5.62	9.199	19.341	35.094	73.269	65.049	-1.438	6.197
	1.758	17.614	25.649	40.801	65.203	66.069	-0.557	2.16
	0.219	14.959	21.438	45.623	61.293	49.087	0.632	-1.552
	-3.542	12.267	25.686	39.859	40.125	62.048	2.279	0.176
	-3.221			37.063	66.025	61.705		-2.346
				41.044	72.681	66.931		-4.445
				33.576		62.41		-0.095
				27.168		58.586		0.599
				29.8765		52.296		2.857
				43.5055		60.098		-1.842
				42.3533		47.248		-1.543
				37.4682		55.392		-0.465
				45.747		46.061		-0.063
				43.1423		48.782		3.384
				42.3169		67.158		-1.025
				41.0124		66.127		6.717
				38.8604		42.6669		2.579
				33.425		46.0929		-3.253
				38.461		45.1118		-2.577
				35.987		45.6408		-0.251
				49.783		52.2743		0.522
						48.9805		-3.425
						41.893		-2.12
						43.5433		-1.335
						52.2457		-2.695
						55.4123
						55.9832
						62.8936
						42.0779
						45.151
						56.3901
						62.4772
						62.4772
						68.6411
						65.6514
						39.6683
						46.9449
						49.8699
						37.3857
						44.0099
						50.4627
						36.9455
						27.7725
						39.7346
						32.8589
						41.617
						51.7532
						54.2125
						41.268
						37.0877
						47.1187
						79.6171
						78.108
						73.4773
						76.9949
						72.8736
						78.4063
						77.9267
						30.6551
						30.952
						66.1581
						71.8573
						64.978
						60.5711

## Sheet: Fig. 1g top
Titin isoforms (%)	GFP N2BA	HomTEV D6 N2BA	HomTEV D13 N2BA		GFP N2B	HomTEV D6 N2B	HomTEV D13 N2B		Error
	8.244	15.844	14.049		91.756	84.156	85.951		Mean and Error SEM
	10.495	12.046	12.37		89.505	87.954	87.63
	7.408	13.952	7.651		92.592	86.048	92.349
	3.896	12.414	11.762		96.104	87.586	88.238
	5.877	14.396	10.474		94.123	85.604	89.526
	9.533	8.046	6.564		90.467	91.954	93.436
	5.21		7.651		94.79		92.349
	11.692		7.177		88.308		92.823
	9.622		4.845		90.378		95.155
	7.042		16.291		92.958		83.709
	12.961		13.065		87.039		86.935
	7.024		11.431		92.976		88.569
	9.332		10.351		90.668		89.649
	11.704		14.082		88.296		85.918
	7.443		14.073		92.557		85.927
	7.291		9.057		92.709		90.943
	10.798		11.694		89.202		88.306
	6.303		12.76		93.697		87.24
	10.666		12.428		89.334		87.572
Test for normal distribution
Kolmogorov-Smirnov test	GFP N2B	HomTEV D6 N2B	HomTEV D13 N2B
KS distance	0.1479	0.2258	0.1434
P value	>0.1000	>0.1000	>0.1000
Passed normality test (alpha=0.05)?	Yes	Yes	Yes
P value summary	ns	ns	ns
Number of values	19	6	19
Statistical significance
one-way ANOVA - multiple comparisons
Number of families	1
Number of comparisons per family	3
Alpha	0.05
Tukey's multiple comparisons test	Mean Diff.	95,00% CI of diff.	Below threshold?	Summary	Adjusted P Value
GFP N2B vs. HomTEV D6 N2B	4.228	1.080 to 7.376	Yes	**	0.006123	D-E
GFP N2B vs. HomTEV D13 N2B	2.381	0.1997 to 4.562	Yes	*	0.029672	D-F
HomTEV D6 N2B vs. HomTEV D13 N2B	-1.847	-4.996 to 1.301	No	ns	0.336676	E-F
Test details	Mean 1	Mean 2	Mean Diff.	SE of diff.	n1	n2	q
GFP N2B vs. HomTEV D6 N2B	91.45	87.22	4.228	1.295	19	6	4.619
GFP N2B vs. HomTEV D13 N2B	91.45	89.06	2.381	0.8969	19	19	3.754
HomTEV D6 N2B vs. HomTEV D13 N2B	87.22	89.06	-1.847	1.295	6	19	2.018

## Sheet: Fig. 1g bottom
	FLT:MyHC ratio			Int+Clv T:M ratio
	GFP	TEV		GFP	TEV
	0.0884	0.0972		0.0967	0.2833
	0.1114	0.0977		0.1184	0.2094
	0.2221	0.0291		0.2321	0.0872
	0.1149	0.0484		0.1211	0.1812
	0.1361	0.1202		0.1441	0.3538
	0.1354	0.0999		0.1402	0.2461
	0.1933	0.103		0.2015	0.2154
	0.1808	0.1245		0.1886	0.3783
		0.163			0.2412
		0.0924			0.1733
Test for normal distribution
Shapiro-Wilk test	GFP	TEV		Shapiro-Wilk test	GFP	TEV
W	0.9402	0.9299		W	0.9353	0.966
P value	0.6126	0.4472		P value	0.5656	0.851
Passed normality test (alpha=0.05)?	Yes	Yes		Passed normality test (alpha=0.05)?	Yes	Yes
P value summary	ns	ns		P value summary	ns	ns
Number of values	8	10		Number of values	8	10
Statistical significance
Table Analyzed				Table Analyzed
Column D	TEV			Column D	TEV
vs.	vs.			vs.	vs.
Column C	GFP			Column C	GFP
Unpaired t test				Unpaired t test
P value	0.0213377			P value	0.0289
P value summary	*			P value summary	*
Significantly different (P < 0.05)?	Yes			Significantly different (P < 0.05)?	Yes
One- or two-tailed P value?	Two-tailed			One- or two-tailed P value?	Two-tailed
t, df	t=2.552, df=16			t, df	t=2.400, df=16
How big is the difference?				How big is the difference?
Mean of column GFP	0.1478			Mean of column GFP	0.1553
Mean of column TEV	0.09754			Mean of column TEV	0.2369
Difference between means (D - C) ± SEM	-0.05026 ± 0.01970			Difference between means (TEV - GFP) ± SEM	0.08158 ± 0.03399
95% confidence interval	-0.09202 to -0.008502			95% confidence interval	0.009529 to 0.1536
R squared (eta squared)	0.2892			R squared (eta squared)	0.2647
F test to compare variances				F test to compare variances
F, DFn, Dfd	1.511, 7, 9			F, DFn, Dfd	3.355, 9, 7
P value	0.552484			P value	0.1246
P value summary	ns			P value summary	ns
Significantly different (P < 0.05)?	No			Significantly different (P < 0.05)?	No
Data analyzed				Data analyzed
Sample size, column GFP	8			Sample size, column GFP	8
Sample size, column TEV	10			Sample size, column TEV	10

## Sheet: Fig. 1j
cTEV pos. sarcomeres (%)	GFP	HomTEV D6	HomTEV D13
	0.757886	88.3756	36.8189
	0.380252	78.3532	38.9123
	0.351494	49.0044	61.6251
	0.716759	19.2445	52.9986
	0.613758	10.7772	54.2648
	0.737356	39.0905	55.479
	1.12022	13.9186	55.7892
	0.546551	30.0048	63.5599
	0.140078	42.3606	61.8974
	0.623905	27.2457	52.3517
	0.0743731	40.843	78.3851
	0.196647	26.8903	60.0832
	0.243698	40.3123	60.4406
	0.07996	35.837	38.1406
	0.246453	26.1807	51.8999
	0.337482	19.6653	51.9479
	0.477575	19.2582	64.9163
	0.354574	33.9338	51.4099
	0.393361	38.8217	87.1317
	0.604174	21.6418	72.4745
	0.658003	22.6275	27.6344
	1.2939	47.5595	35.6728
	0.280561	41.3536	56.4349
	0.35344	42.4347	32.135
	0.661736	60.4347	57.9066
	1.09082	29.494	35.2522
	2.34637	31.1638	50.5721
	0.279525	22.6134	53.9962
	0.698052	18.6937	34.7248
	1.22245	21.873	45.874
Test for normal distribution
Shapiro-Wilk test	GFP	HomTEV D6	HomTEV D13
W	0.8183	0.8762	0.9603
P value	0.0001	0.0023	0.3153
Passed normality test (alpha=0.05)?	No	No	Yes
P value summary	***	**	ns
Number of values	30	30	30
Statistical significance
Kruskal-Wallis test - multiple comparisons
Number of families	1
Number of comparisons per family	3
Alpha	0.05
Dunn's multiple comparisons test	Mean rank diff.	Significant?	Summary	Adjusted P Value
GFP vs. HomTEV D6	-35.43	Yes	****	4.48957e-07
GFP vs. HomTEV D13	-54.57	Yes	****	2e-15
HomTEV D6 vs. HomTEV D13	-19.13	Yes	*	0.0136827
Test details	Mean rank 1	Mean rank 2	Mean rank diff.	n1	n2	Z
GFP vs. HomTEV D6	15.5	50.93	-35.43	30	30	5.253
GFP vs. HomTEV D13	15.5	70.07	-54.57	30	30	8.09
HomTEV D6 vs. HomTEV D13	50.93	70.07	-19.13	30	30	2.837

## Sheet: Fig. 1k
Rounds per day (Deviation from mean)	HomGFP											HomTEV
D-1	0	0	0	0	0	0	0	0	0	0	0	0	0	0	0	0	0	0	0	0	0	0	0	0	0	0	0	0	0	0	0
D1	143		4118	5414	3	428	-2020	-463.5	-2516.5	-1621.5	-14425	788	-2169		8919	-822	-4881	-2567.5	-1768	3109.5	-3993		-6736.5	-1877.5	4350.7	-5921.5	-8513.5	-1269		-3485	0
D2			8423		1	-411	-1176	-462.5	3519.5	-1621.5	-9446		-4492	-8852	7417			-6909.5	-3886			0	-6362.5	-4054.5		-2220.5	-6066.5	-888	2939	-2502
D3	3761		1391		2838	-1335	-653	-460.5	-4250.5	-1621.5	-10071	-1220		-195	7722			-6742.5	-1848	-11148.5	4516.5	-3665	-5072.5	-4327.5	732.7	-6196.5	-6235.5	-155	2851	-7724
D4	9720		1799		12108	-5096	-2006	-463.5	-1588.5	-1622.5	-3055	-1169		175	10870					2024.5	-3121	-3644	-5126.5	-8568.5	-827.3	-2333.5	-3265.5	177	1357	-3889	1312
D5	7000	2547	5299		12108	-345	1863	-463.5	769.5	-1621.5	-5079	-2612	-2468	4631	14160			-6342	-3884.5	-5728.5	1063	-1562	-26.5	-2115.5	-1092.3	-3821.5	-4751.5	-1926	690	-4502	-2311
D6	5115	4753	6744	-5408	20545				3919.5	-1621.5	-7452	-3223	-8983	506	9043	5522	-3574	-8033.5	-4637	-2551.5	497	-943	-10682	-9349	-14439.3	-3056.5	-3735.5	-3820			-4904
D7	-6090	4085	-6018	2373	13140	-1595.5		-442.5	-2774.5	1807.5	-11372	-6704	-15371	-11886	-4053	1680	-7469	-7780.5	-8612	-6885.5	-6910	-3246	-10682	-9349	-19255.3	-258.5	-7397.5	-3731			-5866
D8	-672	1372	70	2373	13140	3201	326	4819.5	-10450.5	-1380.5	-8455	-5609	-15875	-2648	563	1680	-7469	-8293.5	-8676	-3442.5	-5117	-5102	-14486.5	-12911.5	-18374.3	-1511.5	-11796.5	-3932			-6342
D9	9854	7725	1866	3658	10578	8563	1012	1743.5	-10450.5	-1392.5	-5984	-6276	-15902	4798	-1425	6040	-3374	-8983.5	-8677	-3583.5	-7128.5	-3918	-14726.5	-12908.5	-21139.3	-8854.5	-14731.5	-3943			-6348
D10	-3493	7242	1866	3658	12475	4696	1701	-188.5	-10451.5	-1212.5	-6345	-10354	-15949	4798	-1425	6040	-3374	-9294.5	-8677	-3583.5	-7128.5	-4749	-14685.5	-12911.5		-14572.5	-17799.5				-6359
D11	-3791	7574	6272	2880	17477.5	3461	290	-426.5	-10450.5	-799.5	-8901	-10792	-15956	961	-4600	2647	-3197	-9225.5	-8677	-5814.5	-7274	-4735	-14671.5	-12909.5		-11184.5	-16048.5				-6359
D12	-3791	9345	8824	2880	17477.5	3907	4826	4270.5	-10451.5	-676	-5651	-10792	-15954	-587	-5431	2647	-3197	-9231	-8677	-5448.5	-8130	-3217	-14709.5	-12911.5		-10820	-15881				-6359
D13	-3791	9345	1176	2720	19723		2474.5		-10451.5	-676	-5651	-10792	-15956	1675	-6470	1797	-3281	-9316.5	-8677	-5790.5	-7883	-4762	-14782	-12912.5		-10820	-15881				-6358
Mixed-effects model (REML)	Matching: Stacked
Assume sphericity?	No
Alpha	0.05
Fixed effects (type III)	P value	P value summary	Statistically significant (P < 0.05)?	F (DFn, DFd)	Geisser-Greenhouse's epsilon
Time	0.00296821	**	Yes	F (3.494, 90.85) = 4.629	0.2688
Column Factor	0.000389858	***	Yes	F (1, 32) = 15.70
Time x Column Factor	0.000145486	***	Yes	F (3.494, 90.85) = 6.889	0.2688
Random effects	SD	Variance
Subject	3882	15067767
Residual	3715	13797556
Was the matching effective?
Chi-square, df	205,6, 1
P value	<0.0000000001
P value summary	****
Is there significant matching (P < 0.05)?	Yes
Difference between column means
Predicted mean of HomGFP	943.5
Predicted mean of HomTEV	-4637
Difference between predicted means	5580
SE of difference	1409
95% CI of difference	2711 to 8449
Data summary
Number of columns (Column Factor)	2
Number of rows (Time)	14
Number of subjects (Subject)	34
Number of missing values	78
Multiple comparisons
Compare each cell mean with the other cell mean in that row
Number of families	1
Number of comparisons per family	14
Alpha	0.05
Šídák's multiple comparisons test	Mean diff.	95,00% CI of diff.	Below threshold?	Summary	Adjusted P Value
HomGFP - HomTEV
D-1	0
D1	1071	-4519 to 6662	No	ns	0.999982
D2	2602	-3146 to 8349	No	ns	0.904794
D3	1589	-3553 to 6732	No	ns	0.996527
D4	1960	-4023 to 7944	No	ns	0.992948
D5	2720	-2564 to 8004	No	ns	0.812718
D6	5932	-2930 to 14794	No	ns	0.414873
D7	6781	-773,5 to 14335	No	ns	0.102586
D8	7678	603,8 to 14753	Yes	*	0.0259914
D9	9884	1988 to 17780	Yes	**	0.00664871
D10	8406	10,53 to 16801	Yes	*	0.0495277
D11	9225	5,754 to 18444	Yes	*	0.0497791
D12	10858	1700 to 20016	Yes	*	0.0132397
D13	9790	-1985 to 21565	No	ns	0.144659
Test details	Mean 1	Mean 2	Mean diff.	SE of diff.	N1	N2	t	DF
HomGFP - HomTEV
D-1	0	0	0	0	14	20
D1	-507.2	-1579	1071	1733	13	17	0.6184	23.57
D2	-158.3	-2760	2602	1764	11	13	1.475	21.6
D3	-830	-2419	1589	1610	12	16	0.9871	25.99
D4	891.7	-1069	1960	1839	12	15	1.066	21.89
D5	1464	-1256	2720	1658	13	18	1.64	26.67
D6	2245	-3687	5932	2628	11	18	2.258	16.83
D7	-651.1	-7432	6781	2251	11	18	3.012	17.38
D8	492.6	-7186	7678	2183	12	18	3.517	22.65
D9	2602	-7282	9884	2465	12	18	4.01	25.22
D10	904.3	-7502	8406	2595	11	16	3.24	22.97
D11	1235	-7990	9225	2733	11	16	3.375	16.82
D12	2815	-8044	10858	2709	11	16	4.008	16.59
D13	1652	-8138	9790	3241	9	16	3.021	11.52
