# Supplementary material for: Selective titin cleavage disrupts cardiac mechanical homeostasis to drive heart failure and fibrosis
Source: Nat Cardiovasc Res. 2026 Jun 16;5(6):572–87. doi: 10.1038/s44161-026-00829-z (PMC13271893; doi:10.1038/s44161-026-00829-z)
Supplement: Supplementary file 9 — Statistical source data. [file 44161_2026_829_MOESM9_ESM.xlsx]

## Sheet: Fig. 2b
LVEDV (µl)	HomGFP						HomTEV														LVESV (µl)	HomGFP						HomTEV
D6	83.758	58.106	58.508	46.468	63.105	55.264	35.214	20.835	29.763	25.768	37.691	14.18	19.312	18.026	18.66	31.285	34.496	35.182	43.19		D6	45.384	30.048	32.389	22.29	32.639	29.294	12.323	4.08	6.153	9.212	12.224	2.859	3.947	4.648	4.063	9.782	13.544	10.786	13.344
D13	84.26	68.356	57.637	48.525	63.223	46.786	34.579	20.133	28.994	19.481			18.026	17.056	20.484	25.433	28.594	36	38.324		D13	41.902	34.58	32.424	21.084	34.128	21.638	16.22	4.832	7.559	11.053			6.471	8.144	8.01	9.665	11.169	17.758	17.006
Mixed-effects model (REML)	Matching: Stacked																				Mixed-effects model (REML)	Matching: Stacked
Assume sphericity?	Yes																				Assume sphericity?	Yes
Alpha	0.05																				Alpha	0.05
Fixed effects (type III)	P value	P value summary	Statistically significant (P < 0.05)?	F (DFn, DFd)																	Fixed effects (type III)	P value	P value summary	Statistically significant (P < 0.05)?	F (DFn, DFd)
Time	0.461816	ns	No	F (1, 15) = 0.5703																	Time	0.416293	ns	No	F (1, 15) = 0.6988
Group	2.6552e-06	****	Yes	F (1, 17) = 47.37																	Group	2.075e-07	****	Yes	F (1, 17) = 69.49
Time x Group	0.208554	ns	No	F (1, 15) = 1.727																	Time x Group	0.0485123	*	Yes	F (1, 15) = 4.611
Random effects	SD	Variance																			Random effects	SD	Variance
Mouse	9.864	97.29																			Mouse	5.112	26.14
Residual	2.977	8.86																			Residual	2.232	4.98
Was the matching effective?																					Was the matching effective?
Chi-square, df	26.90, 1																				Chi-square, df	18.73, 1
P value	2.14e-07																				P value	1.50821e-05
P value summary	****																				P value summary	****
Is there significant matching (P < 0.05)?	Yes																				Is there significant matching (P < 0.05)?	Yes
Difference between row means																					Difference between row means
Predicted mean of D6	44.42																				Predicted mean of D6	20.12
Predicted mean of D13	43.61																				Predicted mean of D13	20.79
Difference between predicted means	0.8058																				Difference between predicted means	-0.668
SE of difference	1.067																				SE of difference	0.7991
95% CI of difference	-1.468 to 3.080																				95% CI of difference	-2.371 to 1.035
Difference between column means																					Difference between column means
Predicted mean of HomGFP	61.17																				Predicted mean of HomGFP	31.48
Predicted mean of HomTEV	26.87																				Predicted mean of HomTEV	9.42
Difference between predicted means	34.3																				Difference between predicted means	22.06
SE of difference	4.984																				SE of difference	2.647
95% CI of difference	23.79 to 44.82																				95% CI of difference	16.48 to 27.65
Interaction CI																					Interaction CI
Mean diff, A1 - B1	32.9																				Mean diff, A1 - B1	23.78
Mean diff, A2 - B2	35.7																				Mean diff, A2 - B2	20.35
(A1 -B1) - (A2 - B2)	-2.804																				(A1 -B1) - (A2 - B2)	3.432
95% CI of difference	-7.353 to 1.744																				95% CI of difference	0.02551 to 6.839
(B1 - A1) - (B2 - A2)	2.804																				(B1 - A1) - (B2 - A2)	-3.432
95% CI of difference	-1.744 to 7.353																				95% CI of difference	-6.839 to -0.02551
Data summary																					Data summary
Number of columns (Group)	2																				Number of columns (Group)	2
Number of rows (Time)	2																				Number of rows (Time)	2
Number of subjects (Mouse)	19																				Number of subjects (Mouse)	19
Number of missing values	2																				Number of missing values	2
Multiple comparisons																					Multiple comparisons
Compare each cell mean with the other cell mean in that row																					Compare each cell mean with the other cell mean in that row
Number of families	1																				Number of families	1
Number of comparisons per family	2																				Number of comparisons per family	2
Alpha	0.05																				Alpha	0.05
Šídák's multiple comparisons test	Predicted (LS) Mean diff.	95,00% CI of diff.	Below threshold?	Summary	Adjusted P Value																Šídák's multiple comparisons test	Predicted (LS) Mean diff.	95,00% CI of diff.	Below threshold?	Summary	Adjusted P Value
HomGFP - HomTEV																					HomGFP - HomTEV
D6	32.9	20.97 to 44.83	Yes	****	5.612e-07																D6	23.78	17.32 to 30.24	Yes	****	1.4e-09
D13	35.7	23.72 to 47.69	Yes	****	1.283e-07																D13	20.35	13.83 to 26.86	Yes	****	4.95e-08
Test details	Predicted (LS) Mean 1	Predicted (LS) Mean 2	Predicted (LS) Mean diff.	SE of diff.	N1	N2	t	DF													Test details	Predicted (LS) Mean 1	Predicted (LS) Mean 2	Predicted (LS) Mean diff.	SE of diff.	N1	N2	t	DF
HomGFP - HomTEV																					HomGFP - HomTEV
D6	60.87	27.97	32.9	5.085	6	13	6.47	32													D6	32.01	8.228	23.78	2.753	6	13	8.637	32
D13	61.46	25.76	35.7	5.108	6	11	6.989	32													D13	30.96	10.61	20.35	2.776	6	11	7.329	32

## Sheet: Fig. 2c
IVSd (mm)	HomGFP						HomTEV														IVSs (mm)	HomGFP						HomTEV
D6	0.875	1.097	0.908	0.829	0.632	0.924	1.143	1.422	0.814	1.019	1.005	1.118	1.026	1.23	0.901	0.86	0.78	0.699	0.872		D6	1.181	1.269	0.961	0.981	0.977	1.218	1.542	1.786	1.445	1.309	1.555	1.296	1.519	1.306	1.19	1.378	0.853	1.144	1.22
D13	0.804	0.95	0.818	0.73	0.65	0.896	1.013	1.221	0.914	0.934			1.144	0.989	0.88	0.706	0.832	0.841	0.911		D13	1.157	1.386	0.967	1.083	1.104	1.275	1.306	1.565	1.214	1.214			1.292	1.168	1.095	0.887	1.125	1.233	1.066
Mixed-effects model (REML)	Matching: Stacked																				Mixed-effects model (REML)	Matching: Stacked
Assume sphericity?	Yes																				Assume sphericity?	Yes
Alpha	0.05																				Alpha	0.05
Fixed effects (type III)	P value	P value summary	Statistically significant (P < 0.05)?	F (DFn, DFd)																	Fixed effects (type III)	P value	P value summary	Statistically significant (P < 0.05)?	F (DFn, DFd)
Time	0.0836	ns	No	F (1, 15) = 3.436																	Time	0.3468	ns	No	F (1, 15) = 0.9435
Group	0.1035	ns	No	F (1, 17) = 2.960																	Group	0.0976	ns	No	F (1, 17) = 3.073
Time x Group	0.5918	ns	No	F (1, 15) = 0.3002																	Time x Group	0.023	*	Yes	F (1, 15) = 6.416
Random effects	SD	Variance																			Random effects	SD	Variance
Mouse	0.1412	0.01994																			Mouse	0.1488	0.02215
Residual	0.08092	0.006547																			Residual	0.1151	0.01324
Was the matching effective?																					Was the matching effective?
Chi-square, df	13.28, 1																				Chi-square, df	7.716, 1
P value	0.0003																				P value	0.0055
P value summary	***																				P value summary	**
Is there significant matching (P < 0.05)?	Yes																				Is there significant matching (P < 0.05)?	Yes
Difference between row means																					Difference between row means
Predicted mean of D6	0.9345																				Predicted mean of D6	1.224
Predicted mean of D13	0.8808																				Predicted mean of D13	1.184
Difference between predicted means	0.05364																				Difference between predicted means	0.03991
SE of difference	0.02894																				SE of difference	0.04109
95% CI of difference	-0.008043 to 0.1153																				95% CI of difference	-0.04767 to 0.1275
Difference between column means																					Difference between column means
Predicted mean of HomGFP	0.8428																				Predicted mean of HomGFP	1.13
Predicted mean of HomTEV	0.9726																				Predicted mean of HomTEV	1.277
Difference between predicted means	-0.1298																				Difference between predicted means	-0.1475
SE of difference	0.07546																				SE of difference	0.08417
95% CI of difference	-0.2890 to 0.02938																				95% CI of difference	-0.3251 to 0.03003
Interaction CI																					Interaction CI
Mean diff, A1 - B1	-0.114																				Mean diff, A1 - B1	-0.2516
Mean diff, A2 - B2	-0.1457																				Mean diff, A2 - B2	-0.04347
(A1 -B1) - (A2 - B2)	0.03172																				(A1 -B1) - (A2 - B2)	-0.2082
95% CI of difference	-0.09166 to 0.1551																				95% CI of difference	-0.3833 to -0.03300
(B1 - A1) - (B2 - A2)	-0.03172																				(B1 - A1) - (B2 - A2)	0.2082
95% CI of difference	-0.1551 to 0.09166																				95% CI of difference	0.03300 to 0.3833
Data summary																					Data summary
Number of columns (Group)	2																				Number of columns (Group)	2
Number of rows (Time)	2																				Number of rows (Time)	2
Number of subjects (Mouse)	19																				Number of subjects (Mouse)	19
Number of missing values	2																				Number of missing values	2
Multiple comparisons																					Multiple comparisons
Compare each cell mean with the other cell mean in that row																					Compare each cell mean with the other cell mean in that row
Number of families	1																				Number of families	1
Number of comparisons per family	2																				Number of comparisons per family	2
Alpha	0.05																				Alpha	0.05
Šídák's multiple comparisons test	Predicted (LS) Mean diff.	95,00% CI of diff.	Below threshold?	Summary	Adjusted P Value																Šídák's multiple comparisons test	Predicted (LS) Mean diff.	95,00% CI of diff.	Below threshold?	Summary	Adjusted P Value
HomGFP - HomTEV																					HomGFP - HomTEV
D6	-0.114	-0.3024 to 0.07449	No	ns	0.3038																D6	-0.2516	-0.4695 to -0.03376	Yes	*	0.0213
D13	-0.1457	-0.3365 to 0.04510	No	ns	0.1585																D13	-0.04347	-0.2651 to 0.1782	No	ns	0.8764
Test details	Predicted (LS) Mean 1	Predicted (LS) Mean 2	Predicted (LS) Mean diff.	SE of diff.	N1	N2	t	DF													Test details	Predicted (LS) Mean 1	Predicted (LS) Mean 2	Predicted (LS) Mean diff.	SE of diff.	N1	N2	t	DF
HomGFP - HomTEV																					HomGFP - HomTEV
D6	0.8775	0.9915	-0.114	0.08032	6	13	1.419	32													D6	1.098	1.349	-0.2516	0.09286	6	13	2.71	32
D13	0.808	0.9537	-0.1457	0.08131	6	11	1.792	32													D13	1.162	1.205	-0.04347	0.09446	6	11	0.4602	32

## Sheet: Fig. 2d
ODd (mm)	HomGFP						HomTEV														ODs (mm)	HomGFP						HomTEV
D6	9.004	7.986	7.478	8.371	7.435	7.544	7.736	7.209	7.362	6.476	8.631	6.876	6.495	6.919	7.065	6.789	8.048	7.03	7.598		D6	8.572	7.499	7.059	7.668	6.365	7.134	6.66	6.836	6.183	6.459	6.603	6.128	5.889	6.363	6.328	5.955	7.184	6.346	6.466
D13	8.648	7.948	7.74	8.563	7.024	7.354	7.095	6.933	7.494	7.282			6.73	6.798	7.351	6.791	6.653	6.725	6.997		D13	8.598	7.779	7.454	6.599	6.859	6.873	6.159	6.35	6.234	7.01			6.357	7.141	6.309	6.711	5.924	5.862	6.356
Mixed-effects model (REML)	Matching: Stacked																				Mixed-effects model (REML)	Matching: Stacked
Assume sphericity?	Yes																				Assume sphericity?	Yes
Alpha	0.05																				Alpha	0.05
Fixed effects (type III)	P value	P value summary	Statistically significant (P < 0.05)?	F (DFn, DFd)																	Fixed effects (type III)	P value	P value summary	Statistically significant (P < 0.05)?	F (DFn, DFd)
Time	0.2699	ns	No	F (1, 15) = 1.313																	Time	0.8984	ns	No	F (1, 15) = 0.01687
Group	0.0054	**	Yes	F (1, 17) = 10.17																	Group	0.0003	***	Yes	F (1, 17) = 21.19
Time x Group	0.6528	ns	No	F (1, 15) = 0.2106																	Time x Group	0.986	ns	No	F (1, 15) = 0.0003173
Random effects	SD	Variance																			Random effects	SD	Variance
Mouse	0.4191	0.1757																			Mouse	0.2915	0.085
Residual	0.368	0.1354																			Residual	0.4285	0.1836
Was the matching effective?																					Was the matching effective?
Chi-square, df	4.162, 1																				Chi-square, df	1.738, 1
P value	0.0414																				P value	0.1874
P value summary	*																				P value summary	ns
Is there significant matching (P < 0.05)?	Yes																				Is there significant matching (P < 0.05)?	No
Difference between row means																					Difference between row means
Predicted mean of D6	7.609																				Predicted mean of D6	6.899
Predicted mean of D13	7.459																				Predicted mean of D13	6.879
Difference between predicted means	0.1504																				Difference between predicted means	0.01979
SE of difference	0.1313																				SE of difference	0.1524
95% CI of difference	-0.1294 to 0.4303																				95% CI of difference	-0.3049 to 0.3445
Difference between column means																					Difference between column means
Predicted mean of HomGFP	7.925																				Predicted mean of HomGFP	7.372
Predicted mean of HomTEV	7.143																				Predicted mean of HomTEV	6.407
Difference between predicted means	0.7812																				Difference between predicted means	0.9647
SE of difference	0.245																				SE of difference	0.2096
95% CI of difference	0.2642 to 1.298																				95% CI of difference	0.5226 to 1.407
Interaction CI																					Interaction CI
Mean diff, A1 - B1	0.7209																				Mean diff, A1 - B1	0.9674
Mean diff, A2 - B2	0.8414																				Mean diff, A2 - B2	0.962
(A1 -B1) - (A2 - B2)	-0.1205																				(A1 -B1) - (A2 - B2)	0.005427
95% CI of difference	-0.6802 to 0.4392																				95% CI of difference	-0.6440 to 0.6549
(B1 - A1) - (B2 - A2)	0.1205																				(B1 - A1) - (B2 - A2)	-0.005427
95% CI of difference	-0.4392 to 0.6802																				95% CI of difference	-0.6549 to 0.6440
Data summary																					Data summary
Number of columns (Group)	2																				Number of columns (Group)	2
Number of rows (Time)	2																				Number of rows (Time)	2
Number of subjects (Mouse)	19																				Number of subjects (Mouse)	19
Number of missing values	2																				Number of missing values	2
Multiple comparisons																					Multiple comparisons
Compare each cell mean with the other cell mean in that row																					Compare each cell mean with the other cell mean in that row
Number of families	1																				Number of families	1
Number of comparisons per family	2																				Number of comparisons per family	2
Alpha	0.05																				Alpha	0.05
Šídák's multiple comparisons test	Predicted (LS) Mean diff.	95,00% CI of diff.	Below threshold?	Summary	Adjusted P Value																Šídák's multiple comparisons test	Predicted (LS) Mean diff.	95,00% CI of diff.	Below threshold?	Summary	Adjusted P Value
HomGFP - HomTEV																					HomGFP - HomTEV
D6	0.7209	0.07501 to 1.367	Yes	*	0.0266																D6	0.9674	0.3673 to 1.568	Yes	**	0.0013
D13	0.8414	0.1830 to 1.500	Yes	*	0.0104																D13	0.962	0.3465 to 1.578	Yes	**	0.0018
Test details	Predicted (LS) Mean 1	Predicted (LS) Mean 2	Predicted (LS) Mean diff.	SE of diff.	N1	N2	t	DF													Test details	Predicted (LS) Mean 1	Predicted (LS) Mean 2	Predicted (LS) Mean diff.	SE of diff.	N1	N2	t	DF
HomGFP - HomTEV																					HomGFP - HomTEV
D6	7.97	7.249	0.7209	0.2753	6	13	2.619	32													D6	7.383	6.415	0.9674	0.2558	6	13	3.782	32
D13	7.88	7.038	0.8414	0.2806	6	11	2.998	32													D13	7.36	6.398	0.962	0.2623	6	11	3.667	32

## Sheet: Fig. 2e
Strain	HomGFP						HomTEV
D6	-0.231928	-0.180298	-0.139804	-0.182414	-0.180122	-0.218613	-0.256245	-0.395241	-0.363968	-0.365683	-0.334252	-0.319634	-0.307281	-0.310244	-0.265614	-0.384598	-0.384621	-0.309199	-0.347176
D13	-0.210999	-0.205986	-0.199702	-0.24497	-0.24196	-0.210208	-0.225096	-0.243693	-0.298841	-0.259206		-0.303371	-0.236553	-0.288465	-0.26814	-0.280679		-0.276858	-0.286909
Mixed-effects model (REML)	Matching: Stacked
Assume sphericity?	Yes
Alpha	0.05
Fixed effects (type III)	P value	P value summary	Statistically significant (P < 0.05)?	F (DFn, DFd)
Time	0.150024	ns	No	F (1, 15) = 2.302
Group	9.175e-07	****	Yes	F (1, 17) = 55.79
Time x Group	0.000693213	***	Yes	F (1, 15) = 18.10
Random effects	SD	Variance
Mouse	0.01472	0.0002167
Residual	0.031	0.000961
Was the matching effective?
Chi-square, df	0.5046, 1
P value	0.477492
P value summary	ns
Is there significant matching (P < 0.05)?	No
Difference between row means
Predicted mean of D6	-0.2615
Predicted mean of D13	-0.2448
Difference between predicted means	-0.01669
SE of difference	0.011
95% CI of difference	-0.04014 to 0.006758
Difference between column means
Predicted mean of HomGFP	-0.2039
Predicted mean of HomTEV	-0.3024
Difference between predicted means	0.09847
SE of difference	0.01318
95% CI of difference	0.07066 to 0.1263
Interaction CI
Mean diff, A1 - B1	0.1453
Mean diff, A2 - B2	0.05168
(A1 -B1) - (A2 - B2)	0.0936
95% CI of difference	0.04670 to 0.1405
(B1 - A1) - (B2 - A2)	-0.0936
95% CI of difference	-0.1405 to -0.04670
Data summary
Number of columns (Group)	2
Number of rows (Time)	2
Number of subjects (Mouse)	19
Number of missing values	2
Multiple comparisons
Compare each cell mean with the other cell mean in that row
Number of families	1
Number of comparisons per family	2
Alpha	0.05
Šídák's multiple comparisons test	Predicted (LS) Mean diff.	95,00% CI of diff.	Below threshold?	Summary	Adjusted P Value
HomGFP - HomTEV
D6	0.1453	0.1055 to 0.1850	Yes	****	1.7e-09
D13	0.05168	0.01085 to 0.09250	Yes	*	0.0111906
Test details	Predicted (LS) Mean 1	Predicted (LS) Mean 2	Predicted (LS) Mean diff.	SE of diff.	N1	N2	t	DF
HomGFP - HomTEV
D6	-0.1889	-0.3341	0.1453	0.01694	6	13	8.577	32
D13	-0.219	-0.2706	0.05168	0.0174	6	11	2.97	32

## Sheet: Fig. 2f
SV (µl)	HomGFP						HomTEV
D6	38.374	28.058	26.119	24.178	30.466	25.97	22.891	16.755	19.615	20.551	25.467	11.321	15.365	13.378	14.597	24.396	21.503	20.952	29.856
D13	42.358	33.776	25.213	27.441	29.095	25.148	18.359	15.301	11.922	17.941			11.555	8.912	12.474	18.242	15.768	17.425	21.318
Mixed-effects model (REML)	Matching: Stacked
Assume sphericity?	Yes
Alpha	0.05
Fixed effects (type III)	P value	P value summary	Statistically significant (P < 0.05)?	F (DFn, DFd)
Time	0.0386558	*	Yes	F (1, 15) = 5.136
Group	0.000135279	***	Yes	F (1, 17) = 24.01
Time x Group	0.000229339	***	Yes	F (1, 15) = 23.14
Random effects	SD	Variance
Mouse	4.884	23.86
Residual	1.804	3.255
Was the matching effective?
Chi-square, df	20.86, 1
P value	4.9371e-06
P value summary	****
Is there significant matching (P < 0.05)?	Yes
Difference between row means
Predicted mean of D6	24.3
Predicted mean of D13	22.84
Difference between predicted means	1.465
SE of difference	0.6464
95% CI of difference	0.08718 to 2.843
Difference between column means
Predicted mean of HomGFP	29.68
Predicted mean of HomTEV	17.45
Difference between predicted means	12.23
SE of difference	2.496
95% CI of difference	6.963 to 17.49
Interaction CI
Mean diff, A1 - B1	9.119
Mean diff, A2 - B2	15.34
(A1 -B1) - (A2 - B2)	-6.219
95% CI of difference	-8.974 to -3.463
(B1 - A1) - (B2 - A2)	6.219
95% CI of difference	3.463 to 8.974
Data summary
Number of columns (Group)	2
Number of rows (Time)	2
Number of subjects (Mouse)	19
Number of missing values	2
Multiple comparisons
Compare each cell mean with the other cell mean in that row
Number of families	1
Number of comparisons per family	2
Alpha	0.05
Šídák's multiple comparisons test	Predicted (LS) Mean diff.	95,00% CI of diff.	Below threshold?	Summary	Adjusted P Value
HomGFP - HomTEV
D6	9.119	3.089 to 15.15	Yes	**	0.00244134
D13	15.34	9.269 to 21.41	Yes	****	2.6585e-06
Test details	Predicted (LS) Mean 1	Predicted (LS) Mean 2	Predicted (LS) Mean diff.	SE of diff.	N1	N2	t	DF
HomGFP - HomTEV
D6	28.86	19.74	9.119	2.57	6	13	3.548	32
D13	30.51	15.17	15.34	2.586	6	11	5.93	32

## Sheet: Fig. 2g
CO (ml/min)	HomGFP						HomTEV
D6	19.604	15.057	13.395	12.174	16.943	15.712	11.812	8.193	10.242	10.408	10.782	4.532	6.679	6.673	7.362	14.243	11.558	11.574	15.738
D13	22.106	18.075	12.615	13.894	16.555	14.686	10.386	7.982	5.8	8.866			5.292	4.62	6.449	10.562	7.926	9.016	10.187
Mixed-effects model (REML)	Matching: Stacked
Assume sphericity?	Yes
Alpha	0.05
Fixed effects (type III)	P value	P value summary	Statistically significant (P < 0.05)?	F (DFn, DFd)
Time	0.0868757	ns	No	F (1, 15) = 3.356
Group	7.61773e-05	****	Yes	F (1, 17) = 26.78
Time x Group	0.00179521	**	Yes	F (1, 15) = 14.33
Random effects	SD	Variance
Mouse	2.65	7.025
Residual	1.202	1.446
Was the matching effective?
Chi-square, df	16.19, 1
P value	5.73912e-05
P value summary	****
Is there significant matching (P < 0.05)?	Yes
Difference between row means
Predicted mean of D6	12.73
Predicted mean of D13	11.94
Difference between predicted means	0.7887
SE of difference	0.4305
95% CI of difference	-0.1289 to 1.706
Difference between column means
Predicted mean of HomGFP	15.9
Predicted mean of HomTEV	8.775
Difference between predicted means	7.126
SE of difference	1.377
95% CI of difference	4.221 to 10.03
Interaction CI
Mean diff, A1 - B1	5.497
Mean diff, A2 - B2	8.756
(A1 -B1) - (A2 - B2)	-3.259
95% CI of difference	-5.094 to -1.424
(B1 - A1) - (B2 - A2)	3.259
95% CI of difference	1.424 to 5.094
Data summary
Number of columns (Group)	2
Number of rows (Time)	2
Number of subjects (Mouse)	19
Number of missing values	2
Multiple comparisons
Compare each cell mean with the other cell mean in that row
Number of families	1
Number of comparisons per family	2
Alpha	0.05
Šídák's multiple comparisons test	Predicted (LS) Mean diff.	95,00% CI of diff.	Below threshold?	Summary	Adjusted P Value
HomGFP - HomTEV
D6	5.497	2.126 to 8.867	Yes	**	0.00113731
D13	8.756	5.356 to 12.16	Yes	****	1.9249e-06
Test details	Predicted (LS) Mean 1	Predicted (LS) Mean 2	Predicted (LS) Mean diff.	SE of diff.	N1	N2	t	DF
HomGFP - HomTEV
D6	15.48	9.984	5.497	1.436	6	13	3.826	32
D13	16.32	7.566	8.756	1.449	6	11	6.042	32

## Sheet: Fig. 2h
LVM (mg)	HomGFP						HomTEV
D0	157.55	107.11	122.58	106.72	106.04	101.92	117.93	111.3	122.16	100.11	105.5	115.79
D3	148.57	125.46	144.31	144.05	100.01	103.55	123.16	108.05	127.38	108.1	106.87	108.39
D6	194.07	105.44	107.45	109.73	117.71	97.25	138.51	135.29	132.94	120.66	133.32	143.89
D10	151.04	108.53	130.8	126.84	118.51	119.86	101.69	121.8	117.06		112.28	153.25
D13	175.87	129.9	126.57	122.11	126.05	118.27	123.96	121.01	115.5		118.51	135.53

## Sheet: Fig. 2i
RWT	HomGFP						HomTEV
D0	0.437291	0.494063	0.612308	0.395549	0.41478	0.416623	0.390395	0.354598	0.447692	0.342671	0.380828	0.408247
D3	0.550823	0.422735	0.457529	0.425986	0.422945	0.489133	0.360774	0.45177	0.425382	0.551823	0.373943	0.354596
D6	0.447108	0.508484	0.392938	0.38795	0.347681	0.445625	0.723038	0.954868	0.785391	0.790934	1.07366	0.764101
D10	0.627496	0.420155	0.60251	0.424671	0.50014	0.341499	0.445507	0.569809	0.607462		0.852672	0.717522
D13	0.493862	0.393205	0.367938	0.32659	0.421243	0.393834	0.519611	0.466767	0.604813		0.888497	0.608563
Mixed-effects model (REML)	Matching: Stacked
Assume sphericity?	No
Alpha	0.05
Fixed effects (type III)	P value	P value summary	Statistically significant (P < 0.05)?	F (DFn, DFd)	Geisser-Greenhouse's epsilon
Row Factor	<0.0001	****	Yes	F (3.094, 29.39) = 12.24	0.7765
Column Factor	0.0035	**	Yes	F (1, 10) = 14.43
Row Factor x Column Factor	<0.0001	****	Yes	F (3.094, 29.39) = 16.91	0.7765
Random effects	SD	Variance
Mouse	0.04822	0.002325
Residual	0.08607	0.007408
Was the matching effective?
Chi-square, df	4.171, 1
P value	0.0411
P value summary	*
Is there significant matching (P < 0.05)?	Yes
Difference between column means
Predicted mean of HomGFP	0.4461
Predicted mean of HomTEV	0.5828
Difference between predicted means	-0.1367
SE of difference	0.03599
95% CI of difference	-0.2169 to -0.05652
Data summary
Number of columns (Group)	2
Number of rows (Time)	5
Number of subjects (Mouse)	12
Number of missing values	2
Multiple comparisons
Compare each cell mean with the other cell mean in that row
Number of families	1
Number of comparisons per family	5
Alpha	0.05
Šídák's multiple comparisons test	Mean diff.	95,00% CI of diff.	Below threshold?	Summary	Adjusted P Value
HomGFP - HomTEV
D0	0.07436	-0.05256 to 0.2013	No	ns	0.3446
D3	0.04181	-0.07906 to 0.1627	No	ns	0.8193
D6	-0.427	-0.6396 to -0.2145	Yes	**	0.0012
D10	-0.1525	-0.4383 to 0.1333	No	ns	0.4312
D13	-0.2182	-0.5312 to 0.09477	No	ns	0.1727
Test details	Mean 1	Mean 2	Mean diff.	SE of diff.	N1	N2	t	DF
HomGFP - HomTEV
D0	0.4618	0.3874	0.07436	0.03658	6	6	2.033	7.086
D3	0.4615	0.4197	0.04181	0.03712	6	6	1.126	8.793
D6	0.4216	0.8487	-0.427	0.0601	6	6	7.105	6.704
D10	0.4861	0.6386	-0.1525	0.08273	6	5	1.843	7.184
D13	0.3994	0.6176	-0.2182	0.07632	6	5	2.859	4.795

## Sheet: Fig. 2j
FS (%)	HomGFP						HomTEV
D0	25.9	22.37	20.83	20.48	27.22	27.69	22.93	24.35	15.84	25.66	30.83	13.78
D3	21.68	24.98	20.36	24	15.51	27.81	20.79	17.79	18.27	11.11	16.74	16.54
D6	23.97	22.91	17	24.07	26.64	16.8	20.89	18.72	23.69	25.66	23.48	22.17
D10	24.15	30.87	22.84	25.49	20.61	27.81		17.64	26.97	20.61	22.46	15.16
D13	16.14	25.42	18.82	24.33	23.66	21.62		17	20.74	15.31	15.55	15.52

## Sheet: Fig. 2k
LVEF (%)	HomGFP						HomTEV
D0	42.2	54.05	54.88	51.82	45.71	43.05	51.3	59.38	29.79	46.86	49.17	33.93
D3	48.46	33.19	55.16	44.38	50.32	42.28	24.28	35.81	25.16	42.99	37.48	38.25
D6	48.18	53.09	35.73	48.24	46.35	36.29	51.81	48.75	46.04	44.3	40.52	48.98
D10	51.24	42.58	55.01	48.4	59.49	46.27	42.95	46.45	32.99		38.46	54.23
D13	48.76	47.5	44.2	34.34	50.79	39.29	33.16	33.4	33.46		37.07	43.47

[truncated: 9 more sheets: Fig. 2l, Fig. 2m, Fig. 2o, Fig. 2p, Fig. 2q, Fig. 2r, Fig. 2s, Fig. 2t, Fig. 2u]
