# Supplementary material for: Selective titin cleavage disrupts cardiac mechanical homeostasis to drive heart failure and fibrosis
Source: Nat Cardiovasc Res. 2026 Jun 16;5(6):572–87. doi: 10.1038/s44161-026-00829-z (PMC13271893; doi:10.1038/s44161-026-00829-z)
Supplement: Supplementary file 10 — Statistical source data. [file 44161_2026_829_MOESM10_ESM.xlsx]

## Sheet: Fig. 3a
Relative titin band intensity	Intact T -TEV	Intact T +TEV	Clvd A					Relative titin band intensity	Intact T -TEV	Intact T +TEV	Clvd I
	1.58419	1.21924	1.11047						0.758798	0.206056	0.537463
	1.58138	0.771366	0.738587						1.1988	0.348837	0.711866
	1.28597	1.24402	1.05209						0.726456	0.298697	0.500114
	1.40776	1.11284	0.997539						1.74103	0.394535	0.402363
	1.61399	0.988535	0.913239						1.31661	0.420005	0.383415
	1.85514	0.970033	0.971342						1.58681	0.337551	1.11598
	1.91669	1.07387	1.01651						1.62455	0.603121	0.767032
	2.11357	1.05257	0.959727						1.57869	0.511984	0.556574
	1.85445	0.907466	0.853821						1.19404	0.457829	0.6085
	2.07414	1.01279	1.03205						1.76246	0.517659	0.976798
	2.06758	0.716423	0.863652						1.88973	0.516907	0.950211
	1.53603	1.13761	0.944454						1.50001	0.720828	0.86973
	1.80417	1.08025	1.08068						1.73253	0.712472	1.42062
	2.04374	0.857705	0.950241						1.83294	0.609639	0.792748
	2.17428	0.872948	0.793356						2.09589	0.760606	1.11823
	2.03251	0.690792	0.684158						1.87837
	1.71441	1.14529	1.13161						1.66764
	2.02408	0.852471	0.980054						1.67461
	2.03669	0.475922	0.38381						1.91109
	2.07095	1.09717	0.8961						1.60762
	1.25968	1.03209	0.803125						1.63164
	2.08798	1.08571	1.00721						1.67229
	2.04045	0.583615	0.4968						2.09869
	2.17335	0.944655	0.930513						1.97286
	1.59509	0.925564	0.848843						1.71019
	1.95206	0.997345	1.0723
	2.52563	0.617619	0.825609
	2.11632	0.78408	0.738041
Test for normal distribution
Kolmogorov-Smirnov test	Intact T -TEV	Intact T +TEV	Clvd A					Kolmogorov-Smirnov test	Intact T -TEV	Intact T +TEV	Clvd A
KS distance	0.1889	0.1031	0.1154					KS distance	0.219	0.1107	0.1191
P value	0.0118	>0.1000	>0.1000					P value	0.0032	>0.1000	>0.1000
Passed normality test (alpha=0.05)?	No	Yes	Yes					Passed normality test (alpha=0.05)?	No	Yes	Yes
P value summary	*	ns	ns					P value summary	**	ns	ns
Number of values	28	28	28					Number of values	25	15	15
Statistical significance
Kruskal-Wallis test - multiple comparisons								Kruskal-Wallis test ANOVA - multiple comparisons
Number of families	1							Number of families	1
Number of comparisons per family	3							Number of comparisons per family	3
Alpha	0.05							Alpha	0.05
Dunn's multiple comparisons test	Mean rank diff.	Significant?	Summary	Adjusted P Value				Dunn's multiple comparisons test	Mean rank diff,	Significant?	Summary	Adjusted P Value
Intact T -TEV vs. Intact T +TEV	39.75	Yes	****	3.235e-09	A-B			Intact T -TEV vs. Intact T +TEV	30.96	Yes	****	9.836e-09	A-B
Intact T -TEV vs. Clvd A	44.25	Yes	****	3.4e-11	A-C			Intact T -TEV vs. Clvd I	20.96	Yes	***	0.000185403	A-C
Intact T +TEV vs. Clvd A	4.5	No	ns	>0.999999999999	B-C			Intact T +TEV vs. Clvd I	-10	No	ns	0.262126	B-C
Test details	Mean rank 1	Mean rank 2	Mean rank diff.	n1	n2	Z		Test details	Mean rank 1	Mean rank 2	Mean rank diff.	n1	n2	Z
Intact T -TEV vs. Intact T +TEV	70.5	30.75	39.75	28	28	6.097		Intact T -TEV vs. Intact T +TEV	42.16	11.2	30.96	25	15	5.917
Intact T -TEV vs. Clvd A	70.5	26.25	44.25	28	28	6.788		Intact T -TEV vs. Clvd I	42.16	21.2	20.96	25	15	4.006
Intact T +TEV vs. Clvd A	30.75	26.25	4.5	28	28	0.6903		Intact T +TEV vs. Clvd I	11.2	21.2	-10	15	15	1.709

## Sheet: Fig. 3b
Elastic force (%)	- TEV	+ TEV
	107.56	79.21
	104.78	93.41
	102.84	82.96
	101.34	78.42
	99.65	57.04
	92.73	75.88
	106.45	76.41
	92.54	91.6
	102.56	71.15
	88.54	61.22
	102.2	86.31
	101.47	77.78
	99	71.36
	97.02	76.99
	101.31	77.17
Test for normal distribution
Kolmogorov-Smirnov test	- TEV	+ TEV
KS distance	0.1973	0.1824
P value	>0.1000	>0.1000
Passed normality test (alpha=0.05)?	Yes	Yes
P value summary	ns	ns
Number of values	15	15
Statistical significance
Table Analyzed
Column H	+ TEV
vs.	vs.
Column G	- TEV
Paired t test
P value	2.67197e-07
P value summary	****
Significantly different (P < 0.05)?	Yes
One- or two-tailed P value?	Two-tailed
t, df	t=9.1784883, df=14
Number of pairs	15
How big is the difference?
Mean of differences (H - G)	-22.872
SD of differences	9.65114
SEM of differences	2.49191
95% confidence interval	-28.216623 to -17.527377
R squared (partial eta squared)	0.857499
How effective was the pairing?
Correlation coefficient (r)	0.289164
P value (one tailed)	0.147939
P value summary	ns
Was the pairing significantly effective?	No

## Sheet: Fig. 3c
Force/Area (kPa)	Wt	Wt + TEV	Het	Het + TEV				Norm. Δforce (TEV effect)	Wt	Het
	31.68	31.09	20.42	16.26					1.1354	0.9269
	31.77	27.27	61.12	53.82					0.9964	1.0196
	16.14	12.97	30.65	19.5					0.9269	0.7415
	57.5	42.02	42.59	37.53					0.8458	1.0196
	22.91	18.7	10.75	5.01					0.9501	0.5445
	12.89	13.77	30.92	30.19					1.2397	1.1354
	19.11	15.7	31.44	24.81					0.9501	0.9153
	25.31	21.23	18.66	13.71					0.9732	0.8458
	62.49	63.69	37.31	25.66					1.1818	0.7994
	11.41	9.51	71.04	68.16					0.9616	1.1123
	39.25	35.47							1.0428
	32.94	29.36							1.0312
	37.51	24.83							0.7647
Test for normal distribution								Test for normal distribution
Kolmogorov-Smirnov test	Het	Het + TEV	Wt	Wt + TEV				Kolmogorov-Smirnov test	Het	Wt
KS distance	0.1856	0.1849	0.1429	0.1485				KS distance	0.135	0.1403
P value	>0.1000	>0.1000	>0.1000	>0.1000				P value	>0.1000	>0.1000
Passed normality test (alpha=0.05)?	Yes	Yes	Yes	Yes				Passed normality test (alpha=0.05)?	Yes	Yes
P value summary	ns	ns	ns	ns				P value summary	ns	ns
Number of values	10	10	13	13				Number of values	10	13
Statistical significance								Statistical significance
ANOVA summary								Column F	Wt
F	0.5348							vs.	vs.
P value	0.661							Column D	Het
P value summary	ns
Significant diff. among means (P < 0.05)?	No							Unpaired t test
R squared	0.03679							P value	0.1615
								P value summary	ns
Brown-Forsythe test								Significantly different (P < 0.05)?	No
F (DFn, DFd)	0.1694 (3, 42)							One- or two-tailed P value?	Two-tailed
P value	0.9164							t, df	t=1.451, df=21
P value summary	ns
Are SDs significantly different (P < 0.05)?	No							How big is the difference?
								Mean of column D	0.906
Bartlett's test								Mean of column F	1
Bartlett's statistic (corrected)	1.035							Difference between means (F - D) ± SEM	0.09395 ± 0.06475
P value	0.7928							95% confidence interval	-0.04070 to 0.2286
P value summary	ns							R squared (eta squared)	0.09112
Are SDs significantly different (P < 0.05)?	No
								F test to compare variances
ANOVA table	SS	DF	MS	F (DFn, DFd)	P value			F, DFn, Dfd	1.930, 9, 12
Treatment (between columns)	459.4	3	153.1	F (3, 42) = 0.5348	P=0.6610			P value	0.2863
Residual (within columns)	12026	42	286.3					P value summary	ns
Total	12486	45						Significantly different (P < 0.05)?	No
Data summary								Data analyzed
Number of treatments (columns)	4							Sample size, column D	10
Number of values (total)	46							Sample size, column F	13

## Sheet: Fig. 3e
SL (µm)	1) Relx S	2) Wash	3) pCa 6	4) EGTA	5) Wash	6) pCa 6	7) EGTA			SL increase (%) EGTA vs. pCA 6	Intact T 1st	Intact T 2nd
	1.76	1.81	1.7	1.76	1.812	1.7	1.768				3.52941	4
	1.811	1.826	1.777	1.78	1.782	1.762	1.778				0.168824	0.908059
	1.878	1.942	1.79	1.848	1.859	1.79	1.89				3.24022	5.58659
	1.911	1.966	1.813	1.864	1.921	1.7255	1.863				2.81302	7.9687
	1.852	1.848	1.776	1.869	1.829	1.782	1.857				5.23649	4.20875
	1.887	1.856	1.811	1.829	1.854	1.834	1.9				0.993926	3.59869
Test for normal distribution										Test for normal distribution
Shapiro-Wilk test	1) Relx S	2) Wash	3) pCa 6	4) EGTA	5) Wash	6) pCa 6	7) EGTA			Shapiro-Wilk test	Intact T 1st	Intact T 2nd
W	0.9402	0.8709	0.8183	0.8866	0.9681	0.9804	0.8584			W	0.9598	0.9633
P value	0.6612	0.23	0.0853	0.3009	0.8796	0.9534	0.1839			P value	0.8179	0.8448
Passed normality test (alpha=0.05)?	Yes	Yes	Yes	Yes	Yes	Yes	Yes			Passed normality test (alpha=0.05)?	Yes	Yes
P value summary	ns	ns	ns	ns	ns	ns	ns			P value summary	ns	ns
Number of values	6	6	6	6	6	6	6			Number of values	6	6
Statistical significance										Statistical significance
Ordinary one-way ANOVA - Multiple comparisons										Table Analyzed
Number of families	1
Number of comparisons per family	3									Column G	Intact T 2nd
Alpha	0.05									vs.	vs.
										Column D	Intact T 1st
Tukey's multiple comparisons test	Mean Diff.	95,00% CI of diff.	Below threshold?	Summary	Adjusted P Value					Paired t test
2) Wash vs. 3) pCa 6	0.09683	0.03186 to 0.1618	Yes	*	0.0107406					P value	0.1078
2) Wash vs. 4) EGTA	0.04967	-0.01041 to 0.1097	No	ns	0.0932017					P value summary	ns
3) pCa 6 vs. 4) EGTA	-0.04717	-0.09000 to -0.004332	Yes	*	0.0354104					Significantly different (P < 0.05)?	No
										One- or two-tailed P value?	Two-tailed
Test details	Mean 1	Mean 2	Mean Diff.	SE of diff.	n1	n2	q	DF		t, df	t=1.956, df=5
2) Wash vs. 3) pCa 6	1.875	1.778	0.09683	0.01997	6	6	6.858	5		Number of pairs	6
2) Wash vs. 4) EGTA	1.875	1.825	0.04967	0.01846	6	6	3.805	5
3) pCa 6 vs. 4) EGTA	1.778	1.825	-0.04717	0.01316	6	6	5.067	5		How large is the effect?
										Mean of differences (B - A)	1.715
Tukey's multiple comparisons test	Mean Diff.	95,00% CI of diff.	Below threshold?	Summary	Adjusted P Value					SD of differences	2.147
5) Wash vs. 6) pCa 6	0.07725	-0.01231 to 0.1668	No	ns	0.0817205					SEM of differences	0.8766
5) Wash vs. 7) EGTA	0.0001667	-0.05674 to 0.05708	No	ns	0.99995					95% confidence interval	-0.5385 to 3.968
6) pCa 6 vs. 7) EGTA	-0.07708	-0.1306 to -0.02356	Yes	*	0.0123769					R squared (partial eta squared)	0.4336
Test details	Mean 1	Mean 2	Mean Diff.	SE of diff.	n1	n2	q	DF		How effective was the pairing?
5) Wash vs. 6) pCa 6	1.843	1.766	0.07725	0.02753	6	6	3.969	5		Correlation coefficient (r)	0.489
5) Wash vs. 7) EGTA	1.843	1.843	0.0001667	0.01749	6	6	0.01348	5		P value (one tailed)	0.1625
6) pCa 6 vs. 7) EGTA	1.766	1.843	-0.07708	0.01645	6	6	6.628	5		P value summary	ns
										Was the pairing significantly effective?	No
Number of families	1
Number of comparisons per family	3
Alpha	0.05

## Sheet: Fig. 3f
SL (µm)	1) Relx S	2) Wash	3) pCa 6	4) EGTA	5) Wash	6) pCa 6	7) EGTA			SL increase (%) EGTA vs. pCa 6	Intact T	Cleaved T
	1.8635	1.869	1.835	1.897	1.813	1.789	1.819				3.37875	1.67691
	1.849	1.77	1.62	1.733	1.746	1.613	1.634				6.97531	1.30192
	1.833	1.828	1.757	1.8105	1.858	1.797	1.816				3.04496	1.05732
	1.786	1.782	1.694	1.771	1.84	1.768	1.795				4.54545	1.52715
	1.86	1.819	1.639	1.788	1.747	1.743	1.776				9.09091	1.89329
	1.902	1.978	1.655	1.854	1.814	1.637	1.643				12.0242	0.366524
Test for normal distribution										Test for normal distribution
Shapiro-Wilk test	1) Relx S	2) Wash	3) pCa 6	4) EGTA	5) Wash	6) pCa 6	7) EGTA			Shapiro-Wilk test	Intact T	Cleaved T
W	0.9607	0.8795	0.9079	0.9804	0.8768	0.839	0.7805			W	0.9154	0.9362
P value	0.8251	0.2668	0.4228	0.9536	0.2546	0.1278	0.039			P value	0.4728	0.629
Passed normality test (alpha=0.05)?	Yes	Yes	Yes	Yes	Yes	Yes	No			Passed normality test (alpha=0.05)?	Yes	Yes
P value summary	ns	ns	ns	ns	ns	ns	*			P value summary	ns	ns
Number of values	6	6	6	6	6	6	6			Number of values	6	6
Statistical significance										Statistical significance
ANOVA - Multiple comparisons										Table Analyzed
Number of families	1
Number of comparisons per family	3									Column G	Cleaved T
Alpha	0.05									vs.	vs.
										Column D	Intact T
Tukey's multiple comparisons test	Mean Diff.	95,00% CI of diff.	Below threshold?	Summary	Adjusted P Value
2) Wash vs. 3) pCa 6	0.141	0.003097 to 0.2789	Yes	*	0.0462549					Paired t test
2) Wash vs. 4) EGTA	0.03208	-0.03497 to 0.09914	No	ns	0.34419					P value	0.0207
3) pCa 6 vs. 4) EGTA	-0.1089	-0.1841 to -0.03370	Yes	*	0.0121026					P value summary	*
										Significantly different (P < 0.05)?	Yes
Test details	Mean 1	Mean 2	Mean Diff.	SE of diff.	n1	n2	q	DF		One- or two-tailed P value?	Two-tailed
2) Wash vs. 3) pCa 6	1.841	1.7	0.141	0.04238	6	6	4.705	5		t, df	t=3.332, df=5
2) Wash vs. 4) EGTA	1.841	1.809	0.03208	0.02061	6	6	2.202	5		Number of pairs	6
3) pCa 6 vs. 4) EGTA	1.7	1.809	-0.1089	0.02312	6	6	6.664	5
										How large is the effect?
Number of families	1									Mean of differences (B - A)	-5.206
Number of comparisons per family	3									SD of differences	3.827
Alpha	0.05									SEM of differences	1.562
										95% confidence interval	-9.222 to -1.190
Dunn's multiple comparisons test	Rank sum diff.	Significant?	Summary	Adjusted P Value						R squared (partial eta squared)	0.6895
5) Wash vs. 6) pCa 6	10	Yes	*	0.0116773	E-F
5) Wash vs. 7) EGTA	2	No	ns	>9.99999999e-001	E-G					How effective was the pairing?
6) pCa 6 vs. 7) EGTA	-8	No	ns	0.062764	F-G					Correlation coefficient (r)	-0.4566
										P value (one tailed)	0.1814
Test details	Rank sum 1	Rank sum 2	Rank sum diff.	n1	n2	Z				P value summary	ns
5) Wash vs. 6) pCa 6	16	6	10	6	6	2.887				Was the pairing significantly effective?	No
5) Wash vs. 7) EGTA	16	14	2	6	6	0.5774
6) pCa 6 vs. 7) EGTA	6	14	-8	6	6	2.309

## Sheet: Fig. 3g
Passive force/area (kPa)	GFP control														D6 TEV														D13 TEV
0% strain	0	0	0	0	0	0	0	0							0	0	0	0	0	0	0	0	0	0	0	0	0	0	0	0	0	0	0	0	0	0	0	0
4% strain	8.08656	7.05642	7.2656	6.11233	8.01523	5.65102	4.97662	4.69756							5.17356	4.66994	3.95572	3.57898	8.16259	8.63351	5.99985	4.36036	2.91593	2.7803	4.61108	3.63	7.45935	6.93192	11.1014	11.7165	8.25224	8.5913	7.44697	7.75601	16.3477	13.4052	5.79404	4.66384
8% strain	15.452	15.6065	13.3779	12.513	11.5904	12.167	10.3253	12.0462							9.20253	9.88929	8.58956	8.70258	17.9734	16.8746	8.05794	8.44165	5.69623	6.27264	6.63864	6.1154	12.3569	11.1514	29.5537	21.7115	18.4241	18.5936	13.5248	14.0398	29.0542	29.1879	9.91929	12.2362
12% strain	23.178	21.0147	22.0851	20.6435	17.7604	17.2414	16.2787	15.2554							17.0316	14.9713	13.5625	10.963	26.8424	25.4296	11.7206	11.1974	9.08685	9.45981	9.7454	8.60081	17.5558	17.4052	41.2402	48.9287	31.817	27.5787	25.3713	22.5899	46.1745	44.8369	15.7964	15.3443
16% strain	29.1013	26.9895	25.9486	28.2551	22.9501	23.0077	25.8598	20.5111							23.7618	25.0437	19.3265	17.1791	36.4962	34.691	17.5112	15.8019	15.0543	14.1728	13.9313	11.8384	26.4468	25.618	62.6141	64.9207	49.7873	41.9041	41.6474	31.037	58.7471	56.4734	21.8429	22.182
20% strain	55.8298	54.4391	35.7514	44.3205	28.8894	27.7361	47.4845	57.2736							29.1185	27.5618	24.3371	20.9841	45.2867	45.3652	19.8483	18.5926	17.6312	17.4956	28.9732	26.6186	39.3311	35.6391	84.9107	84.1418	56.1447	56.5685	47.6222	52.9789	78.6762	73.0586	28.3416	27.1549
Statistical significance
Number of families	6
Number of comparisons per family	3
Alpha	0.05
Tukey's multiple comparisons test	Predicted (LS) mean diff.	95,00% CI of diff.	Below threshold?	Summary	Adjusted P Value
0
GFP control vs. D6 TEV	7.105e-15	-8.781 to 8.781	No	ns	>0.999999999999
GFP control vs. D13 TEV	7.105e-15	-9.398 to 9.398	No	ns	>0.999999999999
D6 TEV vs. D13 TEV	0	-8.203 to 8.203	No	ns	>0.999999999999
4
GFP control vs. D6 TEV	1.278	-7.503 to 10.06	No	ns	0.936847
GFP control vs. D13 TEV	-3.025	-12.42 to 6.373	No	ns	0.727462
D6 TEVp vs. D13 TEV	-4.303	-12.51 to 3.900	No	ns	0.431305
8
GFP control vs. D6 TEV	3.173	-5.608 to 11.95	No	ns	0.669798
GFP control vs. D13 TEV	-6.74	-16.14 to 2.658	No	ns	0.209885
D6 TEV vs. D13 TEV	-9.913	-18.12 to -1.710	Yes	*	0.0132641
12
GFP control vs. D6 TEV	4.641	-4.140 to 13.42	No	ns	0.425821
GFP control vs. D13 TEV	-12.79	-22.18 to -3.388	Yes	**	0.00439956
D6 TEVp vs. D13 TEV	-17.43	-25.63 to -9.224	Yes	****	3.75656e-06
16
GFP control vs. D6 TEV	4.123	-4.658 to 12.90	No	ns	0.509281
GFP control vs. D13 TEV	-19.79	-29.19 to -10.39	Yes	****	4.59683e-06
D6 TEV vs. D13 TEV	-23.91	-32.11 to -15.71	Yes	****	2.94e-10
20
GFP control vs. D6 TEV	15.62	6.843 to 24.41	Yes	***	0.000122536
GFP control vs. D13 TEV	-14.99	-24.39 to -5.596	Yes	***	0.000647613
D6 TEV vs. D13 TEV	-30.62	-38.82 to -22.41	Yes	****	<0.000000000001
Test details	Predicted (LS) mean 1	Predicted (LS) mean 2	Predicted (LS) mean diff,	SE of diff.	N1	N2	q	DF
0
GFP control vs. D6 TEV	7.105e-15	0	7.105e-15	3.715	8	14	2.705e-15	174
GFP control vs. D13 TEV	7.105e-15	0	7.105e-15	3.976	8	10	2.528e-15	174
D6 TEV vs. D13 TEV	0	0	0	3.47	14	10	0	174
4
GFP control vs. D6 TEV	6.483	5.205	1.278	3.715	8	14	0.4866	174
GFP control vs. D13 TEV	6.483	9.508	-3.025	3.976	8	10	1.076	174
D6 TEV vs. D13 TEV	5.205	9.508	-4.303	3.47	14	10	1.754	174
8
GFP control vs. D6 TEV	12.88	9.712	3.173	3.715	8	14	1.208	174
GFP control vs. D13 TEV	12.88	19.62	-6.74	3.976	8	10	2.397	174
D6 TEV vs. D13 TEV	9.712	19.62	-9.913	3.47	14	10	4.04	174
12
GFP control vs. D6 TEV	19.18	14.54	4.641	3.715	8	14	1.767	174
GFP control vs. D13 TEV	19.18	31.97	-12.79	3.976	8	10	4.548	174
D6 TEV vs. D13 TEV	14.54	31.97	-17.43	3.47	14	10	7.102	174
16
GFP control vs. D6 TEV	25.33	21.21	4.123	3.715	8	14	1.57	174
GFP control vs. D13 TEV	25.33	45.12	-19.79	3.976	8	10	7.039	174
D6 TEV vs. D13 TEV	21.21	45.12	-23.91	3.47	14	10	9.744	174
20
GFP control vs. D6 TEV	43.97	28.34	15.62	3.715	8	14	5.948	174
GFP control vs. D13 TEV	43.97	58.96	-14.99	3.976	8	10	5.334	174
D6 TEV vs. D13 TEV	28.34	58.96	-30.62	3.47	14	10	12.48	174
