# Supplementary material for: Selective titin cleavage disrupts cardiac mechanical homeostasis to drive heart failure and fibrosis
Source: Nat Cardiovasc Res. 2026 Jun 16;5(6):572–87. doi: 10.1038/s44161-026-00829-z (PMC13271893; doi:10.1038/s44161-026-00829-z)
Supplement: Supplementary file 11 — Statistical source data. [file 44161_2026_829_MOESM11_ESM.xlsx]

## Sheet: Fig. 4a
		D6	D6	D6	D6	D13	D13	D13	D13
GO BP Term		Count	PValue	Fold Enrichment	log2 fold enrichment	Count	PValue	Fold Enrichment	log2 fold enrichment
GO:0030199	collagen fibril organization	12	5.87568e-09	11.6067	3.53688	10	8.13e-07	9.73294	3.28288
GO:0045214	sarcomere organization	9	7.79653e-07	11.8536	3.56726	2	0.532163	2.65067	1.40636
GO:0007015	actin filament organization	13	1.0577e-05	5.09323	2.34858	11	0.000246	4.3367	2.1166
GO:0051017	actin filament bundle assembly	7	4.10268e-05	10.8329	3.43735	4	0.0260525	6.22908	2.63902
GO:0034097	response to cytokine	9	4.51783e-05	6.96401	2.79992	3	0.367583	2.3359	1.22398
GO:0030036	actin cytoskeleton organization	15	4.54356e-05	3.82113	1.934	18	4.69e-07	4.61413	2.20606
GO:0008217	regulation of blood pressure	9	6.4239e-05	6.63239	2.72953	6	0.0113354	4.44934	2.15359
GO:0009410	response to xenobiotic stimulus	17	7.85158e-05	3.26813	1.70847	12	0.0154436	2.3214	1.21499
GO:0007159	leukocyte cell-cell adhesion	6	0.000108933	12.3805	3.62999	1	1	2.07636	1.05406
GO:0015031	protein transport	21	0.000109383	2.73098	1.44942	21	0.0001	2.74812	1.45845
GO:0010977	negative regulation of neuron projection development	9	0.000113535	6.1222	2.61405	1	1	8.89868	3.15359
GO:0007010	cytoskeleton organization	11	0.000135667	4.66387	2.22153	9	0.00251884	3.83984	1.94105
GO:0048821	erythrocyte development	6	0.000174348	11.255	3.49249	1	1	1.8876	0.916553
GO:0071364	cellular response to epidermal growth factor stimulus	7	0.000184855	8.333	3.05884	2	0.568513	2.3958	1.26051
GO:0043065	positive regulation of apoptotic process	18	0.000297627	2.79258	1.4816	21	8.36e-06	3.27846	1.71302
GO:0002523	leukocyte migration involved in inflammatory response	5	0.000387463	14.0687	3.81442	2	0.299123	5.6628	2.50152
GO:0032964	collagen biosynthetic process	4	0.000623867	22.5099	4.49249	2	0.162788	11.3256	3.50152
GO:0007266	Rho protein signal transduction	7	0.000628943	6.6664	2.73691	3	0.279559	2.87496	1.52354
GO:0009266	response to temperature stimulus	4	0.00082189	20.6341	4.36696	0		0	0
GO:0042596	fear response	4	0.00082189	20.6341	4.36696	1	1	5.1909	2.37598
GO:0030198	extracellular matrix organization	11	0.00085352	3.70068	1.88779	10	0.00299162	3.38537	1.75931
GO:0007613	memory	9	0.000880343	4.52944	2.17933	3	0.588644	1.51929	0.603395
GO:0007160	cell-matrix adhesion	8	0.000999241	5.10534	2.35201	6	0.0200244	3.85304	1.946
GO:0006953	acute-phase response	2	0.469665	3.17448	1.66652	8	2.56e-06	12.7776	3.67554
GO:0010628	positive regulation of gene expression	9	0.755267	0.926989	-0.109375	26	1.66e-05	2.69478	1.43017
GO:0010888	negative regulation of lipid storage	0		0	0	6	1.7e-05	17.7974	4.15359
GO:0048146	positive regulation of fibroblast proliferation	2	0.714364	1.60785	0.685134	9	3.27e-05	7.28074	2.86409
GO:0016192	vesicle-mediated transport	4	0.750631	1.02318	0.0330576	15	4.04e-05	3.861	1.94897
GO:0019886	antigen processing and presentation of exogenous peptide antigen via MHC class II	4	0.00821827	9.52343	3.25148	6	5.15e-05	14.3748	3.84547
GO:0050731	positive regulation of peptidyl-tyrosine phosphorylation	3	0.531489	1.68824	0.755524	10	7.17e-05	5.6628	2.50152
GO:0006886	intracellular protein transport	7	0.23861	1.67952	0.748048	15	8.06e-05	3.62156	1.85661
GO:0007507	heart development	9	0.144	1.75195	0.808963	16	0.000214	3.13413	1.64806
GO:0042127	regulation of cell population proliferation	7	0.0846964	2.30487	1.20469	12	0.000242	3.97601	1.99132
GO:0051897	positive regulation of phosphatidylinositol 3-kinase/protein kinase B signal transduction	3	0.872017	0.844122	-0.244476	13	0.000245	3.68082	1.88003
GO:0030308	negative regulation of cell growth	7	0.0203666	3.2827	1.71488	10	0.000287	4.719	2.23848
GO:0019882	antigen processing and presentation	4	0.0215676	6.69214	2.74247	6	0.000295	10.1012	3.33646
GO:0071028	nuclear mRNA surveillance	0		0	0	4	0.000319	27.6848	4.79102
GO:0007005	mitochondrion organization	4	0.494251	1.50981	0.594369	11	0.000331	4.17804	2.06283
GO:0031333	negative regulation of protein-containing complex assembly	3	0.124919	4.88702	2.28896	6	0.000335	9.83539	3.29798
GO:0030593	neutrophil chemotaxis	4	0.0785106	3.9937	1.99772	7	0.000472	7.03283	2.81411
GO:0008654	phospholipid biosynthetic process	2	0.494936	2.94773	1.5596	6	0.000539	8.89868	3.15359
GO:0000902	cell morphogenesis	8	0.00900303	3.43902	1.782	10	0.000545	4.32575	2.11295
GO:0071356	cellular response to tumor necrosis factor	5	0.143765	2.47609	1.30806	9	0.000939	4.48494	2.16509
	not significant

## Sheet: Fig. 4b
D6 proteome TEV GFP		log 2 fold change	up	down	ns	GO		D13 proteome TEV GFP		log 2 fold change	up	down	ns		D6 D13 proteome TEV GFP GO collagen		log 2 fold change	GO D6	GO D13
	Q9Z0P5	0.974529	1.37862						Q9R0P9	1.8492	2.42297					Plod3	1.36737	1.37363
	Q6ZWQ9	0.981122	1.40623						Q8BSZ2	1.41576	1.55155					Ext1	6.64386	17
	D3Z1S8	1.00863	1.47267						Q9WUU7	1.34028	1.82223					Crtap	1.57192	1.59035
	P68373	1.01221	1.48126						D3YZE3	2.26093	3.82017					Serpinh1	1.58304	3.20961
	P68040	1.04544	1.56444						E9Q5D9	1.74071	2.38156					Col1a1	2.48001	4.52862
	P50462	1.05728	1.59386						Q3TQB2	2.44148	5.94187					Loxl2	2.2455	2.98696
	I7HLV2	1.05866	1.59808						Q3UPH1	1.338	1.74767					Col1a2	6.64386	17
	Q922F4	1.10299	1.71182						Q6NXL1	1.53356	1.70075					P4ha1	1.81065	2.91463
	Q3TML0	1.10903	1.72832						P69566	1.44626	2.18565					Col3a1	6.64386	17
	P61079	1.11836	1.75189						E9Q3Y4	1.66767	1.78609					Pxdn	1.62199	1.65001
	A0A494B9A7	1.12499	1.77085						Q6P5H2	1.70266	3.0718					Plod2	1.55483	1.37962
	P45591	1.14926	1.83546						G3UW85	1.28155	1.50746					P3h4	6.64386	17
	F8WJ05	1.14926	1.58777						Q6P549	1.18967	1.39433					Fkbp10	1.93546		2.81632
	P26041	1.16993	1.89162						Q8C845	1.63227	1.90061					Ext1	6.64386		17
	O70251	1.18903	1.94595						P11438	1.26303	1.51536					Crtap	6.64386		17
	E9PWE8	1.23389	2.07408						A0A1B0GSX6	1.28155	1.43376					Vps33b	1.72988		2.12735
	O09131	1.2394	2.08951						P16110	1.8532	3.51776					Tgfb2	6.64386		17
	O88587	1.24062	2.09257						O55229	2.5208	4.25777					Col14a1	1.88557		3.66912
	Q9EQP2	1.24184	2.09664						Q91W90	1.27798	1.56719					Fmod	2.21164		3.67351
	P27659	1.26003	2.15015						O35075	1.52457	1.54699					Loxl3	6.64386		17
	D3YU08	1.26424	2.16268						Q91VW3	1.22466	1.48945					Col3a1	6.64386		17
	P05977	1.29572	1.32604						Q91V01	6.64386	17					P3h4	6.64386		17
	Q6PAM0	1.29924	1.35529						Q9DBG9	1.2916	1.54328
	Q9CPQ9	1.29983	1.45116						Q00493	1.27917	1.49648
	P62071	1.31962	1.36639						P68373	1.60407	2.16632
	A0A0A6YWM5	1.32481	1.31668						Q80XB4	1.98441	2.78194
	Q9CQI6	1.33457	1.42869						Q8C1Q6	2.41251	3.86695
	Q99LB4	1.34085	1.47465						A0A0R4J0R2	6.64386	17
	F6ZGN3	1.34483	1.38186						Q9Z0N2	6.64386	17
	Q9R0E1	1.36737	1.37363						Q8CHH9	6.64386	17
	Q9JIF9	1.37128	1.40903						O89017	1.29748	1.50683
	Q91YN5	1.37796	1.39748						Q99KX1	1.70664	3.15522
	Q9CQB2	1.3835	1.42947						Q61646	1.59932	1.86046
	E9Q0T8	1.3846	1.3696						A0A2I3BQE0	2.38654	3.81483
	D3Z080	1.38626	1.4492						D3YU08	1.54201	1.74832
	P28658	1.38791	1.5537						A0A5F8MPH5	2.15672	4.9296
	Q61093	1.38957	1.37671						Q80TA1	2.39862	4.01566
	P31001	1.39561	2.56913						P10107	1.35163	1.31749
	A0A1D5RLW5	1.39835	1.52642						A2AUC9	1.63227	1.90076
	O35344	1.3989	1.53116						P30412	1.63645	2.61579
	Q8C3W1	1.39999	1.36894						P28740	6.64386	17
	Q9DC77	1.41738	1.4615						Q61233	1.88947	3.86028
	Q5SRY7	1.42331	1.3348						P16460	1.78409	2.60605
	H9H9R4	1.42438	1.37489						O70456	6.64386	17
	E9PV66	1.42546	1.60584						A0A075B696	2.25278	3.20729
	Q9JJC6	1.42707	1.35279						O70209	1.68302	2.01663
	F6W5Q8	1.42707	1.48419						P27601	1.74373	3.09613
	Q9ESL4	1.43456	1.79866						Q8BK63	1.23573	1.45596
	A0A0R4J0G4	1.4489	1.5345						Q61164	6.64386	17
	D3Z390	1.4631	1.65066						Q61704	1.37962	1.88441
	E0CYV9	1.4631	1.65708						Q8CFE6	2.90785	8.71109
	Q07409	1.47249	1.52414						P20491	1.51197	1.55076
	J3KMQ6	1.48491	1.47453						Q9CQI6	1.73162	3.01598
	P52293	1.48749	1.45401						Q8C1Y8	6.64386	17
	P10605	1.48903	2.87856						P31001	1.41251	1.43589
	P23927	1.49108	2.88567						Q8R4R6	6.64386	17
	B1AWD6	1.49518	1.34309						P04925	1.4452	1.73523
	Q9ESP1	1.49927	1.54612						Q9EQP2	1.41305	1.436
	P01636	1.50233	1.64413						Q62009	2.86967	5.76311
	Q9DCA5	1.50233	1.451						Q3UH59	1.48954	1.59073
	Q9D5V6	1.50589	1.61637						D3YVW2	1.42975	1.33988
	Q9ERL0	1.51501	1.46673						Q00915	2.01006	2.85244
	A0A0R4J1T1	1.54399	3.07005						Q9QZI8	6.64386	17
	Q9JK92	1.54942	1.83959						Q60598	1.44467	1.68385
	O89017	1.54942	1.6713						P45377	1.69777	3.05111
	Q8K440	1.5509	1.41375						P97298	1.29101	1.45303
	Q5EBG6	1.55336	3.10393						Q3UH60	2.55508	4.60278
	Q9R0B9	1.55483	1.37962						Q99MQ4	1.64247	2.40051
	Q9D832	1.55631	1.81686						A0A5F8MPP4	6.64386	17
	P97770	1.55876	1.47304						P97467	1.20852	1.39071
	Q9QZ18	1.569	1.56534						Q6PAR5	6.64386	17
	Q9CYD3	1.57192	1.59035						A0A5F8MPS7	2.2194	4.36036
	Q6P9K8	1.57192	1.44189						O09117	1.40817	1.9724
	Q5PRF0	1.57434	1.4792						Q9D154	3.80302	10.12
	Q9CWW6	1.57434	1.31853						Q99KC8	1.36233	1.33826
	P19324	1.58304	3.20961						P14602	1.61495	1.86128
	F2Z446	1.58544	1.39395						Q99LB4	1.77019	3.35352
	Q9DCE5	1.60312	1.57539						A0A286YCS7	1.65398	2.58441
	P62274	1.60549	1.71145						E9Q3I4	1.65718	1.99981
	Q542V3	1.61306	1.41345						F7CUP3	1.89103	2.30968
	E9Q3X0	1.61447	2.00117						E9PYH0	1.36737	1.66252
	Q91W39	1.61495	1.70614						A2ADE0	6.64386	17
	A0A3Q4EGB1	1.61824	1.55918						Q9CR86	1.23511	1.38538
	Q3UQ28	1.62199	1.65001						P28658	1.168	1.33515
	Q3U829	1.62293	1.41582						A0A3Q4EGQ6	6.64386	17
	P30412	1.64662	2.1074						E9PWE8	2.00036	2.82542
	E9Q2W9	1.64893	1.87897						Q8VD62	1.65031	1.95032
	P30681	1.6663	1.65135						E9QKR1	1.51248	1.90686
	Q9D0A3	1.68437	1.62407						A2AEX6	1.66767	1.98163
	P70698	1.68661	2.12211						A0A7N9VR94	1.56998	1.76205
	Q9WTK5	1.68706	1.78003						Q9CX13	2.14633	4.94391
	Q810D6	1.70221	1.82471						P05125	2.61259	4.78249
	Q5FWX7	1.71765	1.9982						E9Q1P8	1.41522	1.44771
	A0A1L1SUC4	1.72028	1.94556						Q9DBC3	6.64386	17
	H3BKM2	1.72072	1.99289						E9QLK9	1.69198	1.92488
	A0A1L1SSH9	1.72115	2.24984						Q62000	1.78199	2.25447
	Q61233	1.72421	2.4927						P50608	2.21164	3.67351
	A0A0R4J166	1.7264	2.42028						Q80U04	6.64386	17
	Q9DBZ1	1.73422	1.64197						Q9Z2Q6	1.7566	2.26149
	Q8VC88	1.74201	1.60024						Q61576	1.93546	2.81632
	P34971	1.74588	1.97099						P49710	6.64386	17
	P10404	1.75104	1.83872						E0CYV9	1.61871	1.8698
	Q8R326	1.77104	2.11461						D3Z0N2	1.37796	1.49108
	Q99PP9	1.7761	1.94764						A0A217FL58	1.99095	2.57329
	Q542I8	1.78115	1.7878						Q9CR42	1.58159	1.78735
	P14602	1.7866	3.99051						Q3UPF5	1.62574	1.79078
	E9Q2S0	1.79286	1.87041						P14824	2.12565	4.00475
	Q60715	1.81065	2.91463						Q8BH97	2.14796	4.49661
	P14434	1.81517	2.47513						Q922Q4	1.8883	2.92306
	Q8K1R7	1.82293	1.91699						Q9WVS7	6.64386	17
	Q64449	1.84278	2.82559						B8JK39	1.60312	1.69392
	Q8BRG6	1.84318	2.13098						A0A1L1ST61	1.93433	3.08135
	D3YZJ1	1.84559	2.5299						Q99P72	2.1944	3.38904
	Q9CQU0	1.848	2.35293						A0A5F8MPR4	2.3989	4.03946
	G3UYK8	1.85798	2.81127						P21981	1.39287	1.39727
	Q8BH97	1.85878	2.85445						P81117	1.52707	1.55742
	A0A3Q4EH67	1.86552	1.76184						A0A0R4J166	1.65489	1.9522
	P98078	1.87066	2.43678						Q64449	1.84679	2.76549
	Q8C4U3	1.8746	2.37259						P21956	1.44626	2.1801
	Q9WV71	1.88245	1.96952						G3X8T9	1.63087	2.45004
	Q9D154	1.88362	2.61368						Q80UW8	1.80405	2.35763
	A0A075B5Y5	1.89103	2.29662						P03930	1.38073	1.33928
	Q9CT10	1.93017	2.32699						P50543	1.27202	1.62926
	Q148W8	1.93847	2.1765						A0A075B5R1	1.42921	1.39033
	Q6P1B9	1.94111	2.43165						Q8BXC0	1.30159	1.59227
	Q8VHX6	1.95903	4.72077						D3YZ09	1.58832	1.72432
	Q3UE37	1.96273	2.53888						Q8R5A6	6.64386	17
	E9Q1W3	1.97416	2.25011						Q06890	1.89103	2.53185
	Q62009	1.97673	4.79815						P12246	1.44943	1.47981
	Q61704	1.97929	3.31868						Q9WUB0	6.64386	17
	Q62084	1.98623	3.14692						Q80X19	1.88557	3.66912
	Q9JHG6	1.98732	2.44491						E9Q3G5	1.31092	1.64065
	A0A0R4J092	1.99168	2.7469						P63002	1.41522	1.3184
	Q52KR3	1.99856	3.29066						Q9QXS6	1.28274	1.33172
	B2RVY9	2.00396	3.23095						B1AWZ5	1.37685	1.32299
	A0A0G2JDG6	2.00612	2.34399						Q571C7	1.46467	1.45018
	Q8CIH5	2.0115	2.20632						P30204	1.69644	1.79058
	Q9ESY9	2.01507	2.15573						E0CYH7	1.67491	2.88392
	P27046	2.01757	2.6578						O08999	1.49365	1.53758
	F7BEU1	2.01935	2.34478						P10810	1.461	1.34149
	P06800	2.02112	2.02167						Q8R1Q9	1.86235	2.21965
	Q6ZWZ2	2.02112	2.39452						P70451	1.24184	1.51433
	Q7TN29	2.03633	2.5592						D3Z768	1.64985	1.6348
	F7AA26	2.03773	3.20689						A2APM3	2.69042	6.54061
	Q9D8Y7	2.03808	2.54218						D3YUY3	1.54399	1.73258
	Q9QXJ2	2.03879	2.16071						Q8K297	1.38571	1.35181
	Q8BHS3	2.04089	2.04013						G5E899	1.94148	2.56139
	A0A0R4J0T8	2.04754	2.21803						A2AT66	1.51197	1.79486
	Q62356	2.0635	2.458						Q6QI06	1.88557	2.33829
	Q9QZA0	2.11503	2.92906						Q08879	1.34993	1.53381
	D3Z1D3	2.12334	2.66641						F6WZH1	1.75745	1.90677
	A2AC13	2.14698	2.82428						Q2VLH6	1.81599	2.03953
	Q3UX61	2.15088	2.49636						Q5SSH7	1.47249	1.6064
	Q9CR84	2.15348	2.8782						P29268	2.614	6.16747
	F6TJX7	2.17664	3.01486						F7BEU1	2.1635	4.10948
	A2AUC9	2.18142	5.75464						A2AV72	1.70487	2.84528
	O55135	2.20727	3.65053						A0A140LI05	1.80612	3.38946
	Q8C006	2.22774	3.07452						J3QPY0	1.52256	1.87607
	P58022	2.2455	2.98696						P23249	1.50487	1.39693
	Q91XQ0	2.26303	2.63782						P18406	2.74136	5.04078
	A0A0A6YW06	2.28659	4.55024						Q8VHH5	1.50386	1.43971
	A2A998	2.29308	3.45081						Q765H6	2.0229	2.83822
	Q9CR42	2.31121	4.46078						G3UZX2	1.37016	1.33914
	Q9CYZ6	2.3297	2.91505						Q62266	5.24667	17
	Q62148	2.36205	4.88759						Q9CY94	1.52707	1.43438
	P35385	2.43349	7.05548						Q6NVF9	1.68032	1.99704
	Q6P5H2	2.43349	5.02376						A0A087WQD8	1.33857	1.39501
	E9Q4P1	2.47067	3.44327						E9Q0E7	1.63366	1.76998
	P11087	2.48001	4.52862						E9Q0B6	1.543	2.46631
	Q06890	2.48543	4.79068						F6TJX7	1.67897	1.72588
	Q3ULB5	2.49416	3.14125						Q9EPV7	1.44042	1.34308
	P30204	2.49544	3.71056						P27046	1.57918	1.56384
	Q91Z83	2.53481	7.61723						P59016	1.72988	2.12735
	G5E898	2.54794	3.84182						O35640	1.29631	1.63095
	Q99MP8	2.55189	4.19739						Q8BIA4	1.80405	2.0056
	Q8C0E3	2.59	3.67945						P70377	1.55385	1.52461
	A0A571BDS0	2.60193	8.00187						A0A0A6YW06	1.80694	2.31591
	Q4FZE8	2.63459	4.29168						Q8R054	2.20445	3.11919
	A2AEX6	2.65466	7.17798						Q569Z5	1.56608	1.65528
	Q922X9	2.84298	5.0744						Q9CR60	1.52557	1.40562
	Q9WUD1	2.91227	5.25762						A0A1L1SSH9	1.64985	1.92451
	A0A075B5V3	3.08151	5.70573						Q99PP9	2.31991	6.08402
	P97313	3.0966	5.53387						Q9WVL1	2.77968	5.5284
	Q99P72	3.14143	11.4463						A0A0A6YX21	1.98076	2.67008
	P49962	3.16302	5.91276						Q9Z1T2	1.50995	2.32792
	Q00780	3.19346	8.2866						O35218	6.64386	17
	P37889	3.39314	8.95444						A0A0G2JH12	6.64386	17
	Q80XB4	3.40327	13.3482						A0A075B5R7	6.64386	17
	E9PZA7	3.44917	5.51825						A0A075B697	6.64386	17
	Q8BUZ1	3.62889	6.70295						Q8BPU7	6.64386	17
	A0A5F8MPR4	3.66061	15.3525						Q91XV3	2.6893	4.73956
	Q62095	4.13348	11.2813						Q9DCG2	1.50589	1.42835
	Q9DBU3	4.23066	8.82491						Q9CPW7	6.64386	17
	G5E899	4.61841	13.057						A0A2I3BRM6	6.64386	17
	Q5NC57	4.80162	14.3525						Q8CH25	6.64386	17
	O35405	6.64386	17						Q6PD28	6.64386	17
	Q8BML1	6.64386	17						A0A6I8MWW4	1.53207	1.40745
	Q8BXL7	6.64386	17						Q91X51	6.64386	17
	Q8BZQ7	6.64386	17						Q9JHG6	6.64386	17
	A0A494B9J0	6.64386	17						P23906	6.64386	17
	H3BJY2	6.64386	17						Q9CWF2	6.64386	17
	Q9D1Z3	6.64386	17						Q9JMH7	6.64386	17
	A0A0R4J0B6	6.64386	17						Q61686	6.64386	17
	E9PYD6	6.64386	17						Q3UDK1	6.64386	17
	D3YTU3	6.64386	17						P31996	1.45786	1.36988
	O89001	6.64386	17						Q810B8	6.64386	17
	P18406	6.64386	17						Q61165	6.64386	17
	Q9DCG2	6.64386	17						Q91Z96	6.64386	17
	A2AEM2	6.64386	17						P00520	6.64386	17
	Q1ERP8	6.64386	17						Q8K2B0	6.64386	17
	P08121	6.64386	17						Q9EST4	6.64386	17
	Q01149	6.64386	17						P17879	2.04404	2.71833
	A2A9K7	6.64386	17						I6L974	6.64386	17
	Q3TYJ3	6.64386	17						P33434	6.64386	17
	Q9CWQ0	6.64386	17						E9Q969	6.64386	17
	P25206	6.64386	17						Q9Z0M5	6.64386	17
	P49718	6.64386	17						Q8C7E4	6.64386	17
	G5E8T0	6.64386	17						F7C9H0	2.48852	4.41736
	Q8K2B0	6.64386	17						G3UYG6	6.64386	17
	A0A1L1SUN4	6.64386	17						P08121	6.64386	17
	Q9CQM2	6.64386	17						P40338	6.64386	17
	P97464	6.64386	17						Q7TSG2	6.64386	17
	A0A494BB03	6.64386	17						Q6P6M7	6.64386	17
	Q80YR2	6.64386	17						Q8CCN5	6.64386	17
	A2AQ71	6.64386	17						A0A075B664	6.64386	17
	F6VRP8	6.64386	17						E9Q1X8	6.64386	17
	E9PYV1	6.64386	17						Q3UUT0	1.39561	1.48477
	Q9D964	6.64386	17						F7AI87	6.64386	17
	Q9CQE6	6.64386	17						Q61696	1.48388	1.57917
	Q8JZK9	6.64386	17						Q9JI11	2.94617	6.14002
	A0A075B5Y4	6.64386	17						A0A668KLD1	6.64386	17
	G5E8F1	6.64386	17						A0A0G2JE99	6.64386	17
	Q03963	6.64386	17						A0A087WSI2	6.64386	17
	Q3TBV5	6.64386	17						A0A1D5RMB7	3.73238	11.23
	Q6PAR0	6.64386	17						Q9R0M5	6.64386	17
	Q9Z2X8	6.64386	17						H3BKS9	6.64386	17
	Q8K0C4	6.64386	17						F6RX99	6.64386	17
	P70202	6.64386	17						Q8R3G1	6.64386	17
	Q3U3K9	6.64386	17						Q8C4Q6	6.64386	17
	A0A571BE80	6.64386	17						H3BKU1	6.64386	17
	A6H5Y3	6.64386	17						Q64105	6.64386	17
	D3Z1G3	6.64386	17						B5X0G2	1.63506	1.74731
	Q9Z222	6.64386	17						E9Q3F3	2.98605	6.68569
	R4H4V1	6.64386	17						P46978	6.64386	17
	Q8K1X4	6.64386	17						A0A286YDD7	6.64386	17
	E9Q411	6.64386	17						Q9D0K1	6.64386	17
	Q9D7C9	6.64386	17						A0A140LJJ5	2.00036	2.51886
	A0A087WPG7	6.64386	17						Q9ER05	6.64386	17
	O35111	6.64386	17						E9Q7U2	6.64386	17
	P97783	6.64386	17						F7BCP8	2.12201	3.01229
	A2ADY9	6.64386	17						Q3V4B5	6.64386	17
	A0A0A0MQC9	6.64386	17						A0A0N4SWD0	6.64386	17
	Q9QYF9	6.64386	17						Q9EQF2	6.64386	17
	A0A1D5RMH3	6.64386	17						Q9D0R4	6.64386	17
	Q80TL0	6.64386	17						Q3UHQ6	6.64386	17
	A0A0R4J1H8	6.64386	17						Q9CXF4	6.64386	17
	Q3TCN2	6.64386	17						B0V2V1	6.64386	17
	Q9JIB0	6.64386	17						Q6ZQH8	6.64386	17
	G3X926	6.64386	17						Q08AU7	6.64386	17
	Q9CPS7	6.64386	17						D3Z325	6.64386	17
	A0A0A6YXX6	6.64386	17						E9Q4K7	6.64386	17
	F6U2S8	6.64386	17						A2AA85	6.64386	17
	O88811	6.64386	17						A0A498WGL8	6.64386	17
	Q810B8	6.64386	17						Q9D0M0	6.64386	17
	A0A286YCI8	6.64386	17						P17809	1.461	1.37322
	Q60598	6.64386	17						Q6PCS8	6.64386	17
	Q3UKC1	6.64386	17						Q3TDD9	6.64386	17
	A0A5H1ZRL7	6.64386	17						Q6WKZ8	6.64386	17
	Q3UCV8	6.64386	17						O35099	6.64386	17
	Q91VX2	6.64386	17						Q8C006	1.32539	1.37188
	A0A0R4J078	6.64386	17						E9PX30	6.64386	17
	Q3UHH1	6.64386	17						Q9JJI6	1.51248	1.54148
	Q8K3K7	-6.64386		17					Q8BHL5	6.64386	17
	Q9CQN7	-6.64386		17					Q8BVD5	6.64386	17
	P70266	-6.64386		17					Q9DCP2	6.64386	17
	A0A140LJJ5	-6.64386		17					A6PWD6	6.64386	17
	Q64277	-6.64386		17					Q8BUU7	6.64386	17
	O35945	-6.64386		17					Q922H1	6.64386	17
	Q33DR2	-6.64386		17					H3BL92	6.64386	17
	O55042	-6.64386		17					G5E8U9	6.64386	17
	Q8BH66	-6.64386		17					B7ZCM9	6.64386	17
	Q91WA9	-6.64386		17					O09005	6.64386	17
	Q6PFX2	-6.64386		17					Q8K1J5	6.64386	17
	B1AZ46	-6.64386		17					E9Q5F6	6.64386	17
	F8WHB7	-6.64386		17					O08696	6.64386	17
	Q9EPW4	-6.64386		17					Q9CR56	6.64386	17
	Q8BWG9	-6.64386		17					P70303	6.64386	17
	A0A1L1SRH1	-6.64386		17					A2A6J7	6.64386	17
	E9PUV9	-6.64386		17					A0A2R8W744	6.64386	17
	A2AJ28	-6.64386		17					Q5SSZ5	6.64386	17
	Z4YNA3	-6.64386		17					P01921	6.64386	17
	Q8CG16	-6.64386		17					D3YXC4	6.64386	17
	P49615	-6.64386		17					Q45VK7	6.64386	17
	Q7TMD7	-6.64386		17					Q8BM55	6.64386	17
	Q9QUN9	-6.64386		17					E9Q9E4	6.64386	17
	Q9EQF6	-6.64386		17					Q9JJR8	6.64386	17
	P97501	-6.64386		17					O55091	6.64386	17
	Q8CGS6	-6.64386		17					E0CXC6	6.64386	17
	E9Q1L7	-6.64386		17					A0A0G2JGD2	6.64386	17
	A2ADH1	-6.64386		17					A0A087WRN5	6.64386	17
	Q91YR5	-6.64386		17					A0A2I3BQT2	6.64386	17
	Q91YE3	-6.64386		17					Q9ESD6	6.64386	17
	Q6P1H4	-6.64386		17					Q9Z1E3	6.64386	17
	Q8CIG9	-6.64386		17					Q9DBR0	6.64386	17
	P97872	-6.64386		17					P49025	6.64386	17
	E9QKY4	-6.64386		17					Q8BXX3	6.64386	17
	P17183	-6.64386		17					P04441	1.74717	1.88427
	Q78HU7	-6.64386		17					A0A0A6YXU9	6.64386	17
	P01901	-6.64386		17					Q8R1Z9	1.73898	1.86121
	A0A498U6I0	-6.64386		17					A0A494B9W7	6.64386	17
	P02089	-6.64386		17					Q8R5L3	6.64386	17
	P54869	-6.64386		17					Q9DAV6	6.64386	17
	A0A0B4J1H6	-6.64386		17					A0A075B5K7	6.64386	17
	D3Z118	-6.64386		17					Q9JHH6	6.64386	17
	A0A2R8VHR6	-6.64386		17					Q8BZX4	6.64386	17
	Q99KP3	-6.64386		17					Q9WUF3	6.64386	17
	Q61029	-6.64386		17					Q8BTW3	6.64386	17
	E9QA62	-6.64386		17					A0A0R4J066	6.64386	17
	Q924L1	-6.64386		17					A0A2I3BPW0	3.02219	10.3275
	A0A0G2JFS7	-6.64386		17					P05366	6.64386	17
	B2RXM6	-6.64386		17					Q9CYD3	6.64386	17
	A0A494B9A6	-6.64386		17					F6UK66	6.64386	17
	Q9D799	-6.64386		17					Q9D6H2	2.8514	6.48015
	O70624	-6.64386		17					Q9D0L8	6.64386	17
	Q8CG29	-6.64386		17					Q3TLI0	6.64386	17
	P19246	-6.64386		17					Q9JJG6	6.64386	17
	Q3KNJ2	-6.64386		17					Q9Z1R9	6.64386	17
	A0A3Q4EGR2	-6.64386		17					B2C3G8	6.64386	17
	Q543M9	-6.64386		17					Q640N1	6.64386	17
	Q8BTS4	-6.64386		17					Q9JKK1	6.64386	17
	Q9D0W5	-6.64386		17					Q9JIB0	6.64386	17
	P16301	-6.64386		17					Q80X71	6.64386	17
	P07934	-6.64386		17					Q9QZX7	6.64386	17
	Q9D711	-6.64386		17					A0A140T8M5	6.64386	17
	Q6P3D8	-6.64386		17					D3YV69	6.64386	17
	A0A0N4SW45	-6.64386		17					P14847	6.64386	17
	D9J2V6	-6.64386		17					E9PZP8	6.64386	17
	Q8C1A9	-6.64386		17					Q8R1T1	6.64386	17
	Q8C0Z1	-6.64386		17					Q99K73	6.64386	17
	O88952	-6.64386		17					Q6DI86	6.64386	17
	A0A494BB25	-6.64386		17					P05367	6.64386	17
	P17553	-6.64386		17					G3UZ30	6.64386	17
	Q6W8Q3	-6.64386		17					Q9D2Y6	6.64386	17
	D3Z4S3	-6.64386		17					A0A0U1RP62	6.64386	17
	Q9WVM1	-6.64386		17					P14434	2.38184	3.79718
	Q99P58	-6.64386		17					P06802	6.64386	17
	Q05909	-6.64386		17					K3W4Q5	6.64386	17
	Q8VE37	-6.64386		17					Q8BZI0	6.64386	17
	A2AJG0	-6.64386		17					Q8BLK9	6.64386	17
	Q64105	-6.64386		17					Q9ESP1	6.64386	17
	A0A5F8MP96	-6.64386		17					E9Q2S9	6.64386	17
	S4R1E6	-6.64386		17					Q8CH72	6.64386	17
	Q80UE6	-6.64386		17					Q9Z0W3	2.24945	3.36794
	A0A0G2JGX4	-6.64386		17					Q9Z0J0	6.64386	17
	Q6PHU5	-6.64386		17					Q3UBG2	6.64386	17
	Q64332	-6.64386		17					P33215	6.64386	17
	Q8CHC4	-6.64386		17					F6VAN0	1.51551	1.43469
	P43407	-6.64386		17					P97401	6.64386	17
	A0A087WQ94	-6.64386		17					Q80YX1	3.57374	15.0515
	Q9CXA2	-6.64386		17					Q9DBZ1	6.64386	17
	P23881	-6.64386		17					Q3UX10	6.64386	17
	Q4VAE3	-6.64386		17					S4R1W8	6.64386	17
	Q80WC3	-6.64386		17					Q99J56	6.64386	17
	D3Z0B1	-6.64386		17					D3Z5N5	6.64386	17
	Q9Z315	-6.64386		17					E9Q4P0	6.64386	17
	A0A0R4J029	-6.64386		17					Q9QZB9	1.67717	2.00708
	E9QMW4	-6.64386		17					Q9ERV1	1.56608	1.59773
	A0A2I3BQS8	-6.64386		17					E9Q8D5	6.64386	17
	Q9CQW3	-6.64386		17					V9GXX7	6.64386	17
	Q80XI7	-6.64386		17					P56960	6.64386	17
	Q03137	-4.03505		12.3295					Q9D7M1	1.79161	2.09244
	P00848	-3.68038		10.9161					P29533	6.64386	17
	Q99LB7	-3.36587		8.64746					Q8BU25	6.64386	17
	G3UYS4	-3.18442		11.9549					Q9D7S9	6.64386	17
	Q4QQM5	-3.15843		12.2222					P40753	6.64386	17
	A0A0G2JFQ4	-3.02327		6.692					A0A286YDU0	6.64386	17
	O88627	-2.6529		6.16356					Q9CRC6	6.64386	17
	A0A0U1RPA0	-2.55639		5.37615					Q0VBL3	6.64386	17
	G5E8G6	-2.53952		5.49854					P97464	6.64386	17
	O35930	-2.50635		6.09819					Q9Z175	6.64386	17
	D3Z7H8	-2.49005		6.04545					A0A0R4J194	6.64386	17
	Q9CQX8	-2.36587		6.15457					Q9JHT5	6.64386	17
	A0A0A6YWI9	-2.35107		4.67938					Q9DAY6	1.40817	1.35243
	Q8R2L5	-2.32193		6.7492					Q920A5	6.64386	17
	H3BKS9	-2.31473		5.03879					E9PX53	6.64386	17
	Q61414	-2.30045		6.58011					Q9EQK7	6.64386	17
	Q6GU68	-2.29336		4.60969					E9PVM9	6.64386	17
	Q8K0C1	-2.23107		4.45449					E9Q8P5	-0.62371		1.37084
	A2AWA9	-2.2109		5.43426					P56501	-0.805913		2.85849
	A0A075B5S3	-2.20423		4.54548					P01637	-1.56918		4.2751
	G3UXF4	-2.18442		5.13933					G5E8J6	-0.85726		1.45271
	P08553	-2.17788		4.95348					Q14BI5	-0.836501		1.41537
	A0A2I3BRR1	-2.16488		4.35887					Q9CZJ6	-0.590745		1.55529
	Q9DAU1	-2.01742		4.08527					Q8R0N6	-1.08314		3.6549
	A2AQ07	-2.01742		5.79075					Q8R2G4	-0.831358		1.78067
	P39876	-1.99424		3.73976					A0A494B9B9	-0.749038		2.00862
	Q8BU88	-1.96578		3.81048					Q8BTC1	-0.803393		1.94724
	Q3U0A6	-1.93236		3.46609					B1AUE5	-6.64386		17
	A0A0A6YVR9	-1.93236		3.64658					Q8QZR5	-0.852042		2.91765
	P31324	-1.91594		3.67461					Q3V0K9	-6.64386		17
	A0A2I3BQR1	-1.89432		3.79908					Q8VCM4	-0.753896		1.50566
	P17665	-1.87303		3.31067					O35386	-0.92139		2.12017
	Q08091	-1.86775		5.91889					Q9Z126	-1.79586		7.05832
	Q9EPR2	-1.84166		3.54064					P28665	-0.962969		1.67234
	P05125	-1.83136		4.78912					Q8BVZ1	-0.841663		2.74587
	D6RD10	-1.82623		3.48857					Q00612	-2.44222		11.7032
	Q80VP1	-1.80088		5.17234					Q61687	-1.02915		2.15661
	Q9CZT8	-1.78091		3.53939					Q9WVT6	-0.902389		2.0102
	P06880	-1.78091		3.17991					Q9CQY6	-0.646112		2.22176
	E9PVP0	-1.77596		3.2919					Q5F2C5	-2.32916		7.13108
	P43883	-1.77103		4.62331					P50446	-0.948976		1.83567
	Q8BND4	-1.73697		3.23135					A2AIL4	-0.720232		1.53314
	Q9CZT6	-1.73697		2.77637					A0A0U1RNF2	-1.02915		2.43973
	P16015	-1.69432		4.57212					Q9QUK4	-0.78339		1.55292
	Q8BP56	-1.69432		2.96126					Q8BJZ4	-0.671164		2.2142
	D3Z7F1	-1.68038		3.19078					Q00898	-1.41504		2.76812
	Q8CH40	-1.662		3.29175					P31532	-6.64386		17
	P19001	-1.6529		3.85719					Q8VCT4	-1.35845		5.0949
	Q8K558	-1.63039		2.92271					P62307	-0.612637		1.73481
	Q05421	-1.62593		2.72639					B2RUF0	-1.92687		4.93733
	H3BLB1	-1.62593		2.76017					P97770	-1.1016		2.25271
	Q3V0K9	-1.62149		2.68654					A3KG59	-0.62371		2.04029
	E9Q1M6	-1.57777		2.6373					Q9D6S7	-0.606035		1.8946
	A0A0G2JFJ6	-1.57777		2.65977					Q8BUY5	-0.803393		2.01596
	A2AFG7	-1.56918		2.74343					Q99LC2	-0.766112		1.70019
	Q922Q9	-1.5649		2.8438					Q91VJ5	-6.64386		17
	Q3UHQ6	-1.5649		3.00551					G3UWY3	-0.595097		1.99822
	A0A0A6YW53	-1.54372		2.66071					Q8VDT9	-0.664288		2.28203
	P32037	-1.54372		2.66902					Q9Z1R3	-0.828793		1.8241
	Q91VC7	-1.53116		3.65773					A0A140T8M2	-0.773491		2.37802
	Q8CFE6	-1.52699		2.56977					Q8BTE0	-1.00868		2.09354
	E9PYJ7	-1.52284		2.26288					P15327	-0.592919		1.82296
	Q8C7J6	-1.5187		2.46244					P70695	-0.715486		2.46948
	P15327	-1.50226		2.54456					Q922Z0	-0.753896		1.66097
	P12242	-1.48197		3.76703					O35435	-0.715486		2.36021
	S4R2J8	-1.46993		2.73043					A0A0R4J0T0	-0.673463		2.18979
	O88845	-1.46594		2.41087					O88627	-0.60165		1.32243
	Q9CQ75	-1.45403		2.4321					Q69ZN6	-1.43051		3.23856
	Q9R0C0	-1.45008		2.57347					A0A0B4J1J2	-1.46993		3.43024
	Q6PHS9	-1.45008		2.37665					Q9DBL9	-1.34373		3.019
	Q9QZU9	-1.44615		2.42431					Q6ZQ08	-0.821126		1.54884
	D3Z2F9	-1.43831		2.12287					Q99M01	-0.599462		1.82307
	Q5SWU9	-1.43831		3.64291					P30115	-0.628162		1.70179
	Q8K245	-1.41504		2.31146					O35459	-0.846843		1.43423
	O08688	-1.40736		2.26146					Q8BKY8	-0.83908		2.84293
	A2ARA8	-1.38082		2.56066					Q9CQF4	-0.694321		2.26911
	Q9QVP4	-1.38082		3.27748					A0A075B5V0	-0.646112		1.44198
	A2AJ88	-1.37707		1.94377					E9Q1L7	-0.841663		1.89922
	Q9EQI5	-1.37333		3.68248					D3YXF5	-0.610433		1.45948
	D3Z210	-1.35107		2.15819					P39655	-6.64386		17
	A0A1Y7VJW9	-1.34373		3.27938					Q8R3K3	-2.00578		5.609
	D3Z1H8	-1.32916		2.26103					Q61387	-0.606035		2.12563
	A0A1Y7VK09	-1.32916		2.8587					O35930	-0.703689		1.6308
	Q8VE91	-1.31833		2.09198					P03977	-0.867752		1.76344
	O55226	-1.30401		2.45338					Q9CQJ1	-0.68966		1.4669
	Q9CZC8	-1.2969		2.1973					O35601	-6.64386		17
	Q62083	-1.2863		2.10042					Q91YY4	-0.800877		2.8435
	Q9DBM2	-1.28279		2.15203					Q9D0G0	-0.612637		1.99689
	Q61781	-1.27928		2.20104					Q9CWY6	-0.606035		1.35572
	Q7TQD2	-1.27928		2.52444					Q9D1C3	-1.38836		3.23887
	Q9ERL9	-1.2723		2.18011					G5E8B6	-6.64386		17
	G5E8J6	-1.26882		3.2567					Q99N87	-0.592919		1.82095
	A0A075B697	-1.26534		2.35374					Q9EQI5	-2.33643		11.6062
	P17156	-1.26534		2.54941					O08715	-0.603841		1.86302
	Q8K1B8	-1.25498		1.90026					Q9CR13	-0.846843		1.72399
	Q9JHU9	-1.22769		2.10396					Q8R104	-0.91866		3.18481
	Q6P5F7	-1.21759		1.60334					Q9DCL4	-0.907793		1.96132
	P11679	-1.20756		1.85261					P11859	-1.65745		3.88364
	Q8BXK8	-1.191		2.08332					Q6P5D8	-6.64386		17
	Q8K2I3	-1.18771		1.9397					Q9D7J4	-0.634867		1.9425
	Q61823	-1.18115		1.78547					P43883	-1.0862		3.51895
	Q99KL7	-1.15843		1.74538					Q9CPX7	-0.664288		1.57372
	P60521	-1.1488		1.83318					P01592	-6.64386		17
	A4QPD3	-1.14242		1.72823					Q9WU79	-0.610433		2.14883
	Q8C165	-1.13924		1.53793					Q9CUN6	-6.64386		17
	G5E846	-1.13289		1.89389					Q3TZ89	-2.45008		6.96204
	A2A4N9	-1.13289		1.52343					A0A1W2P7J1	-0.610433		1.31154
	Q8VCT4	-1.11716		1.9243					Q922E6	-0.610433		1.37631
	Q99J08	-1.11716		1.80498					O08600	-0.650635		1.45133
	Q4LDF6	-1.11092		1.73826					P52760	-6.64386		17
	P61329	-1.1047		1.71548					D3Z456	-0.790859		2.41609
	Q8CDM8	-1.1016		1.78993					A0A0N4SVL8	-6.64386		17
	E9PX46	-1.09542		1.61956					P32037	-0.736966		1.45637
	Q8K274	-1.09234		1.96022					P04370	-6.64386		17
	Q8R0Y6	-1.08927		1.71825					A0A0A6YW37	-0.778432		1.63716
	Q91Z31	-1.08927		1.7285					A0A087WQH8	-0.831358		1.6794
	A0A0G2JG40	-1.08009		1.5526					F8VQ87	-1.02327		1.79978
	A0A0R4J0A2	-1.07097		1.60163					Q8CFY5	-6.64386		17
	P07361	-1.05589		1.65326					Q9D1B9	-0.873027		2.99408
	Q8CE90	-1.05589		1.433					Q3TLP5	-0.724993		2.30345
	Q8BG60	-1.05589		1.66302					Q9CQL7	-1.12973		2.40518
	A0A075B666	-1.0499		1.67167					Q9DB25	-0.808437		1.88458
	Q9CQ19	-1.04692		1.94239					G5E874	-1.0145		3.34781
	Q78J03	-1.04394		1.57542					P97481	-0.698998		1.31882
	E9PUY1	-1.02915		1.70171					Q9JM63	-0.703689		1.41502
	A0A0G2JGN3	-1.02915		1.539					Q61644	-0.72738		1.47408
	Q9ESU7	-1.02327		1.52825					Q921N6	-0.75877		1.55596
	Q1EG27	-1.02327		2.04922					Q80U30	-0.706041		1.37287
	Q8CG03	-1.02034		1.31325					Q5DTX6	-0.696658		1.49584
	Q8BPB5	-1.01742		1.48693					P31695	-0.646112		1.98579
	Q5SPX8	-1.0145		1.56715					A0A075B5Y3	-0.785875		1.59805
	A0A0R4J1N4	-1.01159		2.56493					Q8K2Y7	-0.771027		1.76476
	F6X2V9	-1.00868		1.54928					Q8CHD8	-0.603841		2.04352
	F8VQ52	-1		1.5606					P53351	-6.64386		17
	Q9CQS4	-1		1.44908					P61213	-0.606035		1.51388
	O88186	-0.997117		1.4012					Q9D7V1	-1.1016		2.68776
	Q8K3K8	-0.982791		1.48218					E9JGN0	-0.926865		2.43628
	O70423	-0.979942		2.44483					P70696	-0.691989		2.45539
	Q8BGT5	-0.974262		1.41598					G3UZM1	-0.657445		1.37115
	Q99KY4	-0.974262		1.41818					A0A0R4J273	-0.76366		1.62736
	Q5SUC9	-0.974262		1.5285					E9PWH0	-0.798366		1.68595
	P50608	-0.962969		1.4135					Q9D6A1	-1.96578		5.77637
	H3BK03	-0.957356		1.56614					Q8CCG1	-1.16165		2.48374
	P22437	-0.957356		1.44791					A0A0R4J1H8	-1.1047		2.67593
	A0A087WPF8	-0.957356		1.58121					A0A140LJD4	-0.793357		1.56088
	P30275	-0.948976		1.35141					B2RQL2	-1.4344		3.62525
	A0A0B4J1K5	-0.940645		1.42933					E9Q2M9	-1.11716		2.67945
	Q14BI5	-0.940645		1.65542					A0A571BEV2	-0.696658		1.39587
	A2AER8	-0.937878		1.41484					A0A075B5V1	-0.685014		2.2458
	Q8CIM3	-0.926865		1.88465					Q80XJ3	-0.803393		1.34983
	Q9DB15	-0.91866		1.34464					A0A0A6YXQ0	-1.32554		2.99123
	Q91XE4	-0.91866		2.40378					G3X960	-0.865122		1.46923
	O55137	-0.913216		1.74852					Q9CPV5	-0.905088		3.07007
	Q9DBX3	-0.913216		1.32314					A0A0A6YXA5	-6.64386		17
	Q9D2N9	-0.910502		2.0067					F6SX81	-6.64386		17
	Q9D379	-0.902389		2.30991					A0A0N4SUX5	-1.46196		6.07771
	Q9D1H9	-0.902389		1.56012					Q99N92	-0.736966		1.49759
	Q8C0N2	-0.897006		1.35076					Q61066	-1.03209		2.95257
	O88962	-0.891643		1.35622					P45481	-6.64386		17
	Q7TSK7	-0.891643		1.33135					Q9Z1L3	-1.82113		4.9681
	P17563	-0.873027		1.48443					O55186	-6.64386		17
	P14873	-0.873027		1.85509					Q6P5E6	-6.64386		17
	Q3UMR5	-0.826233		1.54046					A2A870	-6.64386		17
	Q9CZ19	-0.813499		1.30126					Q8BIG4	-6.64386		17
	Q8K009	-0.810966		1.68187					P59481	-2.00578		6.09067
	E9PUE8	-0.803393		1.75607					Q7TQX5	-6.64386		17
	Q9D1P0	-0.790859		1.7548					F8VPU6	-0.756331		1.51129
	A3KFX0	-0.788365		1.42319					A0A286YDA5	-0.852042		1.98687
	Q7TNL9	-0.785875		1.93721					Q8BID8	-2.40354		11.6191
	P28654	-0.780909		1.91082					A0A087WPC3	-1.0619		2.31567
	P19096	-0.77596		1.90863					Q9CZH3	-1.6529		4.11044
	Q05020	-0.771027		1.44791					Q810D6	-0.994241		2.057
	Q8BVZ1	-0.761213		1.38122					Q8VCE6	-1.11716		2.26359
	F6ZE64	-0.739372		1.75465					Q9R1M5	-6.64386		17
	F6WHQ7	-0.736966		1.40908					Q9JJA9	-6.64386		17
	O35972	-0.734563		1.75138					A2BE28	-6.64386		17
	Q64521	-0.734563		1.93553					Q5SS80	-6.64386		17
	Q8K010	-0.724993		1.35684					Q61550	-1.22432		3.08056
	Q06185	-0.698998		1.76832					P97414	-0.816037		1.5591
	P29268	-0.691989		1.65693					O35161	-6.64386		17
	Q91V79	-0.685014		1.55598					Q91YR5	-6.64386		17
	Q8R104	-0.685014		1.42858					Q4PZA2	-6.64386		17
	P13634	-0.678072		1.49209					F6WMX7	-0.739372		1.57537
	P70388	-0.673463		1.68313					Q91WV0	-1.2969		2.89077
	Q9WU79	-0.668868		1.44857					Q9Z329	-6.64386		17
	Q8CHS7	-0.659723		1.62003					Q9DBU3	-1.97143		4.74156
	Q8R0N6	-0.648372		1.30872					A2AFK4	-0.979942		1.91755
	Q9Z2U1	-0.648372		1.3524					Q8JZR6	-1.27928		3.01508
	P63011	-0.648372		1.53433					P29387	-6.64386		17
	Q9JJN5	-0.643856		1.41495					A0A286YE36	-1.18115		2.68501
	P97742	-0.634867		1.35857					Q9Z0H4	-1.23107		2.79578
	P70695	-0.632629		1.39109					Q9DD06	-1.00578		2.10598
	Q60714	-0.632629		1.51998					Q9R1W3	-1.11092		2.6979
	O88986	-0.614845		1.4359					Q5U680	-6.64386		17
	Q9WVA2	-0.606035		1.33754					G3X9C8	-1.77596		4.34418
	P10922	-0.603841		1.37464					A0A1L1SRA4	-1.24811		2.74166
	P08074	-0.584241		1.36881					Q8CA69	-0.768568		1.56877
	P70290	-0.58208		1.30457					Q3V3A7	-0.957356		1.97917
	A0A087WPG3	-1.00868			1.26996				Q9ERA6	-1.2723		2.92287
	Q99LE6	-0.948976			1.27325				Q91VS7	-6.64386		17
	A6H6A9	-0.910502			1.27398				Q7TSH4	-6.64386		17
	Q9CWD3	-0.899695			1.19371				Q80V26	-6.64386		17
	A0A0R4J0X2	-0.894322			1.27013				Q9R0G6	-0.75877		1.93959
	E9QKV6	-0.8863			1.24861				Q9QX98	-6.64386		17
	Q03311	-0.883635			1.29425				Q61191	-1.25154		3.09894
	A0A1B0GT45	-0.859876			1.18805				A0A1D5RM59	-0.778432		1.76496
	P61226	-0.859876			1.13241				Q8K1E0	-2.2109		6.21562
	Q9CR10	-0.854649			1.23466				Q4KL20	-6.64386		17
	P11881	-0.844251			1.16357				A0A075B5Y5	-6.64386		17
	Q571C7	-0.841663			1.24594				Q8BSE0	-0.734563		1.55466
	Q9CZP7	-0.83908			1.19246				Q9WTK8	-6.64386		17
	Q3TYS2	-0.836501			1.16026				Q80W93	-1.61264		3.83903
	P48410	-0.833927			1.20177				A0A075B5S9	-6.64386		17
	P36423	-0.833927			1.26175				Q8C5L6	-6.64386		17
	Q99LI8	-0.828793			1.29268				A0A2R8VHR3	-1.2863		3.11305
	Q8C1E7	-0.826233			1.17623				Q9DAM7	-0.588574		1.40459
	P50427	-0.823677			1.21913				Q61093	-0.870387		2.00937
	Q8CCK0	-0.821126			1.24291				P86176	-6.64386		17
	E9Q6A6	-0.813499			1.27828				B1AV77	0.206643			0.189262
	B2RUS7	-0.805913			1.05226				Q9CR24	-0.251539			0.973706
	A2AUG7	-0.803393			1.15374				E9PWB1	0.133564			0.345463
	A0A075B5R0	-0.800877			1.19362				A0A0A0MQF6	0.168642			0.079639
	Q91VE0	-0.800877			1.10622				F8VQC1	0.473008			0.042151
	Q6NT99	-0.798366			1.07083				Q5SUF2	0.799087			0.360487
	Q6Q477	-0.798366			1.10091				Q922Y1	0.990592			0.8477
	A0A0B4J1J6	-0.785875			1.12865				P80313	0.261832			0.013719
	Q9R257	-0.780909			1.06218				P37889	1.12763			1.09684
	Q8BW75	-0.773491			1.25853				P99024	0.726831			0.385515
	Q9D074	-0.768568			1.1283				O89050	1.09896			0.803675
	A0A0G2JFL3	-0.768568			0.992459				G5E895	-0.318326			0.572855
	Q91WP0	-0.768568			1.13123				Q8VCM5	-0.275786			0.762052
	A0A494B9B9	-0.761213			1.20945				Q9CZR8	-0.413115			0.701599
	O55111	-0.75877			1.09486				Q9D2R6	-0.0664274			0.284385
	Q9DCU6	-0.756331			1.06695				Q9D898	0.836732			0.591633
	Q9WUR2	-0.753896			1.17084				P40240	0.856787			0.597655
	Q9D706	-0.751465			1.05936				Q9CPW3	-0.562772			1.21041
	Q61475	-0.746616			1.04571				Q8BXQ2	-0.00144342			0.338892
	Q8CAY6	-0.744197			1.0608				O88696	-0.296899			0.781689
	Q8BTR5	-0.739372			1.16111				P20060	0.367371			0.0572163
	A2A7P7	-0.739372			1.05876				Z4YKC4	0.249749			0.0768456
	O70507	-0.739372			0.937089				A0A1Y7VJ48	0.773996			0.438985
	F8WHJ2	-0.732165			1.04561				P54729	0.432959			0.0236244
	A0A140T8M3	-0.72738			1.00071				Q2TPA8	-0.575615			0.949774
	Q3UJU9	-0.72738			1.01192				Q8R5J9	0.445727			0.0701398
	B1AVD1	-0.717857			0.927957				Q03265	-0.526992			0.870447
	Q8VEL0	-0.708396			0.885874				Q8VE22	-0.106249			0.325907
	A0A2R8VHF9	-0.708396			1.10949				Q9WTX2	0.27262			0.0967371
	Q9CZS1	-0.706041			1.27221				Q6PAM0	0.961253			0.766404
	A2A863	-0.701342			0.945358				D3YTT4	-0.161653			0.385445
	Q9D4T3	-0.701342			0.947706				P20108	-0.293359			0.542504
	O88533	-0.698998			0.976678				E9PZ16	0.318461			0.0238432
	E9Q8T7	-0.698998			0.884014				P09813	-0.298673			0.548245
	Q8CFY5	-0.698998			1.11477				P14094	-0.0558912			0.273912
	Q61235	-0.691989			1.21842				Q9CQC9	0.109695			0.296236
	Q62000	-0.691989			1.07365				Q9QWW1	0.438293			0.0185597
	P58064	-0.68966			0.935542				Q99LX0	0.709291			0.366011
	Q9DCE9	-0.68966			1.07153				P54731	0.0551956			0.452285
	E9QMK9	-0.687335			1.1023				P17047	0.818032			0.518943
	Q9WVD5	-0.687335			0.978464				Q9DBJ1	0.571434			0.226906
	A0A0U1RPT9	-0.687335			0.898324				Q8K2C6	-0.529073			0.874304
	P50114	-0.682696			0.947975				E9PV24	-0.413115			0.701762
	Q9CZU3	-0.678072			0.98916				Q5PRF0	0.632268			0.197217
	P01800	-0.678072			0.961614				Q6ZWU9	0.344828			0.00948377
	Q9JJ59	-0.666576			0.808805				Q920M5	0.765535			0.459413
	Q8K2X1	-0.664288			0.952311				P19536	-0.486004			0.808824
	P09242	-0.662004			0.929976				Q8VDM6	0.547943			0.118357
	A0A3Q4EC24	-0.655172			1.05169				Q6A0A9	0.588805			0.184231
	G5E8U9	-0.652901			0.930685				Q9JHJ0	0.818851			0.520245
	Q8BFZ3	-0.652901			0.940947				Q5FWK3	1.0321			0.96125
	Q9R0G6	-0.652901			0.916948				P28474	0.180148			0.0701997
	Q80TA1	-0.652901			0.824118				A0A0G2JFT8	0.561693			0.150869
	Q3UW53	-0.648372			0.912991				Q9CQQ0	-0.508403			1.19105
	P37804	-0.646112			1.19706				Q9Z0P4	0.0786098			0.380197
	Q9R069	-0.641604			0.948818				P26450	0.207893			0.153204
	P59041	-0.641604			0.905902				Q9QYJ0	0.284514			0.00135423
	Q3ULB1	-0.641604			0.993464				Q9CY64	0.526069			0.173201
	E9QPU1	-0.641604			1.26912				Q9CXW2	-0.312939			1.10939
	Q8C5R8	-0.639355			0.924228				P35762	0.867896			0.669962
	D3YU15	-0.637109			0.967985				P70704	-0.210897			0.612729
	Q6DFX2	-0.62371			0.861462				A0A0A6YXW6	-0.432455			1.4757
	Q8CJG1	-0.62371			0.837717				Q9ES74	0.187768			0.0926562
	Q9CQF4	-0.621488			0.879242				D3Z5N2	0.0440443			0.434094
	A0A0U1RNI2	-0.619271			0.9478				Q9JHI5	0.185232			0.0670834
	E9Q4F4	-0.619271			0.8119				A0A0R4J078	0.7433			0.396725
	Q9R207	-0.617056			0.839721				Q924C1	0.584963			0.142289
	Q9D1J1	-0.614845			0.833827				P63024	0.56267			0.218246
	Q5SSK3	-0.614845			0.875615				Q91Z40	0.0370307			0.330126
	P85094	-0.608232			0.906742				A0A0A6YY53	-0.242977			0.479797
	P56392	-0.606035			1.24895				P51881	-0.426625			0.721383
	Q9Z2W8	-0.606035			0.841862				P62900	0.16221			0.123745
	Q9R000	-0.606035			0.916964				P50247	0.471968			0.139076
	E9QLK9	-0.603841			0.911922				P83917	0.570463			0.149389
	Q8VDT9	-0.60165			1.06189				Q8CBE3	0.620117			0.202337
	Q8C547	-0.599462			0.836642				P30416	-0.53952			0.889998
	Q9D8N2	-0.597278			0.760489				Q9Z277	0.67084			0.22807
	Q9D2Z4	-0.597278			0.851715				A0A5F8MPR5	-0.286304			0.730589
	P52760	-0.595097			0.866111				E9PUD2	0.140124			0.101405
	Q61425	-0.592919			0.874986				Q6DFX2	0.662661			0.225528
	Q8CHE4	-0.590745			0.738596				Q04519	0.0867838			0.278731
	Q9QZU3	-0.588574			1.26472				O70252	0.00432161			0.513231
	D3YY98	-0.588574			0.809093				P46737	0.982583			0.62803
	Q9QUM0	-0.584241			1.1493				Q91W92	0.24245			0.0985316
	P13597	-0.584241			0.784668				P54071	-0.72261			1.19798
	Q8JZN7	-0.58208			1.19418				P80315	0.400538			0.0821301
	A0A1L1SSF8	-0.58208			0.834507				E9Q9T8	-0.027675			0.247428
	P08032	-0.58208			0.85564				B1AQF4	0.696884			0.352949
	P04919	-0.579922			1.12743				P50518	0.597412			0.196341
	Q6PGF3	-0.579922			0.795567				Q9Z247	0.88049			0.579736
	Q99N94	-0.577767			1.3559				Q8K2C9	0.546956			0.133806
	Z4YJF5	-0.577767			1.30487				Q9WTU6	0.231432			0.0336361
	D3Z5G7	-0.575615			1.14954				Q9Z1Q5	1.15251			1.13551
	F8WH20	-0.573467			0.717813				D4AFX7	0.491597			0.0804156
	E9QNT8	-0.571322			1.31004				Q62465	1.03562			0.99842
	Q8R3I3	-0.571322			0.840865				Q9CWB7	-0.248108			0.770848
	Q6ZWQ0	-0.569179			1.39568				P97765	0.60502			0.214218
	A0A7N9VS49	-0.567041			1.38815				G3UXF4	-0.467932			1.09884
	Q02614	-0.567041			0.742775				F8VQ75	0.321928			0.0257393
	Q61333	-0.564905			0.810285				Q3TGW2	0.305679			0.0759707
	Q9D3D9	-0.562772			0.820641				Q9CWU6	-0.413115			1.13229
	Q8C0L9	-0.562772			1.31882				Q60675	0.233888			0.0321273
	B2RXS8	-0.562772			1.20886				Q9D0B6	0.948601			0.579482
	P08030	-0.560643			0.800377				Q99LB6	0.319618			0.104209
	Q9D924	-0.560643			0.792833				Q9JMH9	0.563646			0.219488
	B7ZCI3	-0.560643			1.32208				P57759	0.438293			0.0594483
	Q7TNG8	-0.558517			1.23872				Q9QZH6	-0.236164			1.04681
	Q5F285	-0.556393			1.18603				Q8CE80	0.711935			0.368976
	A0A286YCL2	-0.554273			0.777409				Q149B8	-0.392137			0.673039
	D3Z183	-0.554273			0.735911				P26350	-0.00288828			0.529516
	P06795	-0.552156			0.967121				Q6A0D4	0.489543			0.0725109
	O88507	-0.552156			0.77872				P58774	0.0328061			0.413534
	A0A5K1VVS7	-0.552156			0.751624				Q8VCL2	-0.504305			1.68025
	Q8R574	-0.550043			0.856737				P35550	0.60027			0.180963
	F6Z9L5	-0.550043			1.17655				Q5SU71	0.219091			0.147016
	P63280	-0.550043			0.772937				Q6PGC1	-0.035047			0.353966
	B1AZI6	-0.550043			0.719494				Q91YZ8	0.16092			0.0852971
	Q3TC93	-0.547932			0.787756				Q99K23	0.716332			0.289731
	A8DUK4	-0.545824			0.787899				P97823	0.169925			0.078645
	H7BX88	-0.545824			0.790152				Q9WVG6	0.280956			0.0673572
	Q6DYE8	-0.545824			0.734033				Q8C1B7	1.01221			0.751033
	P51175	-0.545824			1.17274				P61161	0.908429			0.607421
	A0A5H1ZRL3	-0.54372			0.741017				P84099	0.185232			0.138653
	B9EJX3	-0.541618			0.847063				Q60597	-0.407364			0.695333
	P63082	-0.541618			0.95271				O08749	-0.467932			0.78187
	D3YU63	-0.537424			0.767231				O70571	0.50284			0.16474
	Q8BH95	-0.537424			0.774669				P62908	0.428678			0.10374
	Q9QZE7	-0.537424			0.837083				Q921G7	-0.586406			0.967055
	Q9D125	-0.535332			0.766023				Q3UJU9	-0.123434			0.544963
	Q8VDF3	-0.535332			0.777108				P35279	0.725087			0.3846
	Q5HZI1	-0.533242			0.780733				Q99JI6	-0.0454314			0.644726
	Q8K2Y7	-0.531156			0.759735				Q9JJW5	-0.0816138			0.300578
	Q9CY16	-0.529073			1.08086				Q91YE3	0.130931			0.230627
	Q99NB1	-0.529073			0.756371				Q78HU7	-0.547932			1.2532
	Q9D338	-0.524915			0.79659				Q4ACU6	-0.171368			0.613469
	P97315	-0.524915			0.754783				P60229	0.395063			0.0548507
	Q9JKK7	-0.522841			0.772916				P51910	0.333424			0.0485322
	Q8R5M8	-0.520769			0.732033				Q05D44	0.340277			0.0576726
	E9Q7X7	-0.520769			0.761614				Q7TN29	0.596458			0.157962
	P00920	-0.518701			0.738845				Q80WQ2	0.784923			0.415665
	Q923D2	-0.518701			1.13816				O54962	0.565597			0.164214
	B2RR83	-0.516636			0.697299				P62334	0.555816			0.212214
	P59024	-0.512514			0.697729				O35598	0.475085			0.0433636
	F8WGI9	-0.510457			1.23605				A3KMP2	0.207893			0.219695
	D3Z2N9	-0.504305			0.740598				Q5SX39	0.0840643			0.319107
	O35386	-0.50226			0.865691				Q8K1R3	-0.258425			0.498464
	Q08189	-0.50226			0.731489				P83741	0.38405			0.0357504
	Q8C079	-0.50226			0.786437				A0A1D5RMC1	0.871844			0.625912
	P27784	-0.498179			0.663875				Q9CYJ6	0.513996			0.063376
	Z4YKM2	-0.498179			0.659233				Q9DBC7	0.386259			0.0717269
	P16332	-0.498179			0.702036				Q8CD91	0.477159			0.054449
	A0A338P6Q8	-0.498179			0.772651				Q9WUM4	0.45628			0.0710936
	P35441	-0.498179			0.705137				Q9D0S9	-0.362158			0.631606
	Q5SSL4	-0.496142			0.7277				F8VQ28	0.517024			0.145268
	E9Q715	-0.494109			0.780874				P97364	0.24123			0.127115
	Q8BXQ2	-0.492079			0.760656				P84084	0.84559			0.565163
	S4R1Q8	-0.492079			1.2143				Q9D2V7	0.178874			0.187922
	Q91VB8	-0.490051			0.691438				P38060	-0.209228			0.477899
	Q61268	-0.490051			0.705589				P30999	0.358396			0.0106858
	D3YXS8	-0.490051			0.644423				P09405	0.60502			0.258529
	P08551	-0.490051			0.618769				P04117	0.269033			0.00833461
	Q9CR37	-0.488026			0.666567				Q9QZ57	0.410341			0.0127405
	Q9CZN8	-0.486004			0.805188				P48758	0.115033			0.121501
	Q9JK53	-0.486004			0.785974				Q61739	-0.0513991			0.666686
	Q9CQV1	-0.483985			0.659347				E9PVA8	0.505891			0.0729907
	O70475	-0.483985			0.71771				P61953	0.0962618			0.255507
	Q3THW5	-0.481969			0.676783				Q8R4U7	-0.403542			0.98341
	Q71RI9	-0.479955			1.06696				Q8BZM1	0.533065			0.0722956
	A3KMP2	-0.477944			1.03648				Q8C547	0.46048			0.0462081
	Q91V64	-0.475936			1.22218				Q921W2	0.355016			0.0291078
	Q9CQ54	-0.475936			0.664813				A0A5K1VVQ1	-0.00144342			0.371309
	P52795	-0.471929			0.698659				P62137	0.633199			0.258045
	P05480	-0.471929			0.60216				P62281	0.451013			0.122103
	A0A338P6U4	-0.469929			0.680647				Q07797	0.603122			0.159097
	D3Z456	-0.467932			1.16997				Q8K596	0.388465			0.0370113
	Q9WV03	-0.467932			0.678316				P63038	-0.37707			0.653332
	Q8C8K1	-0.467932			0.598099				Q8CC27	0.362891			0.0333586
	P16283	-0.465938			0.680604				P60843	0.612588			0.266504
	Q8BWF0	-0.465938			0.917723				Q60972	0.0621217			0.401181
	Q09XV5	-0.463947			0.641925				Q9D1N2	0.290424			0.0961183
	Q02788	-0.463947			0.64528				Q3UQ84	0.0867838			0.328478
	D3Z340	-0.463947			0.629044				Q91ZJ5	0.352759			0.0470195
	Q9D0C4	-0.463947			0.658216				Q3U9G9	0.282143			0.148393
	Q3U9H3	-0.461959			0.577601				Q78IK4	-0.16004			0.383071
	Q8CDI7	-0.461959			0.603321				Q8C788	0.920674			0.540984
	E9Q2B0	-0.461959			0.651964				Q62048	0.465713			0.0290232
	Q64442	-0.461959			0.887009				Q64337	1.16221			1.17632
	G3UVW5	-0.459973			0.685695				Q8CA44	-0.595097			1.25523
	Q62219	-0.459973			1.12218				Q8BLF1	-0.226004			0.458623
	Q3UUQ7	-0.45799			0.621093				Q9D924	-0.375197			1.38495
	Q3TQB2	-0.454032			0.584725				Q9CPT4	0.604071			0.186678
	Q9EQ20	-0.454032			0.628544				Q9JJV2	0.672652			0.353215
	Q9WVT6	-0.452057			0.620539				Q8BJ03	1.28924			1.17215
	P01631	-0.452057			0.670339				Q8VE95	-0.323733			0.704878
	B7ZCF5	-0.452057			0.741272				Q8R0P4	0.428678			0.0197068
	Q8BWT1	-0.450084			0.622095				Q925F2	0.137504			0.247801
	Q80YW9	-0.448115			0.709314				Q3UW53	0.799916			0.451594
	Q62087	-0.448115			0.92877				Q8VCG4	-0.579922			1.45583
	E9PV38	-0.442222			0.623159				P28653	0.885184			0.576938
	Q3V132	-0.440263			0.776368				Q9DB29	0.815575			0.515543
	D3YTT4	-0.440263			1.11137				Q921F4	0.54893			0.129067
	G3X924	-0.440263			0.656085				Q3UFY7	0.769772			0.416332
	Q60936	-0.438307			0.60452				Q91YQ5	0.595504			0.24976
	Q9CWY6	-0.436354			0.566004				Q6XPS7	-0.351074			1.20132
	A0A338P6W9	-0.434403			0.691899				Q9WV54	0.884403			0.557223
	P40936	-0.434403			1.0619				Q3V009	0.481299			0.0672501
	A0A1L1SRY4	-0.434403			0.640539				P14231	-0.00144342			0.332522
	Q9DCL4	-0.432455			0.584973				Q5FW60	0.400538			0.0139907
	O35683	-0.432455			0.662376				Q9DC22	0.116365			0.217015
	D6REH1	-0.432455			1.02952				P23953	-0.295128			0.543778
	Q80TE0	-0.432455			0.592167				Q499X9	-0.442222			1.59701
	Q9D0G0	-0.430509			0.922398				P61022	0.0593553			0.361429
	P47738	-0.426625			0.584757				Q9Z0E6	0.362891			0.0451599
	P24549	-0.426625			0.782156				Q9D6Z0	0.611645			0.171757
	P14142	-0.426625			0.58339				Q3UHU8	0.154454			0.213135
	F8WGB3	-0.426625			0.584069				Q9JI59	0.423309			0.0417731
	A0A5F8MPB2	-0.424688			0.693699				Q9ERK4	0.883621			0.574299
	Q8BUY5	-0.424688			0.980447				Q8VCU2	-0.424688			1.018
	Q8BTM8	-0.424688			0.583053				P68181	0.745883			0.305925
	D3YU12	-0.424688			0.598863				Q9CZD3	0.271426			0.0280904
	E9QMY1	-0.424688			0.972935				P62874	0.916859			0.6466
	Q3TUQ5	-0.424688			0.688998				Q8BS72	0.650765			0.269253
	A0A3B2W7H4	-0.422752			0.616175				Q9CQU0	0.438293			0.00866083
	O35099	-0.422752			0.646187				B9EIZ7	0.8024			0.453862
	A2A6T4	-0.422752			0.617777				P45591	0.801573			0.471706
	B1AWC8	-0.42082			0.598255				Q8R010	0.219091			0.196083
	A0A0G2JGL8	-0.42082			0.571985				A2ADY9	-0.0394883			0.597082
	O09174	-0.41889			0.831638				D3YXN0	0.575312			0.151824
	A2AS47	-0.41889			0.560462				Q62351	-0.204233			0.860666
	P59279	-0.41889			0.60265				Q62426	0.97966			0.914997
	O08738	-0.416962			0.830206				Q9Z1G4	0.803227			0.457862
	A0A0U1RNX2	-0.416962			0.667488				P56695	0.838347			0.60975
	Q3TGW2	-0.416962			0.570822				A2AT93	0.762136			0.308746
	Q6PDN3	-0.416962			0.777779				Q8VEA4	0.840765			0.512378
	Q9CWD7	-0.416962			0.604128				P54728	0.415759			0.0938635
	Q6NVE9	-0.416962			0.670854				Q99J08	-0.242977			0.666816
	A2A4P3	-0.415038			0.565214				Q9CQW2	0.202888			0.0638692
	Q8VCA8	-0.415038			1.06403				A0A286YD34	0.882839			0.561247
	Q3TBW2	-0.411195			1.03715				P12815	0.343692			0.0738858
	A0A075B5N6	-0.411195			0.613251				G3X8Y1	0.217851			0.20298
	Q9CXJ1	-0.411195			0.884005				Q91W50	0.39835			0.0237064
	Q9DC29	-0.407364			0.576538				P58871	0.290424			0.0840197
	P56389	-0.407364			0.54681				P59017	0.105678			0.128171
	Q9D6M3	-0.407364			1.0389				P16546	0.240009			0.190055
	Q8BYM8	-0.407364			1.05167				Q9DBB5	0.185232			0.182543
	Q8BTG7	-0.407364			0.571778				D3YYS6	0.0840643			0.146291
	Q9D1M0	-0.407364			0.978109				E9PYK3	0.792439			0.445585
	E9PWU4	-0.405451			0.549793				Q924T2	-0.222633			0.909025
	Q91WS0	-0.405451			0.648104				Q91YM4	-0.184425			0.611837
	O35604	-0.405451			0.657607				Q9Z1Q2	0.425459			0.00687377
	P35486	-0.405451			0.551108				Q9EPM5	0.855192			0.573853
	Q8JZN5	-0.403542			0.547982				A0A075B5Y4	-0.00578235			0.320058
	Q6ZQ12	-0.403542			0.594797				F8WJK8	0.459432			0.128428
	Q99JY0	-0.403542			0.546743				A0A1W2P7A1	0.517024			0.17735
	A0A0R4J0S3	-0.401635			0.544251				Q501J6	0.585924			0.183286
	Q9JJR8	-0.401635			0.597234				Q9DB34	0.687061			0.289594
	P08249	-0.39973			0.541407				P62983	0.593593			0.248235
	A0A1Y7VN19	-0.397828			0.876773				P35831	0.680774			0.240382
	O89016	-0.397828			0.604638				Q9D2N9	0.922198			0.550275
	Q60591	-0.397828			0.595291				P15626	0.571434			0.226769
	A0A668KL57	-0.397828			0.539945				G3X9E8	-0.0380063			0.640549
	Q9D273	-0.395929			0.601542				P43276	0.613532			0.263803
	Q9DCS2	-0.395929			0.569997				Q8R0G9	0.763836			0.337554
	P49222	-0.395929			0.884256				Q9QUM9	0.320773			0.024961
	P97370	-0.394032			1.01049				Q9D1C8	0.509949			0.0903882
	A4QPC5	-0.392137			0.577762				Q4V9V3	0.912267			0.488297
	E9PWQ3	-0.392137			0.529238				Q9JJI8	0.192825			0.140962
	Q7TT37	-0.392137			0.539169				Q9D1Q4	0.974529			0.591644
	Q99N90	-0.390245			0.587289				A0A1L1SUC4	0.896853			0.512284
	Q8BG81	-0.390245			0.524649				Q6A4J8	0.512985			0.101005
	P32261	-0.388355			0.523802				Q9CPP6	-0.483985			0.804073
	P16406	-0.388355			0.592314				P15306	0.589763			0.161847
	A0A075B5Y3	-0.388355			0.561403				Q3UHJ0	0.0881416			0.36615
	Q8BP40	-0.386468			0.760954				A0A668KL65	0.549916			0.206788
	Q8R3G1	-0.386468			0.566929				P61014	-0.139236			0.361507
	Q8CHT0	-0.384584			0.517888				P80314	0.326537			0.0294953
	Q9DC51	-0.384584			0.775021				Q8BLY2	-0.07552			0.65833
	Q2VLH6	-0.384584			0.562708				F6RJV6	0.691534			0.300581
	P07309	-0.384584			0.519626				Q3V117	0.365133			0.0283176
	Q9CRB6	-0.384584			0.966061				P97290	0.269033			0.139674
	Q8BVE3	-0.384584			0.515362				Q99JR1	0.0813396			0.23404
	Q9CQE3	-0.382702			0.527794				Q80V94	0.295135			0.0571721
	A0A087WRG0	-0.382702			0.587892				Q9CQ48	-0.382702			1.247
	A0A1W2P7X0	-0.382702			0.896235				P98203	0.52707			0.119224
	Q9D2G2	-0.382702			0.51476				Q8BSL7	0.685267			0.286219
	P0CW03	-0.382702			0.56824				Q8K3W2	0.838347			0.560148
	Q99M71	-0.380822			0.568787				Q8BFR5	-0.463947			0.775822
	Q9D1H6	-0.378945			1.06457				Q8R5C5	0.784085			0.462602
	Q99N15	-0.37707			0.507478				Q6PGF7	0.471968			0.0577659
	Q91VA7	-0.37707			0.508279				Q61411	0.182692			0.180344
	Q9D7N6	-0.375197			0.576335				P51150	0.265437			0.010708
	P25911	-0.375197			0.639646				P62082	0.299831			0.0112783
	Q3TIU4	-0.373327			0.51026				G3X8R0	0.624803			0.278772
	Q8BZ52	-0.373327			0.997252				A0A0R4J083	-0.479955			0.798976
	O35857	-0.373327			0.741201				Q3U4W8	0.476122			0.142367
	Q60935	-0.37146			0.501803				Q80U63	0.157044			0.2938
	P70404	-0.37146			0.498665				E9PYH2	-0.177882			0.766424
	O35459	-0.369595			0.494916				A2A8U2	0.279768			0.0916289
	Q921S7	-0.367732			0.747594				Q99KV1	0.550901			0.14389
	A0A5F8MPE1	-0.367732			0.558109				Q9QXZ0	0.636915			0.290246
	Q9QXB9	-0.367732			0.908732				Q6P9R2	0.473008			0.0701559
	Q5M8N4	-0.367732			0.652406				Q8VED9	1.02574			0.854607
	Q8VEM8	-0.367732			0.493468				Q9CQC7	-0.756331			1.26116
	D3Z2A4	-0.367732			0.579751				P48722	0.311503			0.00683132
	Q07235	-0.365871			0.541245				P09542	0.0143553			0.208127
	Q3TVI8	-0.365871			0.980954				P63276	0.320773			0.0252487
	P08226	-0.364013			0.777024				Q8BH58	0.295135			0.130245
	B2C3G8	-0.364013			0.585073				Q5SWT3	-0.291592			0.772589
	E9Q804	-0.362158			0.493863				Q3UFS0	0.509949			0.0925765
	Q9CQ91	-0.362158			0.485566				A0A0B4J1E2	-0.263612			0.663545
	Q6P9J5	-0.360305			0.493259				B2M1R6	0.627607			0.280861
	Q8BWM0	-0.360305			0.483415				Q9QZH3	0.24732			0.0826072
	P62830	-0.358454			0.811586				P11531	0.372952			0.0622892
	D3YVP5	-0.358454			0.865541				P97351	0.312665			0.019528
	P41317	-0.358454			0.582697				Q8BHF7	-0.231075			0.598912
	Q9CQE1	-0.358454			0.537895				P54822	0.0854247			0.144999
	Q5NCS9	-0.356606			0.540882				Q8R1Q8	0.631337			0.285217
	G3UX26	-0.356606			0.477397				Q9CWI3	0.751892			0.331075
	Q71FD7	-0.354759			0.942371				Q8R1F1	0.604071			0.171035
	Q9D880	-0.354759			0.729773				Q8BVQ9	0.454176			0.124524
	Q9CQR6	-0.354759			0.544299				A0A1D5RLW5	0.238787			0.14521
	Q9CR76	-0.354759			0.525037				P60710	0.72334			0.382098
	J3QMG3	-0.354759			0.475627				P24270	0.57628			0.23126
	Q61733	-0.352916			0.848591				A2AMM0	0.296311			0.00874082
	E9Q4M2	-0.352916			0.883421				P62962	0.839153			0.518273
	Q9D1R1	-0.351074			0.585649				Q3U186	-0.139236			0.620874
	Q3U0B3	-0.351074			0.900308				P70372	0.629473			0.294731
	P53986	-0.351074			0.729947				Q3TR20	0.549916			0.119795
	Q9Z2Q5	-0.349235			0.539793				Q9ER00	0.753605			0.475458
	Q9CXJ4	-0.349235			0.729541				O70481	0.267835			0.0681609
	Q9JHI5	-0.347399			0.464691				Q8C7R4	0.444667			0.0380155
	P56501	-0.347399			0.538314				A1BN54	1.33571			1.28827
	Q63961	-0.345564			0.517728				Q61469	0.464668			0.0654089
	F6RJE8	-0.343732			0.529513				Q9DB15	-0.179515			0.838892
	Q8CEZ1	-0.343732			0.520397				Q8R3E3	0.422233			0.00856196
	Q8R086	-0.343732			0.897542				P12979	-0.60165			0.99123
	B1AV77	-0.341903			0.810067				Q9CY73	-0.129734			0.728174
	Q9DCV4	-0.341903			0.821915				O08797	0.909197			0.608358
	Q8BMS1	-0.341903			0.455752				O55222	0.619178			0.273087
	P00329	-0.340075			0.891228				Q8K3H0	0.799916			0.515067
	E9QLJ0	-0.340075			0.964932				Q9CR61	-0.514573			0.850604
	Q91YM4	-0.340075			0.886383				Q9DCB8	-0.027675			0.465779
	Q3ULD5	-0.340075			0.451729				Q8VEE0	1.18206			1.05921
	A0A0R4J050	-0.33825			0.510582				P19123	0.24123			0.0273842
	Q3TQI7	-0.33825			0.519391				D3YUM1	-0.508403			0.841881
	Q04857	-0.336428			0.448091				Q8K0C8	-0.0664274			0.565628
	Q3UHU8	-0.336428			0.523716				Q9DCT5	0.792439			0.426248
	Q8CD26	-0.336428			0.498279				Q91ZR1	0.708408			0.285049
	Q8QZR5	-0.334607			0.512922				Q61703	0.146655			0.297857
	Q5SQX6	-0.334607			0.468407				Q8CBB7	0.84318			0.568345
	Q9CZR8	-0.334607			0.453838				K3W4S6	0.182692			0.0683481
	P97449	-0.332789			0.903802				P68369	1.12631			0.925784
	P51881	-0.330973			0.441058				D3Z689	0.331132			0.0751775
	O08543	-0.330973			0.468415				A0A0A6YW28	0.492622			0.0581606
	Q923B6	-0.330973			0.712623				Q9WUD1	1.02715			0.888511
	Q8K2I1	-0.330973			0.531938				Q9CR59	-0.21424			0.744871
	Q9CPR5	-0.32916			0.919935				P24668	0.721591			0.358644
	O08715	-0.32916			0.833395				A2AJQ0	-0.158429			0.382144
	P07310	-0.32916			0.438444				O35682	0.585924			0.240655
	Q62425	-0.32916			0.437922				Q6ZWX6	0.49057			0.138061
	Q64433	-0.327348			0.435513				Q8CG72	0.740712			0.317388
	Q99MQ4	-0.327348			0.903517				P62631	0.0172093			0.205173
	A0A075B5W7	-0.327348			0.463956				Q6KAR6	0.75873			0.329768
	Q9CRB8	-0.327348			0.49103				Q8VBV7	0.301002			0.10337
	P70232	-0.327348			0.870591				Q9DAW9	0.499782			0.101809
	Q8R1F5	-0.327348			0.805211				Q7TSI3	0.167358			0.287066
	Q9JJL8	-0.327348			0.496049				O35632	0.635058			0.214314
	P04925	-0.325539			0.594193				F6T2S0	-0.120294			0.341231
	Q3TJD7	-0.325539			0.630706				Q9CPV4	0.340277			0.0383654
	O35435	-0.323733			0.892284				Q8K0L0	0.650765			0.251014
	Q8BGN2	-0.323733			0.526725				A0A0R4J0Q5	0.340277			0.0384092
	Q64462	-0.321928			0.798473				Q61334	0.530071			0.118031
	A0A1Y7VLZ7	-0.321928			0.458161				P63328	0.617298			0.227829
	O08796	-0.320126			0.449532				E9QP99	0.318461			0.0913124
	Q3V0P3	-0.320126			0.718742				Q9R0Y5	-0.0543923			0.272698
	E9Q1K3	-0.318326			0.808615				Q9CXZ1	-0.465938			0.778752
	Q9JI39	-0.318326			0.876866				Q8K370	0.0894981			0.234978
	Q9QZZ6	-0.318326			0.421108				O55100	0.168642			0.255627
	Q8CI78	-0.318326			0.539268				A0A0N4SVS6	0.0342157			0.473386
	B1AU25	-0.316528			0.418582				Q60715	0.770618			0.446149
	P30115	-0.316528			0.490889				A2AQ17	-0.288065			1.06974
	P42703	-0.316528			0.526188				S4R2J8	0.0229004			0.337117
	Q9CRB9	-0.316528			0.840682				A0A2R8VI30	0.391768			0.0205985
	Q9R112	-0.316528			0.594044				Q9JLH8	-0.518701			1.59017
	P59016	-0.316528			0.545126				P09055	0.662661			0.31723
	Q9DBL9	-0.314733			0.494311				Q99N93	-0.300448			1.08352
	P63038	-0.314733			0.416851				Q91V55	0.387363			0.072132
	A0A1B0GSA8	-0.314733			0.480982				A0A1W2P7Q6	-0.21424			0.579921
	E9Q4K0	-0.314733			0.61641				Q9JJ00	0.8024			0.387648
	Q9ERV1	-0.314733			0.483055				P16332	-0.529073			0.874233
	Q924T2	-0.312939			0.789241				Q9CR51	0.823749			0.41739
	Q99N96	-0.312939			0.748485				Q8BIW1	0.537048			0.1854
	P21550	-0.312939			0.41499				Q8C483	0.52707			0.153324
	A0A0B4J1H8	-0.312939			0.817325				A6H611	-0.268817			1.12782
	Q9D281	-0.312939			0.533748				Q923T9	0.685267			0.306439
	O88990	-0.311148			0.664707				A0A338P6K2	0.54201			0.199468
	A0A0R4J0B4	-0.309359			0.538587				Q60590	0.50284			0.0954184
	Q6PE65	-0.309359			0.542103				O88532	0.57628			0.142451
	Q9CQH3	-0.305788			0.423968				Q8BH48	0.154454			0.0896169
	Q99LC5	-0.304006			0.40289				E9Q1U2	0.607863			0.261472
	Q9ER35	-0.304006			0.601682				O08532	0.625738			0.279447
	Q6S9I2	-0.304006			0.491034				Q9CQ75	-0.22095			0.454359
	P58468	-0.304006			0.470505				Q9CPW4	1.25641			1.24373
	Q99MR9	-0.302226			0.774253				E9Q557	0.708408			0.365414
	A2AFI3	-0.302226			0.471195				Q62418	1.16157			1.29827
	Q5GIG6	-0.300448			0.747597				Q9CPW2	-0.137648			0.622991
	D3Z3Q3	-0.300448			0.485075				Q02248	0.735522			0.395621
	Q6VVW5	-0.298673			0.492815				Q3TWW8	0.72334			0.377109
	Q8BJE2	-0.298673			0.482422				Q99L13	-0.186065			0.412776
	A0A5F8MPL9	-0.298673			0.513688				Q8BPI2	0.972325			0.600931
	Q91WD5	-0.298673			0.394534				Q9EQI8	-0.569179			1.85843
	Q91ZA3	-0.298673			0.394072				Q6PB93	0.750178			0.346647
	Q9Z2I9	-0.298673			0.394191				G3X972	0.515006			0.0822548
	Q8K0Z7	-0.298673			0.812544				Q6ZQ38	0.83754			0.534269
	Q3V009	-0.298673			0.535674				Q9Z130	0.567545			0.140846
	Q8K2M0	-0.296899			0.706987				Q9CPX6	0.770618			0.350396
	O35887	-0.296899			0.646429				P60766	0.566572			0.221824
	Q3URE1	-0.296899			0.892464				Q8BGF6	0.0593553			0.362053
	Q6PIP5	-0.296899			0.42227				K3W4S4	-0.217591			0.671586
	Q9CQ62	-0.295128			0.390456				F8WHP8	-0.522841			0.865923
	Q80YD1	-0.295128			0.793424				P55284	0.0551956			0.464387
	Q9DB77	-0.295128			0.390264				Q6URW6	0.974529			0.697025
	Q4PZA2	-0.295128			0.493835				Q9Z2I9	-0.533242			0.880401
	D3YYT1	-0.295128			0.530089				Q8C0L8	0.958286			0.562044
	Q8BGR9	-0.295128			0.455986				Q6P069	0.618239			0.26842
	F8VPV0	-0.293359			0.448621				P61924	0.690641			0.293345
	P50544	-0.293359			0.3883				A2API8	0.865523			0.469047
	Q9CXW2	-0.291592			0.809295				Q9WTZ1	0.362891			0.0244723
	P97384	-0.291592			0.725303				Q923Z3	-0.249822			0.629227
	D3YY81	-0.291592			0.532836				Q91V76	0.961253			0.757208
	Q06770	-0.289827			0.695917				Q9D0T1	1.02219			0.788526
	Q8CC86	-0.289827			0.696422				P28659	0.388465			0.0320265
	F6SFF5	-0.289827			0.382534				Q9CZW5	0.226509			0.0373077
	Q8R1Q3	-0.288065			0.465803				A0A0R4J1W0	1.22219			1.08385
	E9QLS6	-0.288065			0.409712				P70207	-0.229382			0.646622
	Q60932	-0.288065			0.381198				A0A338P7L8	1.10568			0.915046
	J3QNT7	-0.286304			0.490338				P11499	0.0565835			0.169701
	E9Q3I4	-0.286304			0.455539				P21460	0.54201			0.163468
	P45952	-0.286304			0.376655				Q9QXD8	0.947105			0.688524
	Q9DBB9	-0.284546			0.764706				Q8C3X2	-0.182786			0.613563
	Q5SUQ9	-0.284546			0.426758				Q9CZ30	0.298658			0.0106486
	D3Z041	-0.284546			0.374974				Q62095	0.678973			0.334238
	Q9D2V6	-0.284546			0.589352				Q9CQT1	0.522056			0.104806
	B1AQD4	-0.28279			0.437597				A0A0R4J0B5	0.807355			0.369934
	Q9JIG7	-0.281036			0.472691				Q8BGH2	-0.14401			0.366096
	Q9Z126	-0.281036			0.417203				G3X9Q1	0.734655			0.357403
	F6X1P1	-0.281036			0.686445				P52825	-0.637109			1.04968
	A0A0G2JE33	-0.281036			0.714489				Q8VEE1	1.27202			1.17132
	Q3TFP0	-0.281036			0.753949				Q8BMS4	-0.545824			1.16676
	P08228	-0.281036			0.438771				A2AIM4	-0.0409718			0.259526
	A2AKU9	-0.279284			0.368127				Q9D2G2	-0.498179			0.828341
	Q03265	-0.277534			0.366263				O70435	0.333424			0.0336373
	D3Z7P0	-0.277534			0.463947				E9Q616	0.69332			0.349519
	A0A0A0MQ68	-0.277534			0.366573				Q8BGA9	-0.343732			1.32421
	P11152	-0.277534			0.36706				Q9R0H0	-0.128156			0.68754
	A0A0A6YWP7	-0.277534			0.42687				P57780	0.899949			0.59546
	E9QNL5	-0.277534			0.443526				Q921X9	1.03069			0.677471
	Q91VT4	-0.275786			0.502755				E9PUR2	0.62293			0.27627
	Q9CXS4	-0.275786			0.450372				Q924X2	-0.369595			0.64099
	P35505	-0.275786			0.687756				Q9D711	1.35445			1.27888
	G5E897	-0.275786			0.713725				B0QZL1	0.285698			0.142452
	F6ZXW2	-0.274041			0.440003				Q9D2Z4	0.23634			0.100893
	Q9WVP6	-0.274041			0.430589				B7ZCI2	0.0200576			0.202697
	D3YTP8	-0.274041			0.455481				Q64511	0.598365			0.176978
	Q9DAK9	-0.272297			0.461796				O08547	0.632268			0.251258
	A0A0R4J140	-0.272297			0.787571				Q9R0M4	0.0370307			0.45023
	Q3USJ8	-0.272297			0.404724				P97855	0.267835			0.0469403
	Q8VE70	-0.272297			0.483482				Q99KG3	1.40272			1.19392
	Q9D6K5	-0.272297			0.669356				Q8BMS1	-0.736966			1.22385
	D3Z3N4	-0.270556			0.604649				O89086	1.13619			1.1844
	Q9Z175	-0.270556			0.571584				Q61033	0.435095			0.0564302
	Q8R0Y8	-0.268817			0.66403				Q6ZWQ7	0.916094			0.635799
	Q8CGN5	-0.268817			0.491018				O89051	0.848798			0.54675
	Q8VCN9	-0.268817			0.435899				Q99JY9	1.00144			0.735856
	Q9D0S9	-0.26708			0.351179				Q99MR8	-0.608232			1.0032
	Q99J39	-0.26708			0.475673				P26231	0.829444			0.505477
	A0A1B0GSV1	-0.265345			0.740739				Q9WVD5	0.461529			0.0496459
	Q9DB20	-0.265345			0.34964				Q6ZPJ3	0.403813			0.00595004
	Q05816	-0.265345			0.441577				P63248	0.952334			0.664408
	Q9CWE0	-0.265345			0.705757				Q9Z255	0.885184			0.465027
	Q922E6	-0.263612			0.449436				Q9D8Z6	1.44573			1.26309
	Q9ERS2	-0.263612			0.346699				Q99KF1	0.686164			0.314094
	Q3UH93	-0.263612			0.38976				Q505D7	-0.318326			1.18773
	Q922B1	-0.261881			0.345815				D6RCI4	0.298658			0.0727296
	Q9D0J4	-0.261881			0.584955				Q8BJS4	0.520045			0.166921
	P43023	-0.261881			0.345125				Q9DBS5	0.444667			0.0165986
	P55772	-0.261881			0.799073				Q8VBT9	0.436162			0.0285949
	D3Z7J3	-0.261881			0.428908				Q9CPS6	-0.244685			1.09254
	O35129	-0.261881			0.345455				Q922B1	-0.0365259			0.255934
	Q9DBG1	-0.261881			0.443949				B2RXT3	-0.682696			1.12705
	F8WHP8	-0.260152			0.34328				E9QQ96	0.353888			0.0116309
	A0A5F8MQ25	-0.260152			0.427023				H3BK59	0.252173			0.110223
	P54071	-0.258425			0.340842				Q8R0X2	0.360645			0.0332625
	Q08857	-0.258425			0.341851				P70296	0.324235			0.027469
	Q8CGB6	-0.258425			0.438021				Z4YL78	0.551885			0.14367
	P97930	-0.258425			0.432982				Q8R180	0.375178			0.015124
	E0CYJ9	-0.258425			0.473413				Q91YN5	0.491597			0.0689796
	Q9R078	-0.2567			0.814756				Q8K019	0.770618			0.355857
	F7BCN0	-0.2567			0.470131				Q99LT0	0.372952			0.0135711
	P98086	-0.2567			0.468011				Q9D666	0.388465			0.00016191
	P00158	-0.2567			0.767451				P22599	-0.516636			0.856158
	Q8R1I1	-0.2567			0.33769				G3UYF9	0.533065			0.124967
	Q810C0	-0.2567			0.645303				A0A3B2W479	0.563646			0.129504
	Q9DBL7	-0.254978			0.493501				Q5BKP2	0.305679			0.0756115
	A2AQN4	-0.254978			0.740476				Q9CQ22	0.0908534			0.363575
	D3YV69	-0.254978			0.72826				Q7SIG6	0.730314			0.40552
	Q99KI0	-0.253257			0.33316				Q9D1G1	0.0370307			0.409645
	A2APM3	-0.253257			0.448913				Q6IRU2	0.75446			0.416941
	O08749	-0.253257			0.334854				P50428	0.842375			0.392004
	Q60597	-0.251539			0.331696				Q99M07	0.24732			0.0947361
	Q8R0F8	-0.251539			0.7516				Q9CQR6	0.356144			0.0692071
	P40240	-0.251539			0.668425				A2AHJ7	0.644318			0.187785
	A0A338P6P0	-0.251539			0.377822				P83940	0.480265			0.129081
	P30416	-0.251539			0.683124				P97333	0.591679			0.172272
	A0A0N4SWI4	-0.251539			0.721681				P01872	-0.22095			0.954323
	P63330	-0.251539			0.491509				Q8C0L0	0.289244			0.14851
	A0A140LJ79	-0.251539			0.457796				Q91VR5	0.508936			0.170621
	G5E895	-0.249822			0.329371				Q9CRA7	-0.426625			1.49766
	P28843	-0.249822			0.623509				P18872	0.286881			0.0342208
	A0A5F8MPF0	-0.248108			0.433078				P16283	0.121679			0.29035
	Q91V16	-0.246395			0.657303				Q01339	-0.018878			0.279903
	Q9DB70	-0.246395			0.57377				Q9D1P4	0.200379			0.224674
	P11352	-0.246395			0.352544				Q8BWF0	-0.444184			0.74661
	O88829	-0.246395			0.416636				O89079	0.651683			0.268893
	Q8R3D1	-0.246395			0.416341				P02463	0.526069			0.118555
	A0A494B9P4	-0.246395			0.428948				Q8R2P8	0.240009			0.0277389
	Q8BH43	-0.246395			0.372333				Q6GT24	0.243669			0.0497027
	Q5FWI3	-0.244685			0.405298				Q9DBL1	-0.298673			0.549883
	Q9Z0X4	-0.244685			0.430043				P06745	0.327687			0.0299654
	P97807	-0.244685			0.323817				Q78IK2	-0.595097			0.980937
	P26443	-0.244685			0.323096				Q9QZF2	0.372952			0.0368009
	D3Z4I3	-0.244685			0.383027				Q62261	0.339137			0.0380699
	Q99J99	-0.242977			0.751564				O35685	0.39835			0.0476804
	E9Q0J2	-0.242977			0.424702				A0A1D5RMI0	0.536053			0.131966
	A0A1W2P8E1	-0.24127			0.636092				P19221	0.0703893			0.265631
	O08600	-0.24127			0.546133				Q8BYU6	0.553852			0.119276
	P18525	-0.24127			0.393961				Q9EPL8	0.842375			0.619716
	Q8R2U0	-0.24127			0.536572				E9Q933	0.231432			0.188365
	Q9DBL1	-0.24127			0.31921				Q8BX10	0.37629			0.0187857
	Q9R0P5	-0.239566			0.317536				A2BE93	0.374066			0.0373464
	A0A1Y7VM56	-0.239566			0.622605				A0A1B0GRA5	0.332278			0.0307743
	E9PU87	-0.239566			0.536933				A0A5F8MPQ4	1.00432			0.935374
	Q62351	-0.237864			0.770855				Q9CQ69	-0.498179			0.825501
	Q9D0I6	-0.237864			0.392992				O35609	0.603122			0.174555
	Q00623	-0.236164			0.646724				Q8CBY1	0.71721			0.303188
	Q6PKB0	-0.236164			0.443033				P97379	0.339137			0.052325
	Q61035	-0.236164			0.68391				Q62176	0.424385			0.0054096
	Q9EQI8	-0.234465			0.773188				A2A5R2	0.182692			0.13356
	Q80YV4	-0.234465			0.628361				P48772	-0.176251			0.798957
	P29812	-0.234465			0.310648				Q6ZWZ2	0.226509			0.135531
	Q9DB96	-0.234465			0.419281				Q99PR8	0.638769			0.292103
	B7ZN28	-0.234465			0.41467				Q6NVE9	-0.320126			1.23192
	P48962	-0.232769			0.307651				P14115	0.275007			0.0423149
	D3YY50	-0.232769			0.515644				A0A171KXD3	0.492622			0.0751513
	Q64522	-0.232769			0.306972				Q3U9H3	0.858379			0.399315
	Q8BRU6	-0.232769			0.364283				A0A1B0GRV0	0.0935602			0.184443
	Q80U95	-0.232769			0.532612				Q8VBZ3	0.381837			0.0074675
	Q921H8	-0.231075			0.742264				P01837	-0.362158			0.873296
	O88967	-0.231075			0.540114				Q8BTM8	0.469886			0.137298
	Q9QYB8	-0.231075			0.409778				Q99JY0	-0.739372			1.22897
	Q9CQ69	-0.231075			0.38115				Q91YR1	0.925999			0.660057
	O35943	-0.231075			0.578121				Q78RX3	-0.0409718			0.523393
	Q6PB66	-0.231075			0.3057				Q9ERE7	0.377401			0.0389061
	A0A140LHA2	-0.231075			0.670802				E0CZD9	0.564622			0.116185
	Q9JJH1	-0.231075			0.438058				P97822	0.799916			0.440792
	Q9JLH8	-0.231075			0.670331				Q3UH68	0.561693			0.217823
	Q01063	-0.229382			0.384572				Q8K3J1	-0.422752			0.714822
	Q91YR1	-0.229382			0.574991				Q05816	0.370722			0.0348892
	Q80ZS3	-0.227692			0.382382				Q8BTY1	-0.0938791			0.705162
	F6U775	-0.227692			0.498122				Q64378	0.519039			0.101056
	P49135	-0.227692			0.357998				E9Q0J5	0.259423			0.10501
	A0A075B5M7	-0.227692			0.599652				P16406	0.377401			0.0130998
	A0A2R8VI94	-0.227692			0.648307				P62754	0.311503			0.066104
	Q9CZ13	-0.226004			0.298353				Q8K182	0.178874			0.241186
	A2AMS3	-0.226004			0.597149				P00397	0.583038			0.230767
	P52825	-0.224317			0.296351				Q3U2G2	0.485427			0.150194
	Q9EQF2	-0.224317			0.381869				Q99L43	0.826193			0.495277
	P52503	-0.224317			0.29757				P29758	-0.45799			0.768375
	Q9CQF8	-0.224317			0.389837				G5E866	0.646163			0.270425
	Q505K2	-0.222633			0.366848				Q8BTS3	0.407081			0.0086343
	Q99L20	-0.222633			0.471212				Q9QZ06	0.303342			0.0920561
	A0A3B2WBH9	-0.222633			0.392982				Q3TZT4	0.355016			0.0243843
	F8WJ64	-0.22095			0.293509				Q5I1X5	0.58111			0.167999
	Q9WTP7	-0.22095			0.293627				A0A0A6YY75	0.918386			0.679875
	A0A2R8VK72	-0.22095			0.757454				Q3TBW2	-0.526992			1.6338
	Q505D7	-0.22095			0.580412				P0C7N9	0.403813			0.0217982
	Q8K2B3	-0.22095			0.29271				Q9EP89	-0.222633			0.949365
	Q8BYL4	-0.22095			0.652965				Q8BTV2	0.480265			0.0667883
	Q9QXC1	-0.21927			0.569397				Q80SZ7	0.871844			0.650802
	Q99LC3	-0.21927			0.290384				P46935	0.763836			0.42729
	E9QQ96	-0.21927			0.399283				Q9CQZ5	-0.650635			1.07287
	Q99M01	-0.21927			0.663131				Q9QYB1	0.626673			0.279847
	P62835	-0.21927			0.650283				D3YUP6	0.705757			0.277324
	Q8BR90	-0.21927			0.530874				D3Z3N4	0.27262			0.118698
	Q8R296	-0.21927			0.660325				Q8BGC4	-0.101598			0.32012
	A2AIR2	-0.217591			0.382541				P62270	0.333424			0.0336173
	E9Q9B0	-0.217591			0.383251				Q99PT1	0.573375			0.228458
	Q8BLF1	-0.217591			0.289839				Q9WVC3	0.555816			0.145515
	E9Q0A7	-0.217591			0.399419				Q9DB60	0.284514			0.00128857
	F8WHT5	-0.217591			0.504535				P35441	-0.541618			1.48566
	Q80ZW2	-0.217591			0.436668				Q8VEK3	0.599318			0.253413
	P99028	-0.215915			0.28692				Q9QYA2	-0.195946			0.533346
	Q9DBC0	-0.215915			0.410094				P97370	0.222805			0.189811
	Q76LS9	-0.215915			0.418881				Q8CAQ8	-0.345564			0.609962
	P36552	-0.21424			0.467179				O88990	-0.0306192			0.249121
	Q3UGX2	-0.21424			0.28417				A0A2R8W6G1	0.973795			0.647542
	Q3UVL4	-0.21424			0.379158				A0A1L1STC6	0.643394			0.254332
	E9QAC9	-0.212568			0.679158				E9Q6D8	0.155749			0.204849
	Q9DCM2	-0.212568			0.682277				Q8K2M0	-0.373327			1.23863
	Q8BFW7	-0.212568			0.5874				Q91XH6	1.07176			0.794276
	Q99M04	-0.212568			0.421006				Q3TGS9	0.289244			0.0622391
	P63030	-0.212568			0.281793				A0A494BBA8	0.434028			0.056756
	Q924X2	-0.210897			0.280428				Q8R2K3	-0.027675			0.347333
	A0A452J8A5	-0.210897			0.279954				Q3U0S6	0.0200576			0.528903
	A0A0R4J137	-0.210897			0.388713				A0A1B0GX24	0.441483			0.0243364
	Q9CQQ7	-0.209228			0.278279				O70622	0.964214			0.790927
	Q3V117	-0.209228			0.565416				P84078	0.621993			0.275702
	Q8CAQ8	-0.209228			0.278518				Q3U2P1	0.751892			0.288442
	Q9DC70	-0.209228			0.278297				A2AVJ7	0.836732			0.514584
	Q8K3J1	-0.209228			0.27845				Q9DB27	0.318461			0.0865661
	Q5SWT3	-0.209228			0.353496				Q8CJ67	-0.199255			0.606643
	Q8CC35	-0.209228			0.455265				P62849	0.399445			0.0341851
	Q9JKY7	-0.207561			0.401844				Q8VCW8	-0.0664274			0.285623
	Q9CYH2	-0.207561			0.514656				P10711	1.15769			1.16458
	A0A3Q4EI31	-0.205896			0.36761				P61089	0.663572			0.318026
	Q8BH59	-0.204233			0.273507				A0A0R4J094	-0.454032			0.760952
	Q9CR68	-0.204233			0.27173				Q6PA06	0.107018			0.38412
	Q9CQ40	-0.202572			0.481084				Q8K2Q7	0.623867			0.196253
	Q6PD31	-0.202572			0.581871				Q91YL3	0.15056			0.177656
	Q8VCE6	-0.200913			0.372938				Q9JIS8	0.639695			0.203985
	Q9CPQ8	-0.200913			0.683381				Q8CI04	0.299831			0.0755603
	P01655	-0.200913			0.630674				Q8BL66	0.704872			0.351356
	Q8CC88	-0.200913			0.268414				Q91V16	-0.207561			1.00144
	P50285	-0.199255			0.517076				Q8CGY6	0.275007			0.00473595
	Q91YP0	-0.199255			0.526911				O35309	0.768078			0.348417
	P05202	-0.1976			0.264332				A0A140LHR3	0.75446			0.392961
	Q9D5T0	-0.1976			0.584411				Q3TJZ6	0.477159			0.0669562
	Q6PE15	-0.1976			0.646837				A0A1Y7VJN6	-0.0923402			0.43584
	Q9DCM0	-0.1976			0.558204				Q5SUC9	-0.345564			0.926744
	P49817	-0.195946			0.263187				Q8VDJ3	0.347099			0.0431161
	Q6PFD9	-0.195946			0.340036				A0A0R4J1Z3	1.00935			0.72078
	Q8BKY8	-0.195946			0.661591				Q8BPB5	1.05172			0.813972
	E9Q175	-0.195946			0.416028				Q8R035	-0.465938			1.67794
	A0A0R4J1R9	-0.194295			0.557475				Q8K2Q9	-0.104697			0.430225
	Q91VM9	-0.194295			0.259801				Q9DBC0	0.238787			0.122284
	G3UXL2	-0.194295			0.663266				Q3B7Z2	0.197865			0.0690966
	Q9D0K2	-0.194295			0.260645				Q91VD9	-0.42082			0.714197
	A0A668KLV9	-0.192645			0.581727				P34884	0.711935			0.362832
	Q7TSV4	-0.192645			0.562374				Q9D6Y9	0.333424			0.03391
	Q9CPW3	-0.190997			0.436091				A2AWP8	0.745883			0.37923
	Q9QZQ8	-0.190997			0.680663				A2AL77	-0.184425			0.478055
	P53395	-0.190997			0.257426				Q9CZ42	-0.0232698			0.242944
	Q99LD8	-0.190997			0.614418				Q61102	0.00144197			0.494235
	F6SIZ7	-0.190997			0.37765				O08528	0.130931			0.108353
	Q99JR6	-0.189351			0.661381				Q60902	0.530071			0.189431
	P42232	-0.189351			0.5517				B2RUG9	0.563646			0.135766
	Q9Z0E6	-0.187707			0.564697				Q7TMG8	-0.558517			0.921169
	G3UYJ7	-0.187707			0.590253				P31750	0.361768			0.0276839
	Q3U5F4	-0.187707			0.367287				Q9WUP7	0.141433			0.332922
	Q91WU0	-0.186065			0.327797				Q60631	0.815575			0.554225
	P82347	-0.186065			0.368344				Q8BP40	-0.522841			1.603
	Q91VF2	-0.186065			0.336545				Q3TMH2	0.175045			0.234359
	Q923D5	-0.186065			0.40832				Q9CR00	1.04054			0.822351
	Q99M87	-0.184425			0.676924				Q3U3J1	-0.365871			0.637541
	P35330	-0.184425			0.402766				P67984	0.477159			0.128423
	F6RX99	-0.184425			0.374332				Q9DCN1	0.37629			0.0443532
	Q61171	-0.184425			0.248953				Q9CPR4	0.255803			0.0175549
	Q9D172	-0.182786			0.247083				E9Q7G0	0.35727			0.0554238
	Q9D824	-0.182786			0.524964				P35979	0.454176			0.109417
	A0A0M3HEQ0	-0.182786			0.468035				E9QN70	0.051024			0.174978
	Q8CBC4	-0.181149			0.349733				Q9Z2Y3	0.232661			0.180949
	P70274	-0.181149			0.647141				Q7TPR4	0.768078			0.337902
	Q9JK42	-0.179515			0.407436				Q80W54	0.446786			0.0373873
	P55284	-0.179515			0.592816				Q8BUK6	0.440421			0.0291425
	Q99MR8	-0.179515			0.24277				P26883	0.56267			0.218978
	Q6PCP5	-0.179515			0.279106				Q60935	0.159629			0.271004
	P28665	-0.179515			0.243631				A0A1B0GS68	0.455229			0.108007
	A0A1L1STE6	-0.177882			0.241903				Q9JJU8	1.0895			1.06873
	Q61554	-0.176251			0.560592				Q8CG76	-0.24127			0.478638
	A0A1B0GSB4	-0.176251			0.359314				Q9JHZ2	0.379621			0.0055272
	Q91VD9	-0.174621			0.237889				Q8CFX3	0.0551956			0.262794
	Q8BGC4	-0.174621			0.525744				Q14C51	-0.174621			0.94463
	Q9Z2Y8	-0.174621			0.47592				Q91YQ3	0.267835			0.0927391
	P62897	-0.172994			0.236075				Q9DBM2	-0.612637			1.17861
	P01660	-0.172994			0.333342				Q9DB70	-0.077041			0.414368
	Q9DCV7	-0.172994			0.583719				A0A0J9YU62	0.314986			0.0767961
	Q99MR6	-0.172994			0.341198				P26369	0.498761			0.0735832
	Q8R4N0	-0.171368			0.234512				Q8JZM0	0.077243			0.247632
	P04627	-0.171368			0.334052				Q8C570	0.710173			0.277643
	P23953	-0.169745			0.23135				Q9CWS0	0.801573			0.423312
	Q9EP72	-0.169745			0.310327				F6Y616	0.405992			0.00572041
	Q8VDN2	-0.169745			0.230934				O70591	0.382944			0.00101531
	P70280	-0.169745			0.321448				P05201	0			0.220412
	Q811C2	-0.168123			0.345885				Q5SQY2	0.271426			0.100414
	Q9QX60	-0.168123			0.442987				Q641P0	-0.236164			0.618959
	E9Q1J7	-0.168123			0.229232				P47915	0.243669			0.129315
	Q1MX41	-0.168123			0.340248				Q9QZ08	0.566572			0.150823
	Q9D051	-0.168123			0.230351				Q9DCS9	-0.405451			0.691928
	O09005	-0.168123			0.305124				P63168	1.08474			1.10339
	P31786	-0.166503			0.228581				Q7TNS2	0.22033			0.161233
	Q9DCW4	-0.166503			0.227937				Q8K0D5	-0.334607			0.596124
	A0A0U1RNF2	-0.166503			0.517064				D3Z600	1.09491			0.814544
	O08911	-0.166503			0.493059				Q9JIZ9	0.538041			0.113842
	E9PUH7	-0.166503			0.395612				G3XA17	0.46048			0.0789282
	Q8CBY0	-0.164884			0.558695				P14152	-0.0454314			0.264585
	Q9QZ85	-0.164884			0.349214				P48787	-0.0306192			0.249772
	A0A140LHT6	-0.163268			0.327602				P57716	0.631337			0.212226
	Q9CR62	-0.163268			0.224751				E9Q4Q2	0.528071			0.0971488
	P47199	-0.163268			0.57138				Q9CYW4	-0.281036			0.772121
	Q8CGF7	-0.163268			0.661027				A0A0N4SVK8	0.732052			0.39188
	Q8R1S0	-0.163268			0.22525				Q8VCM8	0.427606			0.0021739
	Q64133	-0.161653			0.571662				Q9CQN6	0.407081			0.00097368
	Q00493	-0.161653			0.452089				P40336	0.319618			0.0245324
	H7BX01	-0.161653			0.222682				P11087	0.940355			0.834178
	V9GX50	-0.161653			0.316528				P58059	0.138814			0.21052
	Q64471	-0.161653			0.31473				Q6NV83	1.02361			0.70829
	Q6XPS7	-0.161653			0.565616				Q8BK64	0.428678			0.0808167
	Q9WVL0	-0.161653			0.582661				Q8QZY6	0.263034			0.094269
	A2ADE0	-0.161653			0.308316				Q5ND29	0.144046			0.300669
	Q9ERN0	-0.161653			0.359777				G3X9J1	0.493647			0.157491
	Q9Z0G2	-0.161653			0.328141				Q8C3V4	0.587845			0.168863
	Q8BND5	-0.161653			0.561838				A8DUK4	-0.41889			0.710813
	P00405	-0.16004			0.220175				O70423	0.296311			0.110818
	Q99KK9	-0.16004			0.453401				A0A1L1STE6	-0.394032			0.676138
	Q8BIJ6	-0.16004			0.219835				Q8R050	0.655352			0.306493
	Q91ZE0	-0.16004			0.5296				Q91YX5	0.571434			0.139395
	A0A1L1SS76	-0.16004			0.347701				Q9ERF3	0.78073			0.397157
	Q2TPA8	-0.158429			0.21838				P70404	-0.486004			0.808225
	A0A0R4J1G9	-0.158429			0.332488				P48678	0.953079			0.667157
	P0DN34	-0.158429			0.218971				Q6P5E4	0.530071			0.177366
	Q9JI75	-0.158429			0.606882				O88456	0.618239			0.264891
	O35566	-0.15682			0.305569				E9QKR0	0.49774			0.160403
	Q9JJW5	-0.15682			0.217366				Q8R0F8	-0.378945			1.45449
	O70622	-0.15682			0.537402				Q8VDG5	0.414677			0.0009137
	Q8JZQ2	-0.155213			0.214502				Q62384	0.183963			0.136208
	A2RTF1	-0.155213			0.31582				A0A140LHT6	-0.212568			0.826889
	Q922E4	-0.155213			0.554345				E0CYV0	0.410341			0.0894147
	O54865	-0.155213			0.337292				Q8R307	0.40163			0.0142707
	A0A075B5V0	-0.153607			0.345357				Q9WVK4	0.409255			0.0887525
	Q8BMF3	-0.153607			0.214108				Q9JMG7	0.688852			0.296902
	Q3TIX9	-0.153607			0.325412				Q5F285	-0.174621			0.87168
	Q8BMF4	-0.152003			0.211157				O35129	-0.579922			0.954043
	Q61011	-0.152003			0.338124				Q8BH43	0.60027			0.180274
	Q9DCT2	-0.152003			0.211023				P19157	0.171207			0.0772542
	P09671	-0.152003			0.211427				G3X925	-0.452057			0.920268
	A2A841	-0.150401			0.440336				Q99LY9	-0.424688			0.717537
	Q8VED9	-0.150401			0.33656				Q9CYG7	0.464668			0.0425207
	D3Z090	-0.150401			0.340176				P51175	-0.00433459			0.550681
	G3X960	-0.150401			0.210633				Q9CXJ1	-0.118727			0.792875
	A8C756	-0.150401			0.291905				Q8BJU2	0.669934			0.234147
	P55292	-0.148801			0.494964				Q62189	0.83996			0.51703
	Q8CHP8	-0.148801			0.528477				Q9DBR7	0.91533			0.774307
	O35969	-0.148801			0.294098				Q9R059	0.867896			0.46708
	P62849	-0.147202			0.445135				Q9ET54	0.786596			0.45386
	Q6ZPU9	-0.147202			0.360852				Q8R317	0.560715			0.153642
	Q8R3K3	-0.147202			0.308575				Q8BWR2	-0.26708			0.65681
	P47857	-0.145605			0.205199				P53994	0.568519			0.223811
	O35855	-0.145605			0.204128				E9Q317	0.341417			0.0412414
	Q8CG14	-0.145605			0.306428				Q9DBS1	1.11103			1.13204
	P62073	-0.145605			0.298152				Q8K3K8	0.0758749			0.277507
	H3BL56	-0.145605			0.204872				A0A494BAG1	0.186501			0.165757
	Q60949	-0.145605			0.517022				Q91YS8	0.951588			0.767159
	Q9D404	-0.14401			0.285508				P19096	0.831877			0.478465
	Q8BXV2	-0.14401			0.555289				Q9CQZ6	-0.438307			0.737589
	P16125	-0.14401			0.202569				Q9EQH2	0.105678			0.34303
	A0A0R4J023	-0.14401			0.360981				P97372	0.361768			0.0538672
	Q791V5	-0.14401			0.20203				Q91YS7	0.458382			0.0262739
	Q9DCT8	-0.142417			0.577686				Q8R016	0.215368			0.201501
	A0A286YDC5	-0.142417			0.525469				A0A0R4IZY0	0.818032			0.491607
	Q8K1J6	-0.140826			0.313745				Q05793	-0.0291464			0.407925
	P10649	-0.140826			0.199088				P00920	-0.524915			0.867555
	Q9D1X0	-0.140826			0.462812				E9Q7M2	1.29042			1.06941
	E9QAJ9	-0.140826			0.327664				P62827	0.482332			0.147284
	P67778	-0.139236			0.196574				Q9D7N9	0.0299829			0.428704
	Q91V89	-0.139236			0.329774				F8VQ52	0.0908534			0.239038
	Q99JR1	-0.139236			0.310228				Q8R1B4	0.377401			0.0653025
	O89023	-0.139236			0.400094				Q3V493	0.577248			0.144694
	Q8BZ03	-0.137648			0.29928				G3X8Y3	0.519039			0.116543
	Q8CAP3	-0.137648			0.320565				Q9CR64	1.25882			1.11588
	Q3U2A8	-0.137648			0.319915				Q9JIF7	0.852798			0.620645
	Q924U4	-0.136062			0.342021				P49443	0.392867			0.0163403
	Q9D9V3	-0.136062			0.304178				Q91VC3	0.478195			0.124695
	Q9CPW2	-0.136062			0.427429				Q61160	0.402722			0.00361647
	B2RXT3	-0.136062			0.194648				Q8CI32	0.508936			0.0895052
	P21278	-0.134477			0.562242				A0A0R4J034	0.556797			0.128759
	Q9CYW4	-0.134477			0.436701				A0A0R4J0F2	0.775683			0.365788
	Q9Z2C5	-0.134477			0.574171				Q9QZQ8	0.412511			0.0758628
	Q9CWG8	-0.134477			0.555466				Q3UDC3	0.575312			0.220593
	A0A6I8MWZ9	-0.132894			0.349574				Q8R2U0	0.601221			0.158097
	Q8K4F5	-0.132894			0.219269				G3UVV4	0.00575927			0.215717
	K3W4N7	-0.132894			0.279659				Q8CIN4	0.605968			0.21049
	A0A494BA87	-0.131313			0.304192				D3Z7X0	-0.459973			0.771188
	Q149B8	-0.131313			0.515082				B7ZNL2	0.183963			0.0828434
	Q04207	-0.131313			0.318276				Q9Z204	0.648005			0.313849
	P01898	-0.129734			0.477717				Q9QUM0	-0.397828			0.989714
	Q9DAT5	-0.129734			0.329822				P15116	0.771463			0.436632
	D3YZN4	-0.128156			0.479159				Q99MD9	0.916859			0.531356
	Q9QZH3	-0.128156			0.34083				Q9CQN1	-0.166503			0.391259
	Q9CQE2	-0.128156			0.308973				P55292	0.647084			0.26335
	E9PVA6	-0.126581			0.315582				Q5F2E7	0.436162			0.0322581
	Q921G7	-0.126581			0.18438				Q9ERG0	0.782409			0.436935
	P62077	-0.126581			0.510433				Q5XF89	-0.426625			1.01463
	Q9CQR4	-0.125006			0.181159				Q8VCI5	-0.115597			0.75037
	Q8BNW9	-0.125006			0.284813				P27773	0.757023			0.419966
	G3X957	-0.125006			0.275739				O08997	0.854395			0.537315
	P38647	-0.125006			0.181858				Q9JJC6	-0.215915			0.709152
	Q9CYA6	-0.125006			0.292282				P56480	-0.483985			0.804919
	E9PXX9	-0.123434			0.30656				A0A0B4J1K5	1.26183			1.00282
	Q5SV41	-0.121863			0.316051				B9EHT6	0.483364			0.148881
	Q91ZM2	-0.121863			0.282417				P97807	-0.504305			0.834727
	B7ZNL3	-0.121863			0.291078				A0A0R4J0U8	0.320773			0.0506471
	P56480	-0.118727			0.17537				Q68FF6	0.412511			0.00392277
	P48758	-0.118727			0.571308				P50544	-0.639355			1.052
	Q9CPP6	-0.118727			0.175389				Q9D6J5	-0.558517			0.919545
	Q80X45	-0.118727			0.269102				Q9CQ00	-0.0588937			0.673093
	E9PUX0	-0.118727			0.283453				P04104	0.372952			0.0179922
	P62746	-0.118727			0.309742				P68372	0.58111			0.236156
	Q99LD9	-0.118727			0.332601				Q91XF0	-0.194295			0.524813
	Q9D7J9	-0.117161			0.431391				A0A0B4J1H7	-0.121863			0.485264
	A0A075B5T3	-0.117161			0.278897				P58064	-0.192645			0.659007
	E0CYE2	-0.117161			0.300773				A0A498WGK2	0.632268			0.255228
	Q9CWD8	-0.117161			0.499215				P50172	-0.184425			0.619854
	G3UZ01	-0.117161			0.341516				P47811	-0.0985055			0.694118
	G5E8R3	-0.117161			0.17282				Q9JHK5	0.441483			0.0312807
	Q8VE95	-0.117161			0.285156				Q61166	0.883621			0.593427
	Q3U213	-0.115597			0.278752				A0A1B0GSH8	0.175045			0.190813
	Q9CZU6	-0.114035			0.169703				Q6P3D0	0.604071			0.183943
	E0CYX9	-0.114035			0.328012				Q9JMH6	0.739848			0.420836
	Q3UIR3	-0.114035			0.284654				Q8VCT3	0.134878			0.337752
	Q922U2	-0.114035			0.51217				P50462	0.90766			0.60616
	Q8CCM6	-0.114035			0.272693				Q66JS6	0.45628			0.0704062
	E9Q401	-0.114035			0.169401				Q99LB2	-0.469929			0.783679
	Q9D710	-0.114035			0.385756				Q80V42	0.392867			0.00378258
	P50171	-0.112475			0.474227				P35290	-0.494109			1.01943
	Q80UY1	-0.112475			0.292963				O70194	0.452068			0.042507
	G5E814	-0.112475			0.168074				Q8CI70	0.171207			0.0772058
	Q9DCZ4	-0.112475			0.168478				Q148W8	0.323082			0.0690164
	Q8BK03	-0.112475			0.300498				Q8R4H2	0.356144			0.0340326
	Q8BUU7	-0.112475			0.297887				Q8K268	0.0565835			0.344536
	P03921	-0.112475			0.168865				Q6DFZ1	0.111031			0.210079
	Q9D1L9	-0.112475			0.279315				Q9DB20	-0.573467			0.945203
	A0A1W2P758	-0.110916			0.25956				Q9WVE8	0.244887			0.0245057
	A0A0R4J083	-0.110916			0.167412				P62843	0.194087			0.212096
	Q3TTW5	-0.110916			0.280848				Q9D1I5	-0.529073			0.874648
	Q6P9J9	-0.109359			0.292771				Q8K2T4	-0.524915			1.63945
	G3X8R5	-0.109359			0.308307				Q9R0L6	0.511974			0.0872482
	Q60961	-0.109359			0.543382				O35943	-0.39973			0.928992
	Q9DCI9	-0.107803			0.297402				P97390	0.62293			0.193825
	Q9CY73	-0.107803			0.53767				Q62087	0.257011			0.153731
	P97494	-0.107803			0.301864				Q9DCA2	-0.440263			1.06878
	P99029	-0.107803			0.163591				A0A1W2P7K6	0.60502			0.187487
	D3YX27	-0.107803			0.535561				O55028	-0.0740006			0.662027
	P54116	-0.107803			0.391461				Q8BFU3	0.0717627			0.320665
	Q8BJZ4	-0.106249			0.390385				Q99N15	-0.293359			0.541346
	Q9D1N9	-0.106249			0.348408				Q91XD2	-0.171368			0.594084
	Q8BHC4	-0.106249			0.492586				Q91VT4	-0.314733			0.569971
	G5E829	-0.106249			0.390756				Q9D7N3	-0.115597			0.778663
	Q99JR5	-0.106249			0.389813				Q8K2Q5	-0.336428			1.02148
	A2APY7	-0.103147			0.48387				P46460	0.458382			0.045772
	F8WHU5	-0.103147			0.308104				P61164	0.462576			0.131358
	P62806	-0.101598			0.15741				Q91XD6	0.587845			0.192433
	Q9D6J6	-0.101598			0.157109				Q8K274	-0.018878			0.419384
	Q99L13	-0.100051			0.155379				P59708	0.372952			0.0139691
	Q9QYR9	-0.100051			0.156046				Q9CY34	-0.0394883			0.660902
	H3BLL2	-0.100051			0.234466				Q8K215	-0.452057			1.64133
	Q9CZ42	-0.100051			0.241759				P59041	-0.121863			0.447331
	Q9D1C3	-0.100051			0.491497				Q9DB77	-0.632629			1.04134
	Q8C3X4	-0.100051			0.503638				Q62219	0.708408			0.271893
	Q5IRJ6	-0.100051			0.47623				P41317	0.0813396			0.289896
	Q9JKF7	-0.0985055			0.43304				Q9Z2U1	0.533065			0.192026
	P59266	-0.0985055			0.291399				Q6RUT7	-0.126581			0.62069
	Q62036	-0.0985055			0.483612				A0A338P7E3	0.822934			0.459242
	A2AGD9	-0.0985055			0.241198				Q8CHY3	0.832688			0.3946
	Q8BFU2	-0.0985055			0.15393				L7N451	0.015783			0.308709
	D3YUM1	-0.0985055			0.153415				Q6PHQ8	0			0.313316
	Q9R0M6	-0.0985055			0.421966				Q6PB44	0.67717			0.232389
	Q4ACU6	-0.0985055			0.278508				Q9D614	0.415759			0.0105258
	Q8QZT1	-0.0969617			0.152888				Q3URS9	-0.242977			0.947072
	P68433	-0.0969617			0.482368				Q5XJY5	0.778209			0.444515
	P01635	-0.0969617			0.252406				Q8BWM0	-0.293359			0.541525
	Q8BTY1	-0.0969617			0.454176				Q9D1E6	0.770618			0.445258
	Q60520	-0.0969617			0.277667				D3Z030	-0.0101344			0.591815
	Q6ZPJ3	-0.0954196			0.451581				E9QLJ0	0.10165			0.131576
	Q91WX5	-0.0954196			0.284157				Q8CIH5	0.685267			0.295546
	Q9CZR2	-0.0954196			0.284575				Q9JI78	-0.0232698			0.411237
	Q8K224	-0.0954196			0.276793				P43275	0.972325			0.812069
	P59708	-0.0954196			0.312806				Q61171	0.0285692			0.194567
	P03953	-0.0938791			0.444061				A0A668KLB7	0.41684			0.0583342
	Q811U4	-0.0938791			0.412104				Q3TIU4	0.736388			0.297993
	A0A0R3P9C8	-0.0938791			0.149604				O55106	0.674461			0.299895
	E0CX53	-0.0938791			0.251431				Q07417	-0.500218			0.828744
	Q99KQ4	-0.0923402			0.148149				Q9CWE0	0.446786			0.0275581
	P14115	-0.0908029			0.256624				Q9DBG6	0.80488			0.505383
	O54724	-0.0908029			0.341386				P59326	0.364012			0.0269726
	A0A2I3BRM6	-0.0908029			0.240272				Q9JME7	0.495695			0.0639582
	P39655	-0.0908029			0.392865				Q9CRC9	-0.109359			0.501586
	Q91ZR1	-0.0908029			0.253393				Q6PKB0	0.364012			0.0220735
	Q8BTN3	-0.0908029			0.483491				P62331	1.05242			0.742958
	Q9Z0H8	-0.0892673			0.262235				P49138	-0.103147			0.701762
	P70671	-0.0892673			0.285339				Q9JHU9	0.345964			0.0343109
	Q8VC30	-0.0892673			0.271444				Q9D1D4	0.585924			0.230991
	F6VQ81	-0.0892673			0.459466				Q9CZ04	0.328836			0.0914135
	Q3TW96	-0.0892673			0.462769				Q91VR7	0.691534			0.326523
	D3YYS6	-0.0877334			0.404665				P01027	0.222805			0.0402316
	Q3V156	-0.0877334			0.465173				P11152	0.285698			0.00184208
	Q8CFV9	-0.0877334			0.463815				D3Z7P3	0.339137			0.031084
	F6VK94	-0.0877334			0.260978				Q8BVQ5	0.539035			0.103451
	Q99N87	-0.086201			0.251037				E9QAQ5	0.462576			0.108476
	D3Z7X0	-0.086201			0.140834				Q9R078	-0.442222			1.11911
	O88792	-0.086201			0.255522				Q80W22	-0.120294			0.481292
	Q6P3A8	-0.0846703			0.139794				F6SJM7	0.777367			0.338152
	Q99N93	-0.0846703			0.49738				A0A0R4IZX2	0.041243			0.230208
	Q8VCT3	-0.0846703			0.456232				O35381	0.478195			0.143801
	B1AU60	-0.0846703			0.287439				P70274	0.395063			0.00162847
	P63094	-0.0846703			0.138883				P42925	-0.222633			0.966412
	Q925E7	-0.0846703			0.269255				A0A571BD95	0.41684			0.00620941
	Q8BL82	-0.0831412			0.243322				Q9DB76	-0.422752			0.911886
	Q8R2G6	-0.0831412			0.246508				O09118	-0.22095			0.612557
	Q9D853	-0.0831412			0.250101				Q8C2Q7	0.452068			0.122654
	O70209	-0.0831412			0.449888				Q8BXN7	-0.506353			1.10303
	G3UYE5	-0.0831412			0.465995				Q8BGB8	-0.011588			0.519888
	Q3TYJ1	-0.0831412			0.273316				Q8BT60	0.660837			0.258432
	A0A0J9YV10	-0.0831412			0.25932				Q80X90	0.479231			0.145406
	P48774	-0.0816138			0.217224				D3Z5K6	-0.279284			1.15324
	A0A1B0GSL4	-0.0816138			0.474394				Q9D1X0	0.752749			0.467193
	Q91UZ1	-0.0800879			0.243044				F8WIE5	0.27858			0.00277951
	Q9QYB5	-0.0800879			0.405942				P62830	0.347099			0.0430402
	Q02566	-0.0800879			0.134937				Q8CAA7	0.205393			0.129687
	D3Z4J9	-0.0785637			0.470149				Q9R000	0.00575927			0.437407
	A0A087WQM3	-0.0785637			0.265376				Q99KH8	0.24245			0.16698
	P48772	-0.077041			0.394241				Q9QZE7	0.440421			0.0900295
	A0A494B908	-0.077041			0.131613				Q9QXT0	1.01507			0.773638
	Q8BGH2	-0.077041			0.131607				Q8BGQ7	0.734655			0.397927
	Q9CQV5	-0.07552			0.256979				Q8BIG7	0.293959			0.0882241
	O70571	-0.07552			0.491605				Q3UIZ8	0.0496308			0.176224
	Q9WVJ3	-0.07552			0.267067				Q91WU5	0.341417			0.0508584
	P01027	-0.07552			0.130598				Q8CHC4	0.524064			0.10275
	Q60675	-0.07552			0.130992				P47757	0.348232			0.0442788
	P51885	-0.07552			0.295282				Q3TYK3	0.949348			0.637272
	F6QSC4	-0.07552			0.289959				Q7TMF3	-0.461959			0.772307
	Q3UBZ5	-0.07552			0.26586				P97315	0.805705			0.514675
	Q9CZN7	-0.07552			0.369003				Q8R3B1	0.348232			0.0701009
	D3YXA7	-0.07552			0.223759				Q99JY4	0.173767			0.177206
	Q3TIR1	-0.07552			0.245053				P28867	0.614474			0.189047
	P24668	-0.0740006			0.252636				P56873	0.155749			0.203673
	O35218	-0.0740006			0.271519				A0A0R4J0M9	0.350497			0.0236491
	E9PWR4	-0.0740006			0.337503				Q8BP48	0.788268			0.460524
	Q8BJD1	-0.0740006			0.261874				Q9D967	0.689746			0.360667
	Q7TST5	-0.0740006			0.128727				P63321	0.045443			0.298644
	E0CZ22	-0.0740006			0.229871				Q9Z2Z6	-0.260152			0.500059
	A0A1Y7VIX3	-0.0724827			0.127898				P14576	0.305679			0.0272301
	A0A0N4SV74	-0.0724827			0.242814				Q9Z2I0	-0.358454			0.626125
	Q9D7A8	-0.0709665			0.207611				G3X928	0.720716			0.370776
	Q9Z2A9	-0.0709665			0.261383				A2AQ07	0.457332			0.0425725
	Q8C0M9	-0.0709665			0.434811				Q8BP67	0.0840643			0.146713
	E9Q8I9	-0.0709665			0.302679				Q9DBP5	0.615416			0.262725
	Q8R404	-0.0694519			0.123652				Q3UZG4	0.306845			0.0100598
	Q9CQJ8	-0.0694519			0.123596				Q9CQA1	1.04404			0.835397
	A0A571BEC9	-0.0694519			0.509153				F2Z490	0.0243197			0.350399
	Q9JLR1	-0.0694519			0.255205				O88685	0.420078			0.097329
	Q9CXV1	-0.0694519			0.427599				Q9QYG0	-0.0203404			0.23979
	Q5RL20	-0.0679388			0.228878				Q9CQV5	-0.446148			1.18858
	A0A0R4J1H0	-0.0679388			0.257948				Q8BR90	0.851999			0.428545
	O35127	-0.0679388			0.409851				O70251	0.568519			0.2241
	P51655	-0.0664274			0.233125				Q5U430	0.655352			0.248164
	Q00724	-0.0664274			0.395484				Q9QXK3	0.507921			0.16916
	Q8VCR3	-0.0664274			0.249705				P10922	0.0172093			0.204864
	Q8K0L0	-0.0649175			0.366122				P62748	0.741575			0.32452
	A0A3B2W812	-0.0649175			0.259401				Q9CXJ4	-0.0484122			0.266949
	Q8QZY6	-0.0649175			0.25521				Q80XI4	0.209141			0.153118
	Q9CQC7	-0.0634092			0.198026				A2AMS3	-0.110916			0.627106
	Q504M2	-0.0634092			0.24939				P97449	1.12102			1.13478
	Q9CPQ3	-0.0619024			0.4379				P70168	0.702214			0.358344
	Q9JHL1	-0.0619024			0.227513				Q9JLI8	0.551885			0.136557
	Q9D6J5	-0.0619024			0.116936				P70452	0.551885			0.126142
	P29758	-0.0619024			0.116754				Q921L5	0.762136			0.31722
	Q8K4T3	-0.0619024			0.286573				E9Q800	-0.0394883			0.258364
	Q07968	-0.0603973			0.232889				Q60854	0.957543			0.674052
	P31428	-0.0603973			0.337329				Q8CC35	0.337996			0.037247
	Q6ZQ89	-0.0603973			0.201767				P49935	0.569491			0.14794
	Q7TMG8	-0.0603973			0.11523				Q9R0M6	0.192825			0.168108
	Q91UZ5	-0.0588937			0.271324				O08992	1.0321			1.0214
	Q8VCF0	-0.0588937			0.378391				Q8QZY9	0.659925			0.224938
	Q3URS9	-0.0588937			0.336407				Q8C0L9	0.1137			0.288869
	Q9CRD0	-0.0588937			0.454026				Q9QYI5	0.454176			0.0412674
	P97467	-0.0588937			0.470112				Q9CQF3	0.686164			0.262445
	P97414	-0.0588937			0.222215				A0A5F8MP96	0.501821			0.0855019
	P49935	-0.0588937			0.226611				P62264	0.260628			0.0143171
	P61028	-0.0588937			0.233748				P68134	-0.120294			0.340584
	E9Q4Z2	-0.0573917			0.336222				P13707	0.215368			0.0455326
	Z4YL55	-0.0573917			0.259735				Q9D9V3	-0.0634092			0.521188
	Q8K4Q8	-0.0573917			0.232471				Q8BMF4	-0.490051			0.814699
	Q8BFR5	-0.0573917			0.112459				D3YYU8	0.855192			0.57952
	Q9Z2E1	-0.0573917			0.213901				P82350	0.273814			0.00593127
	Q3UEB4	-0.0573917			0.227449				Q6P8X1	1.00935			0.920878
	Q9EPC5	-0.0573917			0.258308				Q9WUB4	0.589763			0.1748
	D3YVF8	-0.0573917			0.217445				Q922H4	0.69332			0.259845
	Q99JY4	-0.0558912			0.427786				E9QNY8	0.777367			0.419587
	B1ART2	-0.0558912			0.242281				Q9DBK7	0.205393			0.136911
	A0A5F8MPW1	-0.0543923			0.241347				O08529	0.649845			0.303729
	O08599	-0.0543923			0.395151				Q8R164	-0.347399			0.613333
	G3X983	-0.0543923			0.268389				P0DJF2	0.0186342			0.328216
	Q8VDI7	-0.0543923			0.33533				D3YX27	-0.277534			0.729092
	Q60739	-0.052895			0.240201				Q9CR39	0.735522			0.318789
	Q99LB2	-0.052895			0.107761				Q6ZWQ9	1.13816			0.94479
	Q9WUB3	-0.052895			0.107768				Q9DB73	0.305679			0.0965223
	O88441	-0.052895			0.107605				Q9CQX2	-0.174621			0.40075
	Q9CPU4	-0.052895			0.113479				P16627	1.08678			0.876927
	Q8BFZ1	-0.052895			0.417593				Q9D0L7	0.00863031			0.407349
	Q3U3J1	-0.0513991			0.106749				P49182	0.0496308			0.367661
	Q9D0M3	-0.0513991			0.106244				Q9D0D3	-0.0954196			0.460056
	P53702	-0.0513991			0.238881				O70139	0.867106			0.458985
	Q9CPW9	-0.0513991			0.215223				Q8C7H1	-0.50226			0.834273
	P35282	-0.0513991			0.361957				P47809	0.424385			0.0168626
	S4R2F3	-0.0499049			0.162307				O35887	0.846393			0.535846
	E9QLB2	-0.0499049			0.195794				Q8BYL4	-0.373327			1.16048
	E9PVM9	-0.0499049			0.236717				P32020	-0.150401			0.372827
	Q8BJU9	-0.0499049			0.229835				A0A1W2P6X3	0.535058			0.105364
	D3Z3L3	-0.0499049			0.218717				P62855	0.660837			0.218353
	Q5ND50	-0.0484122			0.228258				Q6ZQI3	0.851999			0.542039
	Q8R123	-0.0484122			0.389932				F7CFT1	0.149259			0.18605
	Q52L67	-0.0484122			0.276222				Q60996	0.516015			0.09863
	Q9CPU2	-0.0484122			0.149997				Q8BJY1	0.520045			0.171971
	D3Z4J5	-0.046921			0.226411				P21278	0.485427			0.110413
	A0A0R4J0G0	-0.046921			0.429612				Q9DBB8	0.293959			0.111228
	Q922H2	-0.0454314			0.224768				Q99L45	0.491597			0.0798046
	Q925F2	-0.0454314			0.301554				P26516	0.38405			0.0699109
	Q61838	-0.0454314			0.100382				Q9CY16	-0.442222			1.31917
	Q8JZL3	-0.0454314			0.252995				Q5M8N4	-0.465938			0.779202
	Q91W67	-0.0454314			0.206212				P35385	1.14796			0.960232
	Q3UDP0	-0.0454314			0.253442				Q8BFW7	1.25882			1.14871
	Q8BHC9	-0.0439433			0.429969				P13020	0.558757			0.215233
	A0A0G2JDV3	-0.0439433			0.322566				P70195	0.31034			0.00908354
	G3UVV4	-0.0439433			0.0997723				Q8K0P3	-0.209228			0.595539
	Q9CZP5	-0.0439433			0.301164				A0A075B5N9	0.147958			0.158136
	O09111	-0.0439433			0.0992744				Q01149	0.328836			0.010803
	Q9JHK5	-0.0439433			0.318621				O54988	0.475085			0.0964555
	P35487	-0.0439433			0.344531				B8JJ69	-0.535332			1.45207
	D3Z5N5	-0.0424568			0.252035				Q9D6Z1	0.402722			0.0130452
	O89112	-0.0424568			0.409678				Z4YJW0	0.399445			0.0059439
	O88630	-0.0424568			0.24968				P58389	0.655352			0.24938
	Q9Z2C4	-0.0424568			0.223317				Q8BKC5	0.558757			0.215012
	Q07417	-0.0424568			0.0986733				Q8K1M6	0.404903			0.00635314
	Q65CL1	-0.0409718			0.211334				Q8CJ53	0.302173			0.0143278
	Q921H9	-0.0409718			0.310653				Q91WM2	-0.190997			0.953814
	P56391	-0.0409718			0.0968161				Q14CH7	0.209141			0.168842
	Q9JHW2	-0.0409718			0.103516				Q9DCS3	-0.137648			0.440933
	Q91XH5	-0.0409718			0.45285				Q9WTI7	0.40163			0.0832133
	Q80X90	-0.0394883			0.412844				Q8K273	0.0854247			0.2649
	A0A1Y7VK55	-0.0394883			0.238719				Q8R105	0.577248			0.232068
	Q8BWR2	-0.0394883			0.233305				Q9DBH5	0.506907			0.14805
	Q8BKZ9	-0.0394883			0.411984				A0A087WPX0	0.810649			0.36378
	Q9ERR7	-0.0394883			0.253701				Q9CQF0	-0.579922			1.8021
	P97478	-0.0380063			0.151908				Q99N94	-0.33825			1.1701
	Q3UMF0	-0.0365259			0.306924				Q91XU3	0.347099			0.0357606
	P10518	-0.0365259			0.26671				Q3TXS7	0.453122			0.123853
	A2AQ25	-0.0365259			0.206385				Q9CZS1	-0.140826			0.762753
	P56375	-0.035047			0.215706				Q60973	0.617298			0.223994
	P62322	-0.035047			0.228874				P07309	-0.284546			0.531168
	Q8R1K4	-0.0335695			0.197064				Q9D6Y7	0.296311			0.00924258
	A0A1B0GR08	-0.0335695			0.217095				Q8R127	-0.446148			0.750746
	A0A1Y7VN70	-0.0335695			0.406964				Q9DAT5	-0.518701			1.48577
	Q64523	-0.0335695			0.248223				Q8BWT1	-0.662004			1.09451
	B7ZCI2	-0.0335695			0.0889423				O88441	-0.239566			0.476319
	Q14CH7	-0.0320936			0.383729				Q9R0E2	0.538041			0.112092
	Q9ES83	-0.0320936			0.36293				Q3TJD7	0.642471			0.246103
	P24472	-0.0320936			0.400568				A0A087WRY3	-0.155213			0.37805
	Q7TMF3	-0.0320936			0.0877018				Q8CIE6	0.551885			0.20033
	A0A286YDD7	-0.0320936			0.193485				Q922I7	0.945608			0.657626
	Q9WUR9	-0.0306192			0.419714				Q9CQ91	-0.592919			0.977049
	O55033	-0.0306192			0.227903				P36552	-0.0985055			0.526694
	Q9CPV3	-0.0291464			0.207189				Q8K1R7	0.397255			0.00054016
	Q8BWP8	-0.0291464			0.201076				P62737	0.238787			0.0286867
	Q5U458	-0.0291464			0.150197				Q9D8L3	0.937344			0.713563
	Q61249	-0.0291464			0.386125				P99027	0.314986			0.0212587
	F8VQJ3	-0.0291464			0.0849605				O09106	0.97306			0.625089
	A3KGB4	-0.0291464			0.199806				Q3V460	0.882056			0.533135
	O35730	-0.027675			0.20161				A0A668KLV9	0.195348			0.19391
	Q9CR61	-0.027675			0.0837136				Q3U1J4	0.45628			0.126302
	P05201	-0.0262051			0.0823046				Q9Z1P6	-0.516636			0.854052
	P16110	-0.0262051			0.211861				Q9WVJ2	0.52707			0.186149
	Q91Z53	-0.0262051			0.241008				A2AMH4	0.337996			0.0328495
	P39688	-0.0247367			0.297869				Q6PIP5	0.827819			0.416712
	Q3UMU9	-0.0232698			0.207444				Q9CQ89	0.0908534			0.364911
	G3X9H5	-0.0232698			0.22148				Q62523	1.16157			1.10965
	A2CG35	-0.0232698			0.358796				Q9CQ92	-0.26708			0.696478
	Q9D666	-0.0232698			0.232542				P28654	0.929791			0.745455
	A2ASS6	-0.0232698			0.0806276				Q9WVJ3	0.467801			0.0570546
	Q8R164	-0.0232698			0.282932				Q99JR5	-0.104697			0.683291
	Q9WTP6	-0.0218044			0.141967				Q9CYQ7	0.729444			0.291906
	Q8BGZ4	-0.0218044			0.316445				Q9JKL4	-0.446148			1.54887
	P00397	-0.0218044			0.0783205				Q9CQ65	0.625738			0.281068
	Q04750	-0.0218044			0.219056				Q9WTX5	0.214125			0.143672
	P20108	-0.0218044			0.07803				P85094	-0.454032			1.02035
	Q5SX39	-0.0203404			0.29891				P04247	-0.150401			0.373098
	A0A140LJD2	-0.0203404			0.22191				P62960	0.453122			0.123392
	Q9WUM5	-0.0203404			0.0769278				Q8BQU3	-0.541618			1.06644
	O08784	-0.0203404			0.188458				Q62419	1.14405			0.892745
	Q9EPB4	-0.018878			0.365141				Q8R326	0.827006			0.502841
	Q8BMI0	-0.018878			0.189447				P11352	0.259423			0.014648
	Q8K1R3	-0.018878			0.347279				E9QN99	0.265437			0.136619
	Q9D1G3	-0.018878			0.152466				E9QAJ9	0.16092			0.189084
	P50637	-0.018878			0.187938				A0A0N4SW73	0.715454			0.357566
	Q64339	-0.018878			0.284134				Q9CU62	0.231432			0.151405
	Q9CRC9	-0.017417			0.214393				Q8CC21	-0.251539			0.877389
	P38060	-0.017417			0.375862				Q8CCM6	-0.473931			1.7092
	B7FAU2	-0.017417			0.187104				Q99JX4	0.496718			0.0832524
	Q8BG51	-0.0159576			0.365846				Q9D1Q6	0.535058			0.127244
	Q9D0M1	-0.0159576			0.233819				Q9DCT1	0.42975			0.025927
	F8VPN4	-0.0144996			0.0718741				Q8R121	0.465713			0.0499938
	Q9DCX2	-0.0144996			0.0723162				Q8K4Q0	0.253384			0.127269
	Q9CPS6	-0.0144996			0.289506				P55264	0.187768			0.0645838
	A0A0R4J101	-0.013043			0.222517				Q1HFZ0	0.720716			0.313785
	E0CZE8	-0.013043			0.215374				Q9D0K2	-0.520769			0.862045
	O08553	-0.013043			0.0710677				Q9CPQ1	-0.592919			0.977746
	Q9DCS3	-0.013043			0.417852				P10639	0.84318			0.522971
	Q9DCZ1	-0.013043			0.10181				Q9ESX5	0.627607			0.197948
	Q9NYQ2	-0.013043			0.215123				Q9R1P3	0.399445			0.0477027
	Q9D031	-0.013043			0.177712				Q8BUV3	0.39835			0.032777
	Q9D7N3	-0.011588			0.395255				Q8BGT6	0.498761			0.0763878
	A0A0R4J0I6	-0.011588			0.353274				Q6P5B5	0.273814			0.132555
	Q80X19	-0.011588			0.354186				P97927	0.27739			0.00301231
	P22907	-0.011588			0.27621				Q91ZA3	-0.392137			0.673876
	Q7TSG2	-0.011588			0.189189				Q9Z0F7	0.405992			9.8866e-05
	F8VPP8	-0.011588			0.181737				P45376	-0.118727			0.338209
	Q9CXI0	-0.0101344			0.103268				Q80UU9	0.634129			0.248696
	Q9QXX4	-0.0101344			0.0684555				Q8BH61	0.422233			0.0765877
	Q99PG2	-0.0101344			0.17828				Q921J2	0.551885			0.198387
	Q5F247	-0.0101344			0.190956				Q62425	-0.579922			0.953738
	Q9JHH6	-0.00868224			0.368468				Q5SV54	1.43242			1.21528
	Q6TCG2	-0.00868224			0.166755				Q9CX34	0.411426			0.00478219
	Q91YY4	-0.00723157			0.386719				Q8CC86	0			0.220517
	P26043	-0.00723157			0.378264				Q9CXW3	0.350497			0.0503526
	Q9DBB8	-0.00723157			0.381935				Q8CHS7	0.027154			0.322153
	Q6P3D0	-0.00723157			0.222282				Q8R550	-0.367732			1.22932
	Q8BZJ7	-0.00578235			0.376841				Q6P8J7	-0.687335			1.13692
	Q6NZB0	-0.00578235			0.224354				Q61425	-0.773491			1.29485
	Z4YK56	-0.00578235			0.204753				Q61598	0.658097			0.312558
	P97290	-0.00578235			0.373732				Q9Z239	0.486457			0.0764563
	Q8BFU3	-0.00578235			0.17754				P62702	0.336855			0.036589
	O55201	-0.00578235			0.189189				B8JJN0	0.215368			0.164319
	P11798	-0.00433459			0.312336				Q8K411	-0.345564			0.60889
	O55026	-0.00433459			0.237603				Q9D1G5	-0.481969			0.965212
	Q9D938	-0.00433459			0.332381				A2AEM2	0.737254			0.309436
	A0A0G2JDK3	-0.00288828			0.223977				Q3UCV8	0.744161			0.376315
	Q60766	-0.00288828			0.371607				Q8BTG7	-0.526992			1.07795
	Q8BGX2	-0.00288828			0.369659				O88545	0.344828			0.0174135
	Q3TLP5	-0.00144342			0.319929				A2AT37	0.325386			0.0695999
	Q8CAA7	-0.00144342			0.181331				Q9QZZ6	0.961253			0.786773
	Q8VCM5	-0.00144342			0.201891				Q3TR73	0.0894981			0.300624
	Q3UIZ8	-0.00144342			0.255928				Q04857	0.0962618			0.136525
	O70250	-0.00144342			0.0606838				Q80UG5	0.735522			0.451622
	Q9JLI8	-0.00144342			0.193158				Q5SSW2	0.385155			0.00696104
	Q6AXB7	-0.00144342			0.192418				O70274	0.730314			0.322478
	A6PWX9	-0.00144342			0.358904				Q8R570	0.69332			0.26303
	Q9EQ06	0			0.377548				G3UVU2	0.378512			0.0309148
	P15626	0			0.0592845				Q9Z0G0	0.105678			0.281183
	O35682	0			0.395577				Q9JI91	0.183963			0.0675827
	Q9JIK9	0.00144197			0.36674				A2AKI5	1.14274			1.16895
	P45376	0.00144197			0.0574701				P06683	0.424385			0.0170609
	Q7TMY8	0.00144197			0.396019				P55258	1.17824			0.955422
	O88844	0.00144197			0.163405				O70503	0.606916			0.168684
	Q9CQA3	0.00144197			0.0571049				A0A0G2JDV3	0.145351			0.0971385
	A0A1L1SSB7	0.00144197			0.169865				Q9JLQ0	1.18333			1.26069
	Q63810	0.00288251			0.345464				Q61838	-0.715486			1.18863
	P47802	0.00288251			0.327644				F8WGR0	0.382944			0.0155455
	Q9EQ80	0.00288251			0.359739				O70310	0.159629			0.275475
	P42337	0.00288251			0.173914				P63001	0.408168			0.0817683
	Q505N6	0.00288251			0.200367				P70333	0.962734			0.851656
	P27641	0.00288251			0.210946				Q8R4N0	-0.246395			0.48396
	Q6P8J7	0.00432161			0.0551288				P30681	0.874207			0.594603
	E9Q3Y4	0.00432161			0.187948				Q8BSL0	-0.179515			0.800287
	Q9DCS9	0.00432161			0.0550654				Q61035	0.571434			0.211488
	Q9Z2I8	0.00432161			0.0556602				O08784	0.0356239			0.290077
	D3YYE1	0.00575927			0.179578				P0DP27	-0.0740006			0.292775
	K3W4S4	0.00575927			0.165589				P12382	-0.0816138			0.600495
	Q60649	0.00575927			0.344068				Q8K212	0.397255			0.00011863
	Q7TPD2	0.00575927			0.171338				Q9Z2I8	-0.129734			0.350242
	P97470	0.00575927			0.151254				Q9CZN7	-0.0394883			0.285157
	O88696	0.0071955			0.184964				F6VG99	0.284514			0.00160813
	Q8JZW4	0.0071955			0.168995				Q80UJ7	0.703101			0.275014
	A0A0R4J094	0.0071955			0.370681				Q9D6K5	-0.500218			1.35741
	Q62234	0.0071955			0.0521804				P28352	-0.0800879			0.663698
	F8WHG5	0.0071955			0.226409				Q9CZH7	1.27501			1.05924
	S4R2K0	0.0071955			0.186745				P38647	-0.37707			0.651015
	Q9Z1Q2	0.0071955			0.182327				Q9D820	0.372952			0.0357496
	P60824	0.00863031			0.348159				Q8BG05	0.833497			0.511393
	J3QNE8	0.00863031			0.183364				Q8K1J6	0.474047			0.048345
	Q8R5L1	0.0100637			0.0497563				Q9Z2D6	0.411426			0.0341347
	P43024	0.0100637			0.0915291				Q8BGQ1	0.721591			0.272071
	Q9ESX5	0.0100637			0.302539				Q8VE47	0.547943			0.125641
	Q6TA13	0.0100637			0.337781				Q6PD03	0.692427			0.386218
	A0A087WR45	0.0100637			0.350356				E9Q448	0.408168			0.00784552
	Q9Z2Z6	0.0114956			0.20417				P21447	0.698663			0.334185
	P04939	0.0129262			0.180617				Q60709	0.145351			0.228833
	Q8R3F5	0.0129262			0.361361				Q9D4H8	0.269033			0.166505
	Q9JKL4	0.0129262			0.303986				P55096	0.182692			0.247697
	Q810A7	0.0143553			0.31102				A2AKU9	-0.610433			1.00462
	P59017	0.0143553			0.0468923				Q7TMY8	0.410341			0.031447
	O88843	0.0143553			0.16897				P62835	0.305679			0.015403
	E9QN70	0.0143553			0.0469787				Q9CZX7	0.0243197			0.342507
	Q5U3K5	0.0143553			0.186121				O35841	0.488515			0.063588
	Q921T2	0.0143553			0.19125				Q9Z0E0	1.30859			1.09173
	Q8VD26	0.0143553			0.245406				P61021	0.45628			0.0312823
	Q9D0L4	0.0172093			0.245744				Q9D8X2	0.592636			0.184842
	F8VPZ1	0.0172093			0.165232				Q9DB05	0.15056			0.291257
	A0A075B5Q5	0.0172093			0.193364				P10630	-0.0409718			0.357837
	Q8CAK1	0.0172093			0.189087				Q03311	1.05172			0.701662
	P62309	0.0172093			0.195352				Q9D7B7	0.709291			0.272347
	Q9CQ22	0.0186342			0.173671				Q80ZX0	0.6107			0.179003
	Q62318	0.0186342			0.197986				P84228	0.295135			0.00779545
	P28650	0.0200576			0.0418643				Q6NZR5	0.762136			0.346789
	F6XC25	0.0200576			0.159944				Q07968	-0.120294			0.439488
	A0A0G2JFY5	0.0200576			0.249928				Q3UMU9	0.707525			0.322497
	Q9CPU0	0.0200576			0.0409798				Q61249	0.00863031			0.404429
	Q8VDC0	0.0200576			0.344971				P53996	0.352759			0.0310394
	Q91YJ5	0.0200576			0.219706				Q69ZX8	-0.520769			1.06181
	A0A1L1SQR4	0.0214797			0.16964				Q3UM45	0.309176			0.0171651
	A2AIM4	0.0214797			0.0402143				Q8CEE7	-0.192645			0.879435
	F7B1A4	0.0229004			0.338788				Q8R404	-0.265345			0.506034
	O70324	0.0229004			0.154405				P17427	0.602172			0.248166
	Q9ERI6	0.0229004			0.192609				Q64339	-0.302226			0.950668
	G3UZY2	0.0229004			0.0385815				A0A494B9K4	0.391768			0.0170463
	Q8BFP9	0.0257376			0.073616				Q791T5	-0.0320936			0.250909
	Q9D7M1	0.0257376			0.157377				Q61292	0.508936			0.170798
	Q9EP53	0.0257376			0.152609				A6H630	0.116365			0.367699
	Q91V01	0.0257376			0.168046				P60670	0.593593			0.204708
	P26262	0.0257376			0.314574				Q9D6U8	0.0299829			0.193086
	Q9JHP7	0.0257376			0.168386				P07724	-0.296899			0.545402
	Q5ND52	0.0257376			0.177144				Q04447	0.584			0.238592
	A2AJQ0	0.027154			0.291511				Q8CIB5	0.711935			0.368971
	P00015	0.027154			0.163083				Q8CI75	0.745883			0.328667
	Q80VQ1	0.027154			0.248803				Q8C3W1	1.06764			0.764878
	Q5HZI9	0.027154			0.274855				P01887	0.0731347			0.266401
	Q8BVW0	0.027154			0.211143				Q3TGM7	-0.017417			0.381756
	Q9ESW8	0.027154			0.180276				Q8C0E2	0.404903			0.00574145
	Q5DU37	0.027154			0.189717				Q8CAK1	-0.454032			1.18306
	L7N451	0.0285692			0.193198				O08582	0.435095			0.0281557
	A2AI89	0.0285692			0.187041				Q63810	0.618239			0.278118
	O88322	0.0299829			0.259408				Q60692	0.331132			0.0325175
	Q69ZF3	0.0299829			0.142642				P62141	0.595504			0.249637
	Q63850	0.0313952			0.175434				P48771	-0.00144342			0.221501
	Q0VGM9	0.0313952			0.274472				Q80UP8	0.812293			0.558335
	Q8BMS4	0.0313952			0.108032				Q8BJU9	-0.16004			0.526219
	Q60709	0.0328061			0.237687				Q8BMK4	0.773996			0.439728
	Q8BGC0	0.0328061			0.171975				Q9ES83	0.00575927			0.463459
	H3BK48	0.0328061			0.151059				Q8VE38	-0.53952			1.34336
	Q9CPT4	0.0328061			0.178654				Q9CQ54	-0.428566			0.724668
	O35375	0.0328061			0.147955				Q61733	-0.533242			1.88928
	Q8VBT3	0.0328061			0.251554				Q9D358	0.711054			0.354693
	Q9D009	0.0328061			0.152374				A0A5F8MPH8	0.809826			0.481717
	Q8K4I3	0.0328061			0.18434				Q99N91	0.582074			0.170901
	P17182	0.0342157			0.0300605				Q9R1Z7	-0.077041			0.705571
	E9QA15	0.0342157			0.159328				O70433	0.311503			0.0191881
	P14733	0.0342157			0.155763				P35283	0.276199			0.157565
	Q61576	0.0342157			0.164999				Q9D7C9	1.31499			1.22775
	Q8BXA5	0.0356239			0.157572				P84104	0.647084			0.303266
	E9Q179	0.0356239			0.323492				A0A1B0GSX0	0.621055			0.274616
	Q8R081	0.0356239			0.193857				Q8VDD5	0.492622			0.156182
	A2AKI5	0.0356239			0.178316				Q9CZM2	0.375178			0.0632086
	A1A5B6	0.0356239			0.174219				Q91VF2	-0.168123			0.672096
	Q3TBU7	0.0370307			0.186897				Q6IRU5	0.84559			0.525588
	Q3UIU2	0.0370307			0.0266007				Q91Z53	0.157044			0.0878024
	Q9CXZ1	0.0370307			0.0276087				P19324	0.97673			0.700748
	Q9ES97	0.0370307			0.146812				F8WIA1	0.483364			0.148093
	Q8BFS6	0.0370307			0.283785				Q9JIK5	0.24732			0.120772
	Q9Z1G4	0.0370307			0.177012				A0A075B5W1	-0.401635			1.08325
	P14152	0.0384362			0.0257988				Q9JJN5	0.0962618			0.258094
	Q9DC61	0.0384362			0.0258422				P08074	0.169925			0.265255
	P03893	0.0384362			0.271968				Q59J78	-0.330973			0.922783
	Q91VA6	0.0384362			0.286808				P99026	0.382944			0.0689355
	Q8K0P3	0.0398403			0.167191				Q58A65	0.343692			0.0406413
	Q99P88	0.0398403			0.32412				F8VQC7	0.604071			0.258311
	P70460	0.0398403			0.243444				Q8K0Q5	0.120352			0.247828
	Q8BK72	0.041243			0.0231756				Q9QXY6	0.286881			0.0764002
	Q9WTR5	0.041243			0.0238755				Q99KI0	-0.463947			0.774372
	Q8BL66	0.041243			0.168579				P00158	1.06212			0.895452
	Q8BH64	0.041243			0.023155				P47963	0.362891			0.0547021
	Q8R0F6	0.041243			0.169829				S4R2Q9	-0.444184			1.42929
	A0A571BF69	0.041243			0.124995				Q61129	0.318461			0.0233111
	Q9WVQ5	0.041243			0.319376				Q8K4Z3	-0.0335695			0.307017
	Q8WTY4	0.0426443			0.312638				Q9QZM0	0.608809			0.191659
	Q80U35	0.0426443			0.162723				Q9QZE5	0.80488			0.488231
	Q80W22	0.0426443			0.152598				O09161	0.0799754			0.149424
	J3QNU6	0.0440443			0.248195				Q6PGH2	-0.00288828			0.312174
	Q5M8N0	0.0440443			0.159152				Q9JHW2	-0.0831412			0.30152
	Q9QZN4	0.0440443			0.167022				Q8R2Q8	-0.341903			0.86206
	Q8BXX3	0.0440443			0.157452				Q99LC3	-0.518701			0.859231
	Q8VHM5	0.0440443			0.266075				P14069	0.838347			0.516513
	Q8R127	0.0440443			0.253952				Q99PL6	0.298658			0.0920254
	Q6PD03	0.0440443			0.267503				Q91UZ5	-0.1976			0.656002
	P46460	0.0440443			0.281324				O55042	-0.0499049			0.487537
	A0A0R4J107	0.045443			0.0612488				Q8CH18	0.626673			0.201289
	Q8BIP0	0.045443			0.316246				P18242	1.25822			1.14684
	B1AYL1	0.045443			0.15271				Q9D7X8	0.207893			0.198353
	Q9D8T7	0.045443			0.0197022				E9Q450	0.117695			0.118873
	Q5KU39	0.045443			0.176888				A0A0A6YVP0	-0.336428			0.597114
	Q80V42	0.0468402			0.148477				Q76LS9	-0.239566			0.62954
	B0QZV0	0.0468402			0.143338				F6RDM4	-0.486004			1.15679
	Q9CQL1	0.0482362			0.28874				Q99MD6	0.16221			0.196801
	P27005	0.0482362			0.301974				P26645	0.703101			0.343101
	Q80UU9	0.0496308			0.305868				B2RRE7	0.613532			0.175827
	Q9CQZ5	0.0496308			0.096062				Q9ES34	0.253384			0.155485
	Q921I1	0.0496308			0.0163154				P34914	-0.0831412			0.301484
	Q9CW03	0.0496308			0.229088				P14685	0.499782			0.162208
	Q9CY34	0.051024			0.167458				P07356	0.786596			0.454373
	Q3V3R4	0.0524159			0.16341				Q8C5H8	-0.194295			0.903223
	Q9DCL8	0.0524159			0.165495				Q9WUQ2	0.561693			0.134289
	Q3U367	0.0538064			0.322501				P40124	0.756169			0.417062
	Q6PGB9	0.0538064			0.13941				Q9Z1R2	0.386259			0.0210016
	Q69ZW3	0.0538064			0.141759				E9Q7G1	0.697774			0.308557
	Q9Z1E4	0.0538064			0.0133587				Q9CQT5	1.18713			0.806238
	Q0GNC1	0.0538064			0.128214				E9QPX1	1.20664			1.24713
	Q9JI19	0.0551956			0.124575				Q9DBZ5	0.662661			0.25286
	K3W4Q8	0.0551956			0.173615				A0A0F6AIX5	0.261832			0.122304
	Q99LP6	0.0551956			0.0930844				P27659	0.959028			0.67528
	Q8K183	0.0551956			0.25637				Q8BFY6	0.818032			0.411116
	Q78IK2	0.0579701			0.155535				E9QNN1	0.852798			0.576628
	Q9D8Y1	0.0579701			0.171108				P97429	0.941858			0.652395
	B9EJR8	0.0593553			0.143413				Q99JB8	0.822118			0.496616
	Q9CZU4	0.0593553			0.133185				Q9CZN8	-0.516636			1.23297
	Q00PI9	0.0593553			0.22474				Q8CBY8	0.244887			0.137443
	Q6P4S8	0.0593553			0.149478				E9QK48	0.303342			0.0306594
	Q9CWY3	0.0593553			0.123866				Q8JZU2	1			0.652079
	Q8VEH3	0.0607392			0.158916				Q80WG5	-0.129734			0.464596
	E9Q9E4	0.0607392			0.154219				Q8BZ52	0.326537			0.0996241
	P47754	0.0607392			0.00793436				Q3U0B3	0.0731347			0.396196
	B0V2N3	0.0607392			0.143713				Q8BK30	-0.354759			1.34317
	Q9EPA7	0.0607392			0.144541				Q9D0Q7	-0.365871			1.36385
	P07724	0.0621217			0.00615395				A0A571BEC9	0.439357			0.112575
	Q3UI43	0.0621217			0.147675				P62746	0.759582			0.330521
	A0A0R4J039	0.0621217			0.180311				P60840	1.03562			0.855836
	O70435	0.0621217			0.305338				Q62348	0.871055			0.567134
	Q8CJG0	0.0621217			0.29994				Q8VEH5	0.508936			0.0853466
	Q9D8U8	0.0621217			0.0436108				Q9Z1W9	0.52306			0.0960068
	E9QQ25	0.0621217			0.258536				Q9D6M3	-0.323733			1.13126
	O35452	0.0621217			0.311347				P61255	0.360645			0.0232186
	Q8BYY4	0.0621217			0.146226				Q9D6J6	-0.409278			0.696349
	A0A075B5K9	0.0635029			0.163393				Q8VDP3	0.799916			0.427108
	A0A1W2P6G5	0.0648829			0.24569				Q99K28	0.555816			0.144871
	G5E881	0.0648829			0.217188				Q61749	0.0989585			0.257801
	Q08093	0.0662614			0.243398				Q99JI4	0.219091			0.156378
	P58389	0.0662614			0.254783				Q3UGR5	0.178874			0.150836
	A0A0A0MQ80	0.0662614			0.152733				Q9CQH3	-0.634867			1.04457
	Q99N84	0.0676387			0.274626				O08804	0.793272			0.462229
	Q8BMP6	0.0676387			0.158851				Q7TSV4	0.486457			0.0671122
	A2AEW5	0.0676387			0.123921				O35295	0.807355			0.511934
	Q8QZS1	0.0690147			0.0013175				Q11011	0.426533			0.102082
	Q61686	0.0690147			0.148173				Q9CQD1	0.740712			0.42091
	A2APX3	0.0690147			0.139382				P28271	0.341417			0.0394048
	O70433	0.0690147			0.00172455				Q8BTI9	0.168642			0.18568
	Q9D8H7	0.0690147			0.146996				O35683	-0.537424			1.87585
	Q6A078	0.0703893			0.2569				Q9R0X4	0.364012			0.0553025
	Q9QUH0	0.0703893			0.27761				Q60936	-0.685014			1.13125
	Q9CQN1	0.0703893			0.00029973				Q80Y14	-0.236164			0.668644
	F6RJV6	0.0703893			0.202662				A2AJW4	-0.186065			0.616154
	Q9Z2I0	0.0703893			0.00029973				O35593	0.57918			0.231652
	Q8BGY7	0.0703893			0.281194				Q9D0M5	0.423309			0.0556986
	O55143	0.0703893			0.00030063				Q9CR76	0.397255			0.00326612
	Q3TMH2	0.0703893			0.295332				B1AXN9	0.408168			0.0879473
	Q8CI94	0.0717627			0.00144566				Q9DBF1	0.275007			0.133158
	Q61739	0.0717627			0.264796				P37040	0.320773			0.0524173
	P59913	0.0717627			0.123902				Z4YKM2	-0.239566			0.672978
	Q8BYR2	0.0717627			0.136565				Q8BJW6	0.206643			0.225778
	P62259	0.0731347			0.0021735				Q5RL20	-0.500218			1.81892
	A3KG59	0.0731347			0.297				G3UXA6	0.130931			0.209519
	Q3TZZ7	0.0745054			0.260763				Q76MZ3	0.403813			0.0848258
	Q9D7X8	0.0745054			0.242591				Q02013	0.0384362			0.218081
	Q9Z0V7	0.0745054			0.142058				Q99KJ8	0.516015			0.176955
	A2AUR3	0.0745054			0.13492				Q61414	0.0370307			0.442914
	A0A1D5RLL3	0.0745054			0.144996				Q3UEB3	0.466758			0.0433839
	P84244	0.0758749			3.5221e-05				A2BDX2	0.819668			0.486027
	Q91V77	0.0758749			0.00460993				P30355	0.390668			0.00829563
	P17751	0.0758749			0.00458801				A0A0U1RPL0	-0.14401			0.36555
	F6RDM4	0.077243			0.213451				A0A0R4J006	0.469886			0.0660726
	Q91V41	0.077243			0.233508				Q9Z0X1	-0.334607			0.594191
	Q3TE80	0.077243			0.121681				O88967	0.0745054			0.352917
	Q640N1	0.0786098			0.143967				Q78ZM0	0.746743			0.418482
	Q99P30	0.0786098			0.178878				A0A0G2JFD8	1.06764			0.772379
	Q9WUP4	0.0786098			0.1536				Q9D8P4	-0.471929			1.70156
	P55258	0.0786098			0.142372				P50285	0.230203			0.212825
	Q6P9R2	0.0786098			0.228598				Q60676	0.153157			0.21581
	Q80U63	0.0799754			0.225144				Q9ERI6	0.077243			0.399644
	P03888	0.0799754			0.00717569				Q9WUL7	0.614474			0.198471
	P28271	0.0813396			0.0387189				Q921F2	0.77905			0.499425
	Q9JKL5	0.0827026			0.147723				Q8R2Z5	0.428678			0.0180776
	Q8BVI4	0.0827026			0.191867				P35564	0.534062			0.192855
	E0CYH7	0.0827026			0.10273				Q91YP0	-0.343732			0.866009
	Q8BTX9	0.0827026			0.126184				Q91VW5	0.505891			0.15631
	Q543K9	0.0827026			0.240411				Q9JIK9	-0.314733			1.00547
	Q3U0S6	0.0827026			0.301196				A2A9K7	0.121679			0.184497
	P34928	0.0840643			0.256171				Q9CZ44	0.454176			0.12398
	A0A0A6YWL5	0.0840643			0.119239				Q8CHP8	0.444667			0.0883694
	Q61102	0.0840643			0.240936				Q9CPQ3	-0.277534			0.803142
	Q9DCC8	0.0840643			0.11772				E9Q3X0	1.32308			1.26477
	Q9CR24	0.0840643			0.123496				Q8JZN5	-0.163268			0.387174
	P48678	0.0840643			0.0106622				Q8C460	0.402722			0.0210117
	Q8CCX5	0.0854247			0.147431				Q6ZWN5	0.43082			0.105595
	A0A286YCF2	0.0854247			0.12178				Q6PE15	-0.0543923			0.551398
	Q61161	0.0854247			0.122113				B1AR69	0.24123			0.141609
	P12265	0.0867838			0.152172				A0A0R4J0I9	0.947105			0.761183
	Q8C7H1	0.0867838			0.275122				Q8BGX2	-0.155213			0.784694
	A0A0R4J0I1	0.0867838			0.013313				P08249	-0.456009			0.762671
	A0A0A6YX73	0.0881416			0.292025				D3YZG8	-0.0454314			0.368831
	A2AMH4	0.0881416			0.132348				A0A140LHQ8	0.95977			0.6627
	E9Q9T8	0.0881416			0.0143467				Q61206	0.766383			0.432295
	Q99KR7	0.0881416			0.0135394				O35972	-0.112475			0.557159
	Q9DCT1	0.0894981			0.228705				P56391	-0.442222			0.744811
	A0A1W2P7J1	0.0894981			0.031934				Q921H8	0.172488			0.0884659
	P62869	0.0894981			0.265047				O08848	0.215368			0.113173
	P26040	0.0894981			0.271406				P01899	0.0342157			0.382875
[truncated: 3,107 more rows]

## Sheet: Fig. 4c
D6 proteome TEV GFP		log 2 fold change	up	down	ns	GO		D13 proteome TEV GFP		log 2 fold change	up	down	ns		D6 D13 proteome TEV GFP GO sarcomere actin		log 2 fold change	GO 6d	GO 13d
	Q9Z0P5	0.974529	1.37862						Q9R0P9	1.8492	2.42297					Csrp3	1.05728	1.59386
	Q6ZWQ9	0.981122	1.40623						Q8BSZ2	1.41576	1.55155					Synpo2l	1.26424	2.16268
	D3Z1S8	1.00863	1.47267						Q9WUU7	1.34028	1.82223					Coro1a	1.85798	2.81127
	P68373	1.01221	1.48126						D3YZE3	2.26093	3.82017					Enah	2.28659	4.55024
	P68040	1.04544	1.56444						E9Q5D9	1.74071	2.38156					Shroom3	6.64386	17
	P50462	1.05728	1.59386						Q3TQB2	2.44148	5.94187					Pakap	2.03773	3.20689
	I7HLV2	1.05866	1.59808						Q3UPH1	1.338	1.74767					Rac3	2.14698	2.82428
	Q922F4	1.10299	1.71182						Q6NXL1	1.53356	1.70075					Xirp1	2.60193	8.00187
	Q3TML0	1.10903	1.72832						P69566	1.44626	2.18565					Flnc	1.95903	4.72077
	P61079	1.11836	1.75189						E9Q3Y4	1.66767	1.78609					Krt8	-1.20756	1.85261
	A0A494B9A7	1.12499	1.77085						Q6P5H2	1.70266	3.0718					Cfl2	1.14926	1.83546
	P45591	1.14926	1.83546						G3UW85	1.28155	1.50746					Neb	1.97416	2.25011
	F8WJ05	1.14926	1.58777						Q6P549	1.18967	1.39433					Krt19	-1.6529	3.85719
	P26041	1.16993	1.89162						Q8C845	1.63227	1.90061					Myh7	2.53481	7.61723
	O70251	1.18903	1.94595						P11438	1.26303	1.51536					Cfl1	1.12499	1.77085
	E9PWE8	1.23389	2.07408						A0A1B0GSX6	1.28155	1.43376					Myo5b	-2.53952	5.49854
	O09131	1.2394	2.08951						P16110	1.8532	3.51776					Lmod3	-6.64386	17
	O88587	1.24062	2.09257						O55229	2.5208	4.25777					Xirp2	3.66061	15.3525
	Q9EQP2	1.24184	2.09664						Q91W90	1.27798	1.56719					Cnn1	-1.86775	5.91889
	P27659	1.26003	2.15015						O35075	1.52457	1.54699					Myo1f	-6.64386	17
	D3YU08	1.26424	2.16268						Q91VW3	1.22466	1.48945					Synpo2l	1.54201		1.74832
	P05977	1.29572	1.32604						Q91V01	6.64386	17					Enah	1.80694		2.31591
	Q6PAM0	1.29924	1.35529						Q9DBG9	1.2916	1.54328					Shroom3	-1.1047		2.67593
	Q9CPQ9	1.29983	1.45116						Q00493	1.27917	1.49648					Enah	1.51248		1.90686
	P62071	1.31962	1.36639						P68373	1.60407	2.16632					Nlrp5	-6.64386		17
	A0A0A6YWM5	1.32481	1.31668						Q80XB4	1.98441	2.78194					Inppl1	1.18967		1.39433
	Q9CQI6	1.33457	1.42869						Q8C1Q6	2.41251	3.86695					Hcls1	6.64386		17
	Q99LB4	1.34085	1.47465						A0A0R4J0R2	6.64386	17					Pdlim3	1.68302		2.01663
	F6ZGN3	1.34483	1.38186						Q9Z0N2	6.64386	17					Ttn	1.51197		1.79486
	Q9R0E1	1.36737	1.37363						Q8CHH9	6.64386	17					Xirp2	2.3989		4.03946
	Q9JIF9	1.37128	1.40903						O89017	1.29748	1.50683					Pdlim3	1.28155		1.43376
	Q91YN5	1.37796	1.39748						Q99KX1	1.70664	3.15522					Myo1h	-1.96578		5.77637
	Q9CQB2	1.3835	1.42947						Q61646	1.59932	1.86046					Dbn1	1.28274		1.33172
	E9Q0T8	1.3846	1.3696						A0A2I3BQE0	2.38654	3.81483					Elmo2	6.64386		17
	D3Z080	1.38626	1.4492						D3YU08	1.54201	1.74832					Elmo1	6.64386		17
	P28658	1.38791	1.5537						A0A5F8MPH5	2.15672	4.9296
	Q61093	1.38957	1.37671						Q80TA1	2.39862	4.01566
	P31001	1.39561	2.56913						P10107	1.35163	1.31749
	A0A1D5RLW5	1.39835	1.52642						A2AUC9	1.63227	1.90076
	O35344	1.3989	1.53116						P30412	1.63645	2.61579
	Q8C3W1	1.39999	1.36894						P28740	6.64386	17
	Q9DC77	1.41738	1.4615						Q61233	1.88947	3.86028
	Q5SRY7	1.42331	1.3348						P16460	1.78409	2.60605
	H9H9R4	1.42438	1.37489						O70456	6.64386	17
	E9PV66	1.42546	1.60584						A0A075B696	2.25278	3.20729
	Q9JJC6	1.42707	1.35279						O70209	1.68302	2.01663
	F6W5Q8	1.42707	1.48419						P27601	1.74373	3.09613
	Q9ESL4	1.43456	1.79866						Q8BK63	1.23573	1.45596
	A0A0R4J0G4	1.4489	1.5345						Q61164	6.64386	17
	D3Z390	1.4631	1.65066						Q61704	1.37962	1.88441
	E0CYV9	1.4631	1.65708						Q8CFE6	2.90785	8.71109
	Q07409	1.47249	1.52414						P20491	1.51197	1.55076
	J3KMQ6	1.48491	1.47453						Q9CQI6	1.73162	3.01598
	P52293	1.48749	1.45401						Q8C1Y8	6.64386	17
	P10605	1.48903	2.87856						P31001	1.41251	1.43589
	P23927	1.49108	2.88567						Q8R4R6	6.64386	17
	B1AWD6	1.49518	1.34309						P04925	1.4452	1.73523
	Q9ESP1	1.49927	1.54612						Q9EQP2	1.41305	1.436
	P01636	1.50233	1.64413						Q62009	2.86967	5.76311
	Q9DCA5	1.50233	1.451						Q3UH59	1.48954	1.59073
	Q9D5V6	1.50589	1.61637						D3YVW2	1.42975	1.33988
	Q9ERL0	1.51501	1.46673						Q00915	2.01006	2.85244
	A0A0R4J1T1	1.54399	3.07005						Q9QZI8	6.64386	17
	Q9JK92	1.54942	1.83959						Q60598	1.44467	1.68385
	O89017	1.54942	1.6713						P45377	1.69777	3.05111
	Q8K440	1.5509	1.41375						P97298	1.29101	1.45303
	Q5EBG6	1.55336	3.10393						Q3UH60	2.55508	4.60278
	Q9R0B9	1.55483	1.37962						Q99MQ4	1.64247	2.40051
	Q9D832	1.55631	1.81686						A0A5F8MPP4	6.64386	17
	P97770	1.55876	1.47304						P97467	1.20852	1.39071
	Q9QZ18	1.569	1.56534						Q6PAR5	6.64386	17
	Q9CYD3	1.57192	1.59035						A0A5F8MPS7	2.2194	4.36036
	Q6P9K8	1.57192	1.44189						O09117	1.40817	1.9724
	Q5PRF0	1.57434	1.4792						Q9D154	3.80302	10.12
	Q9CWW6	1.57434	1.31853						Q99KC8	1.36233	1.33826
	P19324	1.58304	3.20961						P14602	1.61495	1.86128
	F2Z446	1.58544	1.39395						Q99LB4	1.77019	3.35352
	Q9DCE5	1.60312	1.57539						A0A286YCS7	1.65398	2.58441
	P62274	1.60549	1.71145						E9Q3I4	1.65718	1.99981
	Q542V3	1.61306	1.41345						F7CUP3	1.89103	2.30968
	E9Q3X0	1.61447	2.00117						E9PYH0	1.36737	1.66252
	Q91W39	1.61495	1.70614						A2ADE0	6.64386	17
	A0A3Q4EGB1	1.61824	1.55918						Q9CR86	1.23511	1.38538
	Q3UQ28	1.62199	1.65001						P28658	1.168	1.33515
	Q3U829	1.62293	1.41582						A0A3Q4EGQ6	6.64386	17
	P30412	1.64662	2.1074						E9PWE8	2.00036	2.82542
	E9Q2W9	1.64893	1.87897						Q8VD62	1.65031	1.95032
	P30681	1.6663	1.65135						E9QKR1	1.51248	1.90686
	Q9D0A3	1.68437	1.62407						A2AEX6	1.66767	1.98163
	P70698	1.68661	2.12211						A0A7N9VR94	1.56998	1.76205
	Q9WTK5	1.68706	1.78003						Q9CX13	2.14633	4.94391
	Q810D6	1.70221	1.82471						P05125	2.61259	4.78249
	Q5FWX7	1.71765	1.9982						E9Q1P8	1.41522	1.44771
	A0A1L1SUC4	1.72028	1.94556						Q9DBC3	6.64386	17
	H3BKM2	1.72072	1.99289						E9QLK9	1.69198	1.92488
	A0A1L1SSH9	1.72115	2.24984						Q62000	1.78199	2.25447
	Q61233	1.72421	2.4927						P50608	2.21164	3.67351
	A0A0R4J166	1.7264	2.42028						Q80U04	6.64386	17
	Q9DBZ1	1.73422	1.64197						Q9Z2Q6	1.7566	2.26149
	Q8VC88	1.74201	1.60024						Q61576	1.93546	2.81632
	P34971	1.74588	1.97099						P49710	6.64386	17
	P10404	1.75104	1.83872						E0CYV9	1.61871	1.8698
	Q8R326	1.77104	2.11461						D3Z0N2	1.37796	1.49108
	Q99PP9	1.7761	1.94764						A0A217FL58	1.99095	2.57329
	Q542I8	1.78115	1.7878						Q9CR42	1.58159	1.78735
	P14602	1.7866	3.99051						Q3UPF5	1.62574	1.79078
	E9Q2S0	1.79286	1.87041						P14824	2.12565	4.00475
	Q60715	1.81065	2.91463						Q8BH97	2.14796	4.49661
	P14434	1.81517	2.47513						Q922Q4	1.8883	2.92306
	Q8K1R7	1.82293	1.91699						Q9WVS7	6.64386	17
	Q64449	1.84278	2.82559						B8JK39	1.60312	1.69392
	Q8BRG6	1.84318	2.13098						A0A1L1ST61	1.93433	3.08135
	D3YZJ1	1.84559	2.5299						Q99P72	2.1944	3.38904
	Q9CQU0	1.848	2.35293						A0A5F8MPR4	2.3989	4.03946
	G3UYK8	1.85798	2.81127						P21981	1.39287	1.39727
	Q8BH97	1.85878	2.85445						P81117	1.52707	1.55742
	A0A3Q4EH67	1.86552	1.76184						A0A0R4J166	1.65489	1.9522
	P98078	1.87066	2.43678						Q64449	1.84679	2.76549
	Q8C4U3	1.8746	2.37259						P21956	1.44626	2.1801
	Q9WV71	1.88245	1.96952						G3X8T9	1.63087	2.45004
	Q9D154	1.88362	2.61368						Q80UW8	1.80405	2.35763
	A0A075B5Y5	1.89103	2.29662						P03930	1.38073	1.33928
	Q9CT10	1.93017	2.32699						P50543	1.27202	1.62926
	Q148W8	1.93847	2.1765						A0A075B5R1	1.42921	1.39033
	Q6P1B9	1.94111	2.43165						Q8BXC0	1.30159	1.59227
	Q8VHX6	1.95903	4.72077						D3YZ09	1.58832	1.72432
	Q3UE37	1.96273	2.53888						Q8R5A6	6.64386	17
	E9Q1W3	1.97416	2.25011						Q06890	1.89103	2.53185
	Q62009	1.97673	4.79815						P12246	1.44943	1.47981
	Q61704	1.97929	3.31868						Q9WUB0	6.64386	17
	Q62084	1.98623	3.14692						Q80X19	1.88557	3.66912
	Q9JHG6	1.98732	2.44491						E9Q3G5	1.31092	1.64065
	A0A0R4J092	1.99168	2.7469						P63002	1.41522	1.3184
	Q52KR3	1.99856	3.29066						Q9QXS6	1.28274	1.33172
	B2RVY9	2.00396	3.23095						B1AWZ5	1.37685	1.32299
	A0A0G2JDG6	2.00612	2.34399						Q571C7	1.46467	1.45018
	Q8CIH5	2.0115	2.20632						P30204	1.69644	1.79058
	Q9ESY9	2.01507	2.15573						E0CYH7	1.67491	2.88392
	P27046	2.01757	2.6578						O08999	1.49365	1.53758
	F7BEU1	2.01935	2.34478						P10810	1.461	1.34149
	P06800	2.02112	2.02167						Q8R1Q9	1.86235	2.21965
	Q6ZWZ2	2.02112	2.39452						P70451	1.24184	1.51433
	Q7TN29	2.03633	2.5592						D3Z768	1.64985	1.6348
	F7AA26	2.03773	3.20689						A2APM3	2.69042	6.54061
	Q9D8Y7	2.03808	2.54218						D3YUY3	1.54399	1.73258
	Q9QXJ2	2.03879	2.16071						Q8K297	1.38571	1.35181
	Q8BHS3	2.04089	2.04013						G5E899	1.94148	2.56139
	A0A0R4J0T8	2.04754	2.21803						A2AT66	1.51197	1.79486
	Q62356	2.0635	2.458						Q6QI06	1.88557	2.33829
	Q9QZA0	2.11503	2.92906						Q08879	1.34993	1.53381
	D3Z1D3	2.12334	2.66641						F6WZH1	1.75745	1.90677
	A2AC13	2.14698	2.82428						Q2VLH6	1.81599	2.03953
	Q3UX61	2.15088	2.49636						Q5SSH7	1.47249	1.6064
	Q9CR84	2.15348	2.8782						P29268	2.614	6.16747
	F6TJX7	2.17664	3.01486						F7BEU1	2.1635	4.10948
	A2AUC9	2.18142	5.75464						A2AV72	1.70487	2.84528
	O55135	2.20727	3.65053						A0A140LI05	1.80612	3.38946
	Q8C006	2.22774	3.07452						J3QPY0	1.52256	1.87607
	P58022	2.2455	2.98696						P23249	1.50487	1.39693
	Q91XQ0	2.26303	2.63782						P18406	2.74136	5.04078
	A0A0A6YW06	2.28659	4.55024						Q8VHH5	1.50386	1.43971
	A2A998	2.29308	3.45081						Q765H6	2.0229	2.83822
	Q9CR42	2.31121	4.46078						G3UZX2	1.37016	1.33914
	Q9CYZ6	2.3297	2.91505						Q62266	5.24667	17
	Q62148	2.36205	4.88759						Q9CY94	1.52707	1.43438
	P35385	2.43349	7.05548						Q6NVF9	1.68032	1.99704
	Q6P5H2	2.43349	5.02376						A0A087WQD8	1.33857	1.39501
	E9Q4P1	2.47067	3.44327						E9Q0E7	1.63366	1.76998
	P11087	2.48001	4.52862						E9Q0B6	1.543	2.46631
	Q06890	2.48543	4.79068						F6TJX7	1.67897	1.72588
	Q3ULB5	2.49416	3.14125						Q9EPV7	1.44042	1.34308
	P30204	2.49544	3.71056						P27046	1.57918	1.56384
	Q91Z83	2.53481	7.61723						P59016	1.72988	2.12735
	G5E898	2.54794	3.84182						O35640	1.29631	1.63095
	Q99MP8	2.55189	4.19739						Q8BIA4	1.80405	2.0056
	Q8C0E3	2.59	3.67945						P70377	1.55385	1.52461
	A0A571BDS0	2.60193	8.00187						A0A0A6YW06	1.80694	2.31591
	Q4FZE8	2.63459	4.29168						Q8R054	2.20445	3.11919
	A2AEX6	2.65466	7.17798						Q569Z5	1.56608	1.65528
	Q922X9	2.84298	5.0744						Q9CR60	1.52557	1.40562
	Q9WUD1	2.91227	5.25762						A0A1L1SSH9	1.64985	1.92451
	A0A075B5V3	3.08151	5.70573						Q99PP9	2.31991	6.08402
	P97313	3.0966	5.53387						Q9WVL1	2.77968	5.5284
	Q99P72	3.14143	11.4463						A0A0A6YX21	1.98076	2.67008
	P49962	3.16302	5.91276						Q9Z1T2	1.50995	2.32792
	Q00780	3.19346	8.2866						O35218	6.64386	17
	P37889	3.39314	8.95444						A0A0G2JH12	6.64386	17
	Q80XB4	3.40327	13.3482						A0A075B5R7	6.64386	17
	E9PZA7	3.44917	5.51825						A0A075B697	6.64386	17
	Q8BUZ1	3.62889	6.70295						Q8BPU7	6.64386	17
	A0A5F8MPR4	3.66061	15.3525						Q91XV3	2.6893	4.73956
	Q62095	4.13348	11.2813						Q9DCG2	1.50589	1.42835
	Q9DBU3	4.23066	8.82491						Q9CPW7	6.64386	17
	G5E899	4.61841	13.057						A0A2I3BRM6	6.64386	17
	Q5NC57	4.80162	14.3525						Q8CH25	6.64386	17
	O35405	6.64386	17						Q6PD28	6.64386	17
	Q8BML1	6.64386	17						A0A6I8MWW4	1.53207	1.40745
	Q8BXL7	6.64386	17						Q91X51	6.64386	17
	Q8BZQ7	6.64386	17						Q9JHG6	6.64386	17
	A0A494B9J0	6.64386	17						P23906	6.64386	17
	H3BJY2	6.64386	17						Q9CWF2	6.64386	17
	Q9D1Z3	6.64386	17						Q9JMH7	6.64386	17
	A0A0R4J0B6	6.64386	17						Q61686	6.64386	17
	E9PYD6	6.64386	17						Q3UDK1	6.64386	17
	D3YTU3	6.64386	17						P31996	1.45786	1.36988
	O89001	6.64386	17						Q810B8	6.64386	17
	P18406	6.64386	17						Q61165	6.64386	17
	Q9DCG2	6.64386	17						Q91Z96	6.64386	17
	A2AEM2	6.64386	17						P00520	6.64386	17
	Q1ERP8	6.64386	17						Q8K2B0	6.64386	17
	P08121	6.64386	17						Q9EST4	6.64386	17
	Q01149	6.64386	17						P17879	2.04404	2.71833
	A2A9K7	6.64386	17						I6L974	6.64386	17
	Q3TYJ3	6.64386	17						P33434	6.64386	17
	Q9CWQ0	6.64386	17						E9Q969	6.64386	17
	P25206	6.64386	17						Q9Z0M5	6.64386	17
	P49718	6.64386	17						Q8C7E4	6.64386	17
	G5E8T0	6.64386	17						F7C9H0	2.48852	4.41736
	Q8K2B0	6.64386	17						G3UYG6	6.64386	17
	A0A1L1SUN4	6.64386	17						P08121	6.64386	17
	Q9CQM2	6.64386	17						P40338	6.64386	17
	P97464	6.64386	17						Q7TSG2	6.64386	17
	A0A494BB03	6.64386	17						Q6P6M7	6.64386	17
	Q80YR2	6.64386	17						Q8CCN5	6.64386	17
	A2AQ71	6.64386	17						A0A075B664	6.64386	17
	F6VRP8	6.64386	17						E9Q1X8	6.64386	17
	E9PYV1	6.64386	17						Q3UUT0	1.39561	1.48477
	Q9D964	6.64386	17						F7AI87	6.64386	17
	Q9CQE6	6.64386	17						Q61696	1.48388	1.57917
	Q8JZK9	6.64386	17						Q9JI11	2.94617	6.14002
	A0A075B5Y4	6.64386	17						A0A668KLD1	6.64386	17
	G5E8F1	6.64386	17						A0A0G2JE99	6.64386	17
	Q03963	6.64386	17						A0A087WSI2	6.64386	17
	Q3TBV5	6.64386	17						A0A1D5RMB7	3.73238	11.23
	Q6PAR0	6.64386	17						Q9R0M5	6.64386	17
	Q9Z2X8	6.64386	17						H3BKS9	6.64386	17
	Q8K0C4	6.64386	17						F6RX99	6.64386	17
	P70202	6.64386	17						Q8R3G1	6.64386	17
	Q3U3K9	6.64386	17						Q8C4Q6	6.64386	17
	A0A571BE80	6.64386	17						H3BKU1	6.64386	17
	A6H5Y3	6.64386	17						Q64105	6.64386	17
	D3Z1G3	6.64386	17						B5X0G2	1.63506	1.74731
	Q9Z222	6.64386	17						E9Q3F3	2.98605	6.68569
	R4H4V1	6.64386	17						P46978	6.64386	17
	Q8K1X4	6.64386	17						A0A286YDD7	6.64386	17
	E9Q411	6.64386	17						Q9D0K1	6.64386	17
	Q9D7C9	6.64386	17						A0A140LJJ5	2.00036	2.51886
	A0A087WPG7	6.64386	17						Q9ER05	6.64386	17
	O35111	6.64386	17						E9Q7U2	6.64386	17
	P97783	6.64386	17						F7BCP8	2.12201	3.01229
	A2ADY9	6.64386	17						Q3V4B5	6.64386	17
	A0A0A0MQC9	6.64386	17						A0A0N4SWD0	6.64386	17
	Q9QYF9	6.64386	17						Q9EQF2	6.64386	17
	A0A1D5RMH3	6.64386	17						Q9D0R4	6.64386	17
	Q80TL0	6.64386	17						Q3UHQ6	6.64386	17
	A0A0R4J1H8	6.64386	17						Q9CXF4	6.64386	17
	Q3TCN2	6.64386	17						B0V2V1	6.64386	17
	Q9JIB0	6.64386	17						Q6ZQH8	6.64386	17
	G3X926	6.64386	17						Q08AU7	6.64386	17
	Q9CPS7	6.64386	17						D3Z325	6.64386	17
	A0A0A6YXX6	6.64386	17						E9Q4K7	6.64386	17
	F6U2S8	6.64386	17						A2AA85	6.64386	17
	O88811	6.64386	17						A0A498WGL8	6.64386	17
	Q810B8	6.64386	17						Q9D0M0	6.64386	17
	A0A286YCI8	6.64386	17						P17809	1.461	1.37322
	Q60598	6.64386	17						Q6PCS8	6.64386	17
	Q3UKC1	6.64386	17						Q3TDD9	6.64386	17
	A0A5H1ZRL7	6.64386	17						Q6WKZ8	6.64386	17
	Q3UCV8	6.64386	17						O35099	6.64386	17
	Q91VX2	6.64386	17						Q8C006	1.32539	1.37188
	A0A0R4J078	6.64386	17						E9PX30	6.64386	17
	Q3UHH1	6.64386	17						Q9JJI6	1.51248	1.54148
	Q8K3K7	-6.64386		17					Q8BHL5	6.64386	17
	Q9CQN7	-6.64386		17					Q8BVD5	6.64386	17
	P70266	-6.64386		17					Q9DCP2	6.64386	17
	A0A140LJJ5	-6.64386		17					A6PWD6	6.64386	17
	Q64277	-6.64386		17					Q8BUU7	6.64386	17
	O35945	-6.64386		17					Q922H1	6.64386	17
	Q33DR2	-6.64386		17					H3BL92	6.64386	17
	O55042	-6.64386		17					G5E8U9	6.64386	17
	Q8BH66	-6.64386		17					B7ZCM9	6.64386	17
	Q91WA9	-6.64386		17					O09005	6.64386	17
	Q6PFX2	-6.64386		17					Q8K1J5	6.64386	17
	B1AZ46	-6.64386		17					E9Q5F6	6.64386	17
	F8WHB7	-6.64386		17					O08696	6.64386	17
	Q9EPW4	-6.64386		17					Q9CR56	6.64386	17
	Q8BWG9	-6.64386		17					P70303	6.64386	17
	A0A1L1SRH1	-6.64386		17					A2A6J7	6.64386	17
	E9PUV9	-6.64386		17					A0A2R8W744	6.64386	17
	A2AJ28	-6.64386		17					Q5SSZ5	6.64386	17
	Z4YNA3	-6.64386		17					P01921	6.64386	17
	Q8CG16	-6.64386		17					D3YXC4	6.64386	17
	P49615	-6.64386		17					Q45VK7	6.64386	17
	Q7TMD7	-6.64386		17					Q8BM55	6.64386	17
	Q9QUN9	-6.64386		17					E9Q9E4	6.64386	17
	Q9EQF6	-6.64386		17					Q9JJR8	6.64386	17
	P97501	-6.64386		17					O55091	6.64386	17
	Q8CGS6	-6.64386		17					E0CXC6	6.64386	17
	E9Q1L7	-6.64386		17					A0A0G2JGD2	6.64386	17
	A2ADH1	-6.64386		17					A0A087WRN5	6.64386	17
	Q91YR5	-6.64386		17					A0A2I3BQT2	6.64386	17
	Q91YE3	-6.64386		17					Q9ESD6	6.64386	17
	Q6P1H4	-6.64386		17					Q9Z1E3	6.64386	17
	Q8CIG9	-6.64386		17					Q9DBR0	6.64386	17
	P97872	-6.64386		17					P49025	6.64386	17
	E9QKY4	-6.64386		17					Q8BXX3	6.64386	17
	P17183	-6.64386		17					P04441	1.74717	1.88427
	Q78HU7	-6.64386		17					A0A0A6YXU9	6.64386	17
	P01901	-6.64386		17					Q8R1Z9	1.73898	1.86121
	A0A498U6I0	-6.64386		17					A0A494B9W7	6.64386	17
	P02089	-6.64386		17					Q8R5L3	6.64386	17
	P54869	-6.64386		17					Q9DAV6	6.64386	17
	A0A0B4J1H6	-6.64386		17					A0A075B5K7	6.64386	17
	D3Z118	-6.64386		17					Q9JHH6	6.64386	17
	A0A2R8VHR6	-6.64386		17					Q8BZX4	6.64386	17
	Q99KP3	-6.64386		17					Q9WUF3	6.64386	17
	Q61029	-6.64386		17					Q8BTW3	6.64386	17
	E9QA62	-6.64386		17					A0A0R4J066	6.64386	17
	Q924L1	-6.64386		17					A0A2I3BPW0	3.02219	10.3275
	A0A0G2JFS7	-6.64386		17					P05366	6.64386	17
	B2RXM6	-6.64386		17					Q9CYD3	6.64386	17
	A0A494B9A6	-6.64386		17					F6UK66	6.64386	17
	Q9D799	-6.64386		17					Q9D6H2	2.8514	6.48015
	O70624	-6.64386		17					Q9D0L8	6.64386	17
	Q8CG29	-6.64386		17					Q3TLI0	6.64386	17
	P19246	-6.64386		17					Q9JJG6	6.64386	17
	Q3KNJ2	-6.64386		17					Q9Z1R9	6.64386	17
	A0A3Q4EGR2	-6.64386		17					B2C3G8	6.64386	17
	Q543M9	-6.64386		17					Q640N1	6.64386	17
	Q8BTS4	-6.64386		17					Q9JKK1	6.64386	17
	Q9D0W5	-6.64386		17					Q9JIB0	6.64386	17
	P16301	-6.64386		17					Q80X71	6.64386	17
	P07934	-6.64386		17					Q9QZX7	6.64386	17
	Q9D711	-6.64386		17					A0A140T8M5	6.64386	17
	Q6P3D8	-6.64386		17					D3YV69	6.64386	17
	A0A0N4SW45	-6.64386		17					P14847	6.64386	17
	D9J2V6	-6.64386		17					E9PZP8	6.64386	17
	Q8C1A9	-6.64386		17					Q8R1T1	6.64386	17
	Q8C0Z1	-6.64386		17					Q99K73	6.64386	17
	O88952	-6.64386		17					Q6DI86	6.64386	17
	A0A494BB25	-6.64386		17					P05367	6.64386	17
	P17553	-6.64386		17					G3UZ30	6.64386	17
	Q6W8Q3	-6.64386		17					Q9D2Y6	6.64386	17
	D3Z4S3	-6.64386		17					A0A0U1RP62	6.64386	17
	Q9WVM1	-6.64386		17					P14434	2.38184	3.79718
	Q99P58	-6.64386		17					P06802	6.64386	17
	Q05909	-6.64386		17					K3W4Q5	6.64386	17
	Q8VE37	-6.64386		17					Q8BZI0	6.64386	17
	A2AJG0	-6.64386		17					Q8BLK9	6.64386	17
	Q64105	-6.64386		17					Q9ESP1	6.64386	17
	A0A5F8MP96	-6.64386		17					E9Q2S9	6.64386	17
	S4R1E6	-6.64386		17					Q8CH72	6.64386	17
	Q80UE6	-6.64386		17					Q9Z0W3	2.24945	3.36794
	A0A0G2JGX4	-6.64386		17					Q9Z0J0	6.64386	17
	Q6PHU5	-6.64386		17					Q3UBG2	6.64386	17
	Q64332	-6.64386		17					P33215	6.64386	17
	Q8CHC4	-6.64386		17					F6VAN0	1.51551	1.43469
	P43407	-6.64386		17					P97401	6.64386	17
	A0A087WQ94	-6.64386		17					Q80YX1	3.57374	15.0515
	Q9CXA2	-6.64386		17					Q9DBZ1	6.64386	17
	P23881	-6.64386		17					Q3UX10	6.64386	17
	Q4VAE3	-6.64386		17					S4R1W8	6.64386	17
	Q80WC3	-6.64386		17					Q99J56	6.64386	17
	D3Z0B1	-6.64386		17					D3Z5N5	6.64386	17
	Q9Z315	-6.64386		17					E9Q4P0	6.64386	17
	A0A0R4J029	-6.64386		17					Q9QZB9	1.67717	2.00708
	E9QMW4	-6.64386		17					Q9ERV1	1.56608	1.59773
	A0A2I3BQS8	-6.64386		17					E9Q8D5	6.64386	17
	Q9CQW3	-6.64386		17					V9GXX7	6.64386	17
	Q80XI7	-6.64386		17					P56960	6.64386	17
	Q03137	-4.03505		12.3295					Q9D7M1	1.79161	2.09244
	P00848	-3.68038		10.9161					P29533	6.64386	17
	Q99LB7	-3.36587		8.64746					Q8BU25	6.64386	17
	G3UYS4	-3.18442		11.9549					Q9D7S9	6.64386	17
	Q4QQM5	-3.15843		12.2222					P40753	6.64386	17
	A0A0G2JFQ4	-3.02327		6.692					A0A286YDU0	6.64386	17
	O88627	-2.6529		6.16356					Q9CRC6	6.64386	17
	A0A0U1RPA0	-2.55639		5.37615					Q0VBL3	6.64386	17
	G5E8G6	-2.53952		5.49854					P97464	6.64386	17
	O35930	-2.50635		6.09819					Q9Z175	6.64386	17
	D3Z7H8	-2.49005		6.04545					A0A0R4J194	6.64386	17
	Q9CQX8	-2.36587		6.15457					Q9JHT5	6.64386	17
	A0A0A6YWI9	-2.35107		4.67938					Q9DAY6	1.40817	1.35243
	Q8R2L5	-2.32193		6.7492					Q920A5	6.64386	17
	H3BKS9	-2.31473		5.03879					E9PX53	6.64386	17
	Q61414	-2.30045		6.58011					Q9EQK7	6.64386	17
	Q6GU68	-2.29336		4.60969					E9PVM9	6.64386	17
	Q8K0C1	-2.23107		4.45449					E9Q8P5	-0.62371		1.37084
	A2AWA9	-2.2109		5.43426					P56501	-0.805913		2.85849
	A0A075B5S3	-2.20423		4.54548					P01637	-1.56918		4.2751
	G3UXF4	-2.18442		5.13933					G5E8J6	-0.85726		1.45271
	P08553	-2.17788		4.95348					Q14BI5	-0.836501		1.41537
	A0A2I3BRR1	-2.16488		4.35887					Q9CZJ6	-0.590745		1.55529
	Q9DAU1	-2.01742		4.08527					Q8R0N6	-1.08314		3.6549
	A2AQ07	-2.01742		5.79075					Q8R2G4	-0.831358		1.78067
	P39876	-1.99424		3.73976					A0A494B9B9	-0.749038		2.00862
	Q8BU88	-1.96578		3.81048					Q8BTC1	-0.803393		1.94724
	Q3U0A6	-1.93236		3.46609					B1AUE5	-6.64386		17
	A0A0A6YVR9	-1.93236		3.64658					Q8QZR5	-0.852042		2.91765
	P31324	-1.91594		3.67461					Q3V0K9	-6.64386		17
	A0A2I3BQR1	-1.89432		3.79908					Q8VCM4	-0.753896		1.50566
	P17665	-1.87303		3.31067					O35386	-0.92139		2.12017
	Q08091	-1.86775		5.91889					Q9Z126	-1.79586		7.05832
	Q9EPR2	-1.84166		3.54064					P28665	-0.962969		1.67234
	P05125	-1.83136		4.78912					Q8BVZ1	-0.841663		2.74587
	D6RD10	-1.82623		3.48857					Q00612	-2.44222		11.7032
	Q80VP1	-1.80088		5.17234					Q61687	-1.02915		2.15661
	Q9CZT8	-1.78091		3.53939					Q9WVT6	-0.902389		2.0102
	P06880	-1.78091		3.17991					Q9CQY6	-0.646112		2.22176
	E9PVP0	-1.77596		3.2919					Q5F2C5	-2.32916		7.13108
	P43883	-1.77103		4.62331					P50446	-0.948976		1.83567
	Q8BND4	-1.73697		3.23135					A2AIL4	-0.720232		1.53314
	Q9CZT6	-1.73697		2.77637					A0A0U1RNF2	-1.02915		2.43973
	P16015	-1.69432		4.57212					Q9QUK4	-0.78339		1.55292
	Q8BP56	-1.69432		2.96126					Q8BJZ4	-0.671164		2.2142
	D3Z7F1	-1.68038		3.19078					Q00898	-1.41504		2.76812
	Q8CH40	-1.662		3.29175					P31532	-6.64386		17
	P19001	-1.6529		3.85719					Q8VCT4	-1.35845		5.0949
	Q8K558	-1.63039		2.92271					P62307	-0.612637		1.73481
	Q05421	-1.62593		2.72639					B2RUF0	-1.92687		4.93733
	H3BLB1	-1.62593		2.76017					P97770	-1.1016		2.25271
	Q3V0K9	-1.62149		2.68654					A3KG59	-0.62371		2.04029
	E9Q1M6	-1.57777		2.6373					Q9D6S7	-0.606035		1.8946
	A0A0G2JFJ6	-1.57777		2.65977					Q8BUY5	-0.803393		2.01596
	A2AFG7	-1.56918		2.74343					Q99LC2	-0.766112		1.70019
	Q922Q9	-1.5649		2.8438					Q91VJ5	-6.64386		17
	Q3UHQ6	-1.5649		3.00551					G3UWY3	-0.595097		1.99822
	A0A0A6YW53	-1.54372		2.66071					Q8VDT9	-0.664288		2.28203
	P32037	-1.54372		2.66902					Q9Z1R3	-0.828793		1.8241
	Q91VC7	-1.53116		3.65773					A0A140T8M2	-0.773491		2.37802
	Q8CFE6	-1.52699		2.56977					Q8BTE0	-1.00868		2.09354
	E9PYJ7	-1.52284		2.26288					P15327	-0.592919		1.82296
	Q8C7J6	-1.5187		2.46244					P70695	-0.715486		2.46948
	P15327	-1.50226		2.54456					Q922Z0	-0.753896		1.66097
	P12242	-1.48197		3.76703					O35435	-0.715486		2.36021
	S4R2J8	-1.46993		2.73043					A0A0R4J0T0	-0.673463		2.18979
	O88845	-1.46594		2.41087					O88627	-0.60165		1.32243
	Q9CQ75	-1.45403		2.4321					Q69ZN6	-1.43051		3.23856
	Q9R0C0	-1.45008		2.57347					A0A0B4J1J2	-1.46993		3.43024
	Q6PHS9	-1.45008		2.37665					Q9DBL9	-1.34373		3.019
	Q9QZU9	-1.44615		2.42431					Q6ZQ08	-0.821126		1.54884
	D3Z2F9	-1.43831		2.12287					Q99M01	-0.599462		1.82307
	Q5SWU9	-1.43831		3.64291					P30115	-0.628162		1.70179
	Q8K245	-1.41504		2.31146					O35459	-0.846843		1.43423
	O08688	-1.40736		2.26146					Q8BKY8	-0.83908		2.84293
	A2ARA8	-1.38082		2.56066					Q9CQF4	-0.694321		2.26911
	Q9QVP4	-1.38082		3.27748					A0A075B5V0	-0.646112		1.44198
	A2AJ88	-1.37707		1.94377					E9Q1L7	-0.841663		1.89922
	Q9EQI5	-1.37333		3.68248					D3YXF5	-0.610433		1.45948
	D3Z210	-1.35107		2.15819					P39655	-6.64386		17
	A0A1Y7VJW9	-1.34373		3.27938					Q8R3K3	-2.00578		5.609
	D3Z1H8	-1.32916		2.26103					Q61387	-0.606035		2.12563
	A0A1Y7VK09	-1.32916		2.8587					O35930	-0.703689		1.6308
	Q8VE91	-1.31833		2.09198					P03977	-0.867752		1.76344
	O55226	-1.30401		2.45338					Q9CQJ1	-0.68966		1.4669
	Q9CZC8	-1.2969		2.1973					O35601	-6.64386		17
	Q62083	-1.2863		2.10042					Q91YY4	-0.800877		2.8435
	Q9DBM2	-1.28279		2.15203					Q9D0G0	-0.612637		1.99689
	Q61781	-1.27928		2.20104					Q9CWY6	-0.606035		1.35572
	Q7TQD2	-1.27928		2.52444					Q9D1C3	-1.38836		3.23887
	Q9ERL9	-1.2723		2.18011					G5E8B6	-6.64386		17
	G5E8J6	-1.26882		3.2567					Q99N87	-0.592919		1.82095
	A0A075B697	-1.26534		2.35374					Q9EQI5	-2.33643		11.6062
	P17156	-1.26534		2.54941					O08715	-0.603841		1.86302
	Q8K1B8	-1.25498		1.90026					Q9CR13	-0.846843		1.72399
	Q9JHU9	-1.22769		2.10396					Q8R104	-0.91866		3.18481
	Q6P5F7	-1.21759		1.60334					Q9DCL4	-0.907793		1.96132
	P11679	-1.20756		1.85261					P11859	-1.65745		3.88364
	Q8BXK8	-1.191		2.08332					Q6P5D8	-6.64386		17
	Q8K2I3	-1.18771		1.9397					Q9D7J4	-0.634867		1.9425
	Q61823	-1.18115		1.78547					P43883	-1.0862		3.51895
	Q99KL7	-1.15843		1.74538					Q9CPX7	-0.664288		1.57372
	P60521	-1.1488		1.83318					P01592	-6.64386		17
	A4QPD3	-1.14242		1.72823					Q9WU79	-0.610433		2.14883
	Q8C165	-1.13924		1.53793					Q9CUN6	-6.64386		17
	G5E846	-1.13289		1.89389					Q3TZ89	-2.45008		6.96204
	A2A4N9	-1.13289		1.52343					A0A1W2P7J1	-0.610433		1.31154
	Q8VCT4	-1.11716		1.9243					Q922E6	-0.610433		1.37631
	Q99J08	-1.11716		1.80498					O08600	-0.650635		1.45133
	Q4LDF6	-1.11092		1.73826					P52760	-6.64386		17
	P61329	-1.1047		1.71548					D3Z456	-0.790859		2.41609
	Q8CDM8	-1.1016		1.78993					A0A0N4SVL8	-6.64386		17
	E9PX46	-1.09542		1.61956					P32037	-0.736966		1.45637
	Q8K274	-1.09234		1.96022					P04370	-6.64386		17
	Q8R0Y6	-1.08927		1.71825					A0A0A6YW37	-0.778432		1.63716
	Q91Z31	-1.08927		1.7285					A0A087WQH8	-0.831358		1.6794
	A0A0G2JG40	-1.08009		1.5526					F8VQ87	-1.02327		1.79978
	A0A0R4J0A2	-1.07097		1.60163					Q8CFY5	-6.64386		17
	P07361	-1.05589		1.65326					Q9D1B9	-0.873027		2.99408
	Q8CE90	-1.05589		1.433					Q3TLP5	-0.724993		2.30345
	Q8BG60	-1.05589		1.66302					Q9CQL7	-1.12973		2.40518
	A0A075B666	-1.0499		1.67167					Q9DB25	-0.808437		1.88458
	Q9CQ19	-1.04692		1.94239					G5E874	-1.0145		3.34781
	Q78J03	-1.04394		1.57542					P97481	-0.698998		1.31882
	E9PUY1	-1.02915		1.70171					Q9JM63	-0.703689		1.41502
	A0A0G2JGN3	-1.02915		1.539					Q61644	-0.72738		1.47408
	Q9ESU7	-1.02327		1.52825					Q921N6	-0.75877		1.55596
	Q1EG27	-1.02327		2.04922					Q80U30	-0.706041		1.37287
	Q8CG03	-1.02034		1.31325					Q5DTX6	-0.696658		1.49584
	Q8BPB5	-1.01742		1.48693					P31695	-0.646112		1.98579
	Q5SPX8	-1.0145		1.56715					A0A075B5Y3	-0.785875		1.59805
	A0A0R4J1N4	-1.01159		2.56493					Q8K2Y7	-0.771027		1.76476
	F6X2V9	-1.00868		1.54928					Q8CHD8	-0.603841		2.04352
	F8VQ52	-1		1.5606					P53351	-6.64386		17
	Q9CQS4	-1		1.44908					P61213	-0.606035		1.51388
	O88186	-0.997117		1.4012					Q9D7V1	-1.1016		2.68776
	Q8K3K8	-0.982791		1.48218					E9JGN0	-0.926865		2.43628
	O70423	-0.979942		2.44483					P70696	-0.691989		2.45539
	Q8BGT5	-0.974262		1.41598					G3UZM1	-0.657445		1.37115
	Q99KY4	-0.974262		1.41818					A0A0R4J273	-0.76366		1.62736
	Q5SUC9	-0.974262		1.5285					E9PWH0	-0.798366		1.68595
	P50608	-0.962969		1.4135					Q9D6A1	-1.96578		5.77637
	H3BK03	-0.957356		1.56614					Q8CCG1	-1.16165		2.48374
	P22437	-0.957356		1.44791					A0A0R4J1H8	-1.1047		2.67593
	A0A087WPF8	-0.957356		1.58121					A0A140LJD4	-0.793357		1.56088
	P30275	-0.948976		1.35141					B2RQL2	-1.4344		3.62525
	A0A0B4J1K5	-0.940645		1.42933					E9Q2M9	-1.11716		2.67945
	Q14BI5	-0.940645		1.65542					A0A571BEV2	-0.696658		1.39587
	A2AER8	-0.937878		1.41484					A0A075B5V1	-0.685014		2.2458
	Q8CIM3	-0.926865		1.88465					Q80XJ3	-0.803393		1.34983
	Q9DB15	-0.91866		1.34464					A0A0A6YXQ0	-1.32554		2.99123
	Q91XE4	-0.91866		2.40378					G3X960	-0.865122		1.46923
	O55137	-0.913216		1.74852					Q9CPV5	-0.905088		3.07007
	Q9DBX3	-0.913216		1.32314					A0A0A6YXA5	-6.64386		17
	Q9D2N9	-0.910502		2.0067					F6SX81	-6.64386		17
	Q9D379	-0.902389		2.30991					A0A0N4SUX5	-1.46196		6.07771
	Q9D1H9	-0.902389		1.56012					Q99N92	-0.736966		1.49759
	Q8C0N2	-0.897006		1.35076					Q61066	-1.03209		2.95257
	O88962	-0.891643		1.35622					P45481	-6.64386		17
	Q7TSK7	-0.891643		1.33135					Q9Z1L3	-1.82113		4.9681
	P17563	-0.873027		1.48443					O55186	-6.64386		17
	P14873	-0.873027		1.85509					Q6P5E6	-6.64386		17
	Q3UMR5	-0.826233		1.54046					A2A870	-6.64386		17
	Q9CZ19	-0.813499		1.30126					Q8BIG4	-6.64386		17
	Q8K009	-0.810966		1.68187					P59481	-2.00578		6.09067
	E9PUE8	-0.803393		1.75607					Q7TQX5	-6.64386		17
	Q9D1P0	-0.790859		1.7548					F8VPU6	-0.756331		1.51129
	A3KFX0	-0.788365		1.42319					A0A286YDA5	-0.852042		1.98687
	Q7TNL9	-0.785875		1.93721					Q8BID8	-2.40354		11.6191
	P28654	-0.780909		1.91082					A0A087WPC3	-1.0619		2.31567
	P19096	-0.77596		1.90863					Q9CZH3	-1.6529		4.11044
	Q05020	-0.771027		1.44791					Q810D6	-0.994241		2.057
	Q8BVZ1	-0.761213		1.38122					Q8VCE6	-1.11716		2.26359
	F6ZE64	-0.739372		1.75465					Q9R1M5	-6.64386		17
	F6WHQ7	-0.736966		1.40908					Q9JJA9	-6.64386		17
	O35972	-0.734563		1.75138					A2BE28	-6.64386		17
	Q64521	-0.734563		1.93553					Q5SS80	-6.64386		17
	Q8K010	-0.724993		1.35684					Q61550	-1.22432		3.08056
	Q06185	-0.698998		1.76832					P97414	-0.816037		1.5591
	P29268	-0.691989		1.65693					O35161	-6.64386		17
	Q91V79	-0.685014		1.55598					Q91YR5	-6.64386		17
	Q8R104	-0.685014		1.42858					Q4PZA2	-6.64386		17
	P13634	-0.678072		1.49209					F6WMX7	-0.739372		1.57537
	P70388	-0.673463		1.68313					Q91WV0	-1.2969		2.89077
	Q9WU79	-0.668868		1.44857					Q9Z329	-6.64386		17
	Q8CHS7	-0.659723		1.62003					Q9DBU3	-1.97143		4.74156
	Q8R0N6	-0.648372		1.30872					A2AFK4	-0.979942		1.91755
	Q9Z2U1	-0.648372		1.3524					Q8JZR6	-1.27928		3.01508
	P63011	-0.648372		1.53433					P29387	-6.64386		17
	Q9JJN5	-0.643856		1.41495					A0A286YE36	-1.18115		2.68501
	P97742	-0.634867		1.35857					Q9Z0H4	-1.23107		2.79578
	P70695	-0.632629		1.39109					Q9DD06	-1.00578		2.10598
	Q60714	-0.632629		1.51998					Q9R1W3	-1.11092		2.6979
	O88986	-0.614845		1.4359					Q5U680	-6.64386		17
	Q9WVA2	-0.606035		1.33754					G3X9C8	-1.77596		4.34418
	P10922	-0.603841		1.37464					A0A1L1SRA4	-1.24811		2.74166
	P08074	-0.584241		1.36881					Q8CA69	-0.768568		1.56877
	P70290	-0.58208		1.30457					Q3V3A7	-0.957356		1.97917
	A0A087WPG3	-1.00868			1.26996				Q9ERA6	-1.2723		2.92287
	Q99LE6	-0.948976			1.27325				Q91VS7	-6.64386		17
	A6H6A9	-0.910502			1.27398				Q7TSH4	-6.64386		17
	Q9CWD3	-0.899695			1.19371				Q80V26	-6.64386		17
	A0A0R4J0X2	-0.894322			1.27013				Q9R0G6	-0.75877		1.93959
	E9QKV6	-0.8863			1.24861				Q9QX98	-6.64386		17
	Q03311	-0.883635			1.29425				Q61191	-1.25154		3.09894
	A0A1B0GT45	-0.859876			1.18805				A0A1D5RM59	-0.778432		1.76496
	P61226	-0.859876			1.13241				Q8K1E0	-2.2109		6.21562
	Q9CR10	-0.854649			1.23466				Q4KL20	-6.64386		17
	P11881	-0.844251			1.16357				A0A075B5Y5	-6.64386		17
	Q571C7	-0.841663			1.24594				Q8BSE0	-0.734563		1.55466
	Q9CZP7	-0.83908			1.19246				Q9WTK8	-6.64386		17
	Q3TYS2	-0.836501			1.16026				Q80W93	-1.61264		3.83903
	P48410	-0.833927			1.20177				A0A075B5S9	-6.64386		17
	P36423	-0.833927			1.26175				Q8C5L6	-6.64386		17
	Q99LI8	-0.828793			1.29268				A0A2R8VHR3	-1.2863		3.11305
	Q8C1E7	-0.826233			1.17623				Q9DAM7	-0.588574		1.40459
	P50427	-0.823677			1.21913				Q61093	-0.870387		2.00937
	Q8CCK0	-0.821126			1.24291				P86176	-6.64386		17
	E9Q6A6	-0.813499			1.27828				B1AV77	0.206643			0.189262
	B2RUS7	-0.805913			1.05226				Q9CR24	-0.251539			0.973706
	A2AUG7	-0.803393			1.15374				E9PWB1	0.133564			0.345463
	A0A075B5R0	-0.800877			1.19362				A0A0A0MQF6	0.168642			0.079639
	Q91VE0	-0.800877			1.10622				F8VQC1	0.473008			0.042151
	Q6NT99	-0.798366			1.07083				Q5SUF2	0.799087			0.360487
	Q6Q477	-0.798366			1.10091				Q922Y1	0.990592			0.8477
	A0A0B4J1J6	-0.785875			1.12865				P80313	0.261832			0.013719
	Q9R257	-0.780909			1.06218				P37889	1.12763			1.09684
	Q8BW75	-0.773491			1.25853				P99024	0.726831			0.385515
	Q9D074	-0.768568			1.1283				O89050	1.09896			0.803675
	A0A0G2JFL3	-0.768568			0.992459				G5E895	-0.318326			0.572855
	Q91WP0	-0.768568			1.13123				Q8VCM5	-0.275786			0.762052
	A0A494B9B9	-0.761213			1.20945				Q9CZR8	-0.413115			0.701599
	O55111	-0.75877			1.09486				Q9D2R6	-0.0664274			0.284385
	Q9DCU6	-0.756331			1.06695				Q9D898	0.836732			0.591633
	Q9WUR2	-0.753896			1.17084				P40240	0.856787			0.597655
	Q9D706	-0.751465			1.05936				Q9CPW3	-0.562772			1.21041
	Q61475	-0.746616			1.04571				Q8BXQ2	-0.00144342			0.338892
	Q8CAY6	-0.744197			1.0608				O88696	-0.296899			0.781689
	Q8BTR5	-0.739372			1.16111				P20060	0.367371			0.0572163
	A2A7P7	-0.739372			1.05876				Z4YKC4	0.249749			0.0768456
	O70507	-0.739372			0.937089				A0A1Y7VJ48	0.773996			0.438985
	F8WHJ2	-0.732165			1.04561				P54729	0.432959			0.0236244
	A0A140T8M3	-0.72738			1.00071				Q2TPA8	-0.575615			0.949774
	Q3UJU9	-0.72738			1.01192				Q8R5J9	0.445727			0.0701398
	B1AVD1	-0.717857			0.927957				Q03265	-0.526992			0.870447
	Q8VEL0	-0.708396			0.885874				Q8VE22	-0.106249			0.325907
	A0A2R8VHF9	-0.708396			1.10949				Q9WTX2	0.27262			0.0967371
	Q9CZS1	-0.706041			1.27221				Q6PAM0	0.961253			0.766404
	A2A863	-0.701342			0.945358				D3YTT4	-0.161653			0.385445
	Q9D4T3	-0.701342			0.947706				P20108	-0.293359			0.542504
	O88533	-0.698998			0.976678				E9PZ16	0.318461			0.0238432
	E9Q8T7	-0.698998			0.884014				P09813	-0.298673			0.548245
	Q8CFY5	-0.698998			1.11477				P14094	-0.0558912			0.273912
	Q61235	-0.691989			1.21842				Q9CQC9	0.109695			0.296236
	Q62000	-0.691989			1.07365				Q9QWW1	0.438293			0.0185597
	P58064	-0.68966			0.935542				Q99LX0	0.709291			0.366011
	Q9DCE9	-0.68966			1.07153				P54731	0.0551956			0.452285
	E9QMK9	-0.687335			1.1023				P17047	0.818032			0.518943
	Q9WVD5	-0.687335			0.978464				Q9DBJ1	0.571434			0.226906
	A0A0U1RPT9	-0.687335			0.898324				Q8K2C6	-0.529073			0.874304
	P50114	-0.682696			0.947975				E9PV24	-0.413115			0.701762
	Q9CZU3	-0.678072			0.98916				Q5PRF0	0.632268			0.197217
	P01800	-0.678072			0.961614				Q6ZWU9	0.344828			0.00948377
	Q9JJ59	-0.666576			0.808805				Q920M5	0.765535			0.459413
	Q8K2X1	-0.664288			0.952311				P19536	-0.486004			0.808824
	P09242	-0.662004			0.929976				Q8VDM6	0.547943			0.118357
	A0A3Q4EC24	-0.655172			1.05169				Q6A0A9	0.588805			0.184231
	G5E8U9	-0.652901			0.930685				Q9JHJ0	0.818851			0.520245
	Q8BFZ3	-0.652901			0.940947				Q5FWK3	1.0321			0.96125
	Q9R0G6	-0.652901			0.916948				P28474	0.180148			0.0701997
	Q80TA1	-0.652901			0.824118				A0A0G2JFT8	0.561693			0.150869
	Q3UW53	-0.648372			0.912991				Q9CQQ0	-0.508403			1.19105
	P37804	-0.646112			1.19706				Q9Z0P4	0.0786098			0.380197
	Q9R069	-0.641604			0.948818				P26450	0.207893			0.153204
	P59041	-0.641604			0.905902				Q9QYJ0	0.284514			0.00135423
	Q3ULB1	-0.641604			0.993464				Q9CY64	0.526069			0.173201
	E9QPU1	-0.641604			1.26912				Q9CXW2	-0.312939			1.10939
	Q8C5R8	-0.639355			0.924228				P35762	0.867896			0.669962
	D3YU15	-0.637109			0.967985				P70704	-0.210897			0.612729
	Q6DFX2	-0.62371			0.861462				A0A0A6YXW6	-0.432455			1.4757
	Q8CJG1	-0.62371			0.837717				Q9ES74	0.187768			0.0926562
	Q9CQF4	-0.621488			0.879242				D3Z5N2	0.0440443			0.434094
	A0A0U1RNI2	-0.619271			0.9478				Q9JHI5	0.185232			0.0670834
	E9Q4F4	-0.619271			0.8119				A0A0R4J078	0.7433			0.396725
	Q9R207	-0.617056			0.839721				Q924C1	0.584963			0.142289
	Q9D1J1	-0.614845			0.833827				P63024	0.56267			0.218246
	Q5SSK3	-0.614845			0.875615				Q91Z40	0.0370307			0.330126
	P85094	-0.608232			0.906742				A0A0A6YY53	-0.242977			0.479797
	P56392	-0.606035			1.24895				P51881	-0.426625			0.721383
	Q9Z2W8	-0.606035			0.841862				P62900	0.16221			0.123745
	Q9R000	-0.606035			0.916964				P50247	0.471968			0.139076
	E9QLK9	-0.603841			0.911922				P83917	0.570463			0.149389
	Q8VDT9	-0.60165			1.06189				Q8CBE3	0.620117			0.202337
	Q8C547	-0.599462			0.836642				P30416	-0.53952			0.889998
	Q9D8N2	-0.597278			0.760489				Q9Z277	0.67084			0.22807
	Q9D2Z4	-0.597278			0.851715				A0A5F8MPR5	-0.286304			0.730589
	P52760	-0.595097			0.866111				E9PUD2	0.140124			0.101405
	Q61425	-0.592919			0.874986				Q6DFX2	0.662661			0.225528
	Q8CHE4	-0.590745			0.738596				Q04519	0.0867838			0.278731
	Q9QZU3	-0.588574			1.26472				O70252	0.00432161			0.513231
	D3YY98	-0.588574			0.809093				P46737	0.982583			0.62803
	Q9QUM0	-0.584241			1.1493				Q91W92	0.24245			0.0985316
	P13597	-0.584241			0.784668				P54071	-0.72261			1.19798
	Q8JZN7	-0.58208			1.19418				P80315	0.400538			0.0821301
	A0A1L1SSF8	-0.58208			0.834507				E9Q9T8	-0.027675			0.247428
	P08032	-0.58208			0.85564				B1AQF4	0.696884			0.352949
	P04919	-0.579922			1.12743				P50518	0.597412			0.196341
	Q6PGF3	-0.579922			0.795567				Q9Z247	0.88049			0.579736
	Q99N94	-0.577767			1.3559				Q8K2C9	0.546956			0.133806
	Z4YJF5	-0.577767			1.30487				Q9WTU6	0.231432			0.0336361
	D3Z5G7	-0.575615			1.14954				Q9Z1Q5	1.15251			1.13551
	F8WH20	-0.573467			0.717813				D4AFX7	0.491597			0.0804156
	E9QNT8	-0.571322			1.31004				Q62465	1.03562			0.99842
	Q8R3I3	-0.571322			0.840865				Q9CWB7	-0.248108			0.770848
	Q6ZWQ0	-0.569179			1.39568				P97765	0.60502			0.214218
	A0A7N9VS49	-0.567041			1.38815				G3UXF4	-0.467932			1.09884
	Q02614	-0.567041			0.742775				F8VQ75	0.321928			0.0257393
	Q61333	-0.564905			0.810285				Q3TGW2	0.305679			0.0759707
	Q9D3D9	-0.562772			0.820641				Q9CWU6	-0.413115			1.13229
	Q8C0L9	-0.562772			1.31882				Q60675	0.233888			0.0321273
	B2RXS8	-0.562772			1.20886				Q9D0B6	0.948601			0.579482
	P08030	-0.560643			0.800377				Q99LB6	0.319618			0.104209
	Q9D924	-0.560643			0.792833				Q9JMH9	0.563646			0.219488
	B7ZCI3	-0.560643			1.32208				P57759	0.438293			0.0594483
	Q7TNG8	-0.558517			1.23872				Q9QZH6	-0.236164			1.04681
	Q5F285	-0.556393			1.18603				Q8CE80	0.711935			0.368976
	A0A286YCL2	-0.554273			0.777409				Q149B8	-0.392137			0.673039
	D3Z183	-0.554273			0.735911				P26350	-0.00288828			0.529516
	P06795	-0.552156			0.967121				Q6A0D4	0.489543			0.0725109
	O88507	-0.552156			0.77872				P58774	0.0328061			0.413534
	A0A5K1VVS7	-0.552156			0.751624				Q8VCL2	-0.504305			1.68025
	Q8R574	-0.550043			0.856737				P35550	0.60027			0.180963
	F6Z9L5	-0.550043			1.17655				Q5SU71	0.219091			0.147016
	P63280	-0.550043			0.772937				Q6PGC1	-0.035047			0.353966
	B1AZI6	-0.550043			0.719494				Q91YZ8	0.16092			0.0852971
	Q3TC93	-0.547932			0.787756				Q99K23	0.716332			0.289731
	A8DUK4	-0.545824			0.787899				P97823	0.169925			0.078645
	H7BX88	-0.545824			0.790152				Q9WVG6	0.280956			0.0673572
	Q6DYE8	-0.545824			0.734033				Q8C1B7	1.01221			0.751033
	P51175	-0.545824			1.17274				P61161	0.908429			0.607421
	A0A5H1ZRL3	-0.54372			0.741017				P84099	0.185232			0.138653
	B9EJX3	-0.541618			0.847063				Q60597	-0.407364			0.695333
	P63082	-0.541618			0.95271				O08749	-0.467932			0.78187
	D3YU63	-0.537424			0.767231				O70571	0.50284			0.16474
	Q8BH95	-0.537424			0.774669				P62908	0.428678			0.10374
	Q9QZE7	-0.537424			0.837083				Q921G7	-0.586406			0.967055
	Q9D125	-0.535332			0.766023				Q3UJU9	-0.123434			0.544963
	Q8VDF3	-0.535332			0.777108				P35279	0.725087			0.3846
	Q5HZI1	-0.533242			0.780733				Q99JI6	-0.0454314			0.644726
	Q8K2Y7	-0.531156			0.759735				Q9JJW5	-0.0816138			0.300578
	Q9CY16	-0.529073			1.08086				Q91YE3	0.130931			0.230627
	Q99NB1	-0.529073			0.756371				Q78HU7	-0.547932			1.2532
	Q9D338	-0.524915			0.79659				Q4ACU6	-0.171368			0.613469
	P97315	-0.524915			0.754783				P60229	0.395063			0.0548507
	Q9JKK7	-0.522841			0.772916				P51910	0.333424			0.0485322
	Q8R5M8	-0.520769			0.732033				Q05D44	0.340277			0.0576726
	E9Q7X7	-0.520769			0.761614				Q7TN29	0.596458			0.157962
	P00920	-0.518701			0.738845				Q80WQ2	0.784923			0.415665
	Q923D2	-0.518701			1.13816				O54962	0.565597			0.164214
	B2RR83	-0.516636			0.697299				P62334	0.555816			0.212214
	P59024	-0.512514			0.697729				O35598	0.475085			0.0433636
	F8WGI9	-0.510457			1.23605				A3KMP2	0.207893			0.219695
	D3Z2N9	-0.504305			0.740598				Q5SX39	0.0840643			0.319107
	O35386	-0.50226			0.865691				Q8K1R3	-0.258425			0.498464
	Q08189	-0.50226			0.731489				P83741	0.38405			0.0357504
	Q8C079	-0.50226			0.786437				A0A1D5RMC1	0.871844			0.625912
	P27784	-0.498179			0.663875				Q9CYJ6	0.513996			0.063376
	Z4YKM2	-0.498179			0.659233				Q9DBC7	0.386259			0.0717269
	P16332	-0.498179			0.702036				Q8CD91	0.477159			0.054449
	A0A338P6Q8	-0.498179			0.772651				Q9WUM4	0.45628			0.0710936
	P35441	-0.498179			0.705137				Q9D0S9	-0.362158			0.631606
	Q5SSL4	-0.496142			0.7277				F8VQ28	0.517024			0.145268
	E9Q715	-0.494109			0.780874				P97364	0.24123			0.127115
	Q8BXQ2	-0.492079			0.760656				P84084	0.84559			0.565163
	S4R1Q8	-0.492079			1.2143				Q9D2V7	0.178874			0.187922
	Q91VB8	-0.490051			0.691438				P38060	-0.209228			0.477899
	Q61268	-0.490051			0.705589				P30999	0.358396			0.0106858
	D3YXS8	-0.490051			0.644423				P09405	0.60502			0.258529
	P08551	-0.490051			0.618769				P04117	0.269033			0.00833461
	Q9CR37	-0.488026			0.666567				Q9QZ57	0.410341			0.0127405
	Q9CZN8	-0.486004			0.805188				P48758	0.115033			0.121501
	Q9JK53	-0.486004			0.785974				Q61739	-0.0513991			0.666686
	Q9CQV1	-0.483985			0.659347				E9PVA8	0.505891			0.0729907
	O70475	-0.483985			0.71771				P61953	0.0962618			0.255507
	Q3THW5	-0.481969			0.676783				Q8R4U7	-0.403542			0.98341
	Q71RI9	-0.479955			1.06696				Q8BZM1	0.533065			0.0722956
	A3KMP2	-0.477944			1.03648				Q8C547	0.46048			0.0462081
	Q91V64	-0.475936			1.22218				Q921W2	0.355016			0.0291078
	Q9CQ54	-0.475936			0.664813				A0A5K1VVQ1	-0.00144342			0.371309
	P52795	-0.471929			0.698659				P62137	0.633199			0.258045
	P05480	-0.471929			0.60216				P62281	0.451013			0.122103
	A0A338P6U4	-0.469929			0.680647				Q07797	0.603122			0.159097
	D3Z456	-0.467932			1.16997				Q8K596	0.388465			0.0370113
	Q9WV03	-0.467932			0.678316				P63038	-0.37707			0.653332
	Q8C8K1	-0.467932			0.598099				Q8CC27	0.362891			0.0333586
	P16283	-0.465938			0.680604				P60843	0.612588			0.266504
	Q8BWF0	-0.465938			0.917723				Q60972	0.0621217			0.401181
	Q09XV5	-0.463947			0.641925				Q9D1N2	0.290424			0.0961183
	Q02788	-0.463947			0.64528				Q3UQ84	0.0867838			0.328478
	D3Z340	-0.463947			0.629044				Q91ZJ5	0.352759			0.0470195
	Q9D0C4	-0.463947			0.658216				Q3U9G9	0.282143			0.148393
	Q3U9H3	-0.461959			0.577601				Q78IK4	-0.16004			0.383071
	Q8CDI7	-0.461959			0.603321				Q8C788	0.920674			0.540984
	E9Q2B0	-0.461959			0.651964				Q62048	0.465713			0.0290232
	Q64442	-0.461959			0.887009				Q64337	1.16221			1.17632
	G3UVW5	-0.459973			0.685695				Q8CA44	-0.595097			1.25523
	Q62219	-0.459973			1.12218				Q8BLF1	-0.226004			0.458623
	Q3UUQ7	-0.45799			0.621093				Q9D924	-0.375197			1.38495
	Q3TQB2	-0.454032			0.584725				Q9CPT4	0.604071			0.186678
	Q9EQ20	-0.454032			0.628544				Q9JJV2	0.672652			0.353215
	Q9WVT6	-0.452057			0.620539				Q8BJ03	1.28924			1.17215
	P01631	-0.452057			0.670339				Q8VE95	-0.323733			0.704878
	B7ZCF5	-0.452057			0.741272				Q8R0P4	0.428678			0.0197068
	Q8BWT1	-0.450084			0.622095				Q925F2	0.137504			0.247801
	Q80YW9	-0.448115			0.709314				Q3UW53	0.799916			0.451594
	Q62087	-0.448115			0.92877				Q8VCG4	-0.579922			1.45583
	E9PV38	-0.442222			0.623159				P28653	0.885184			0.576938
	Q3V132	-0.440263			0.776368				Q9DB29	0.815575			0.515543
	D3YTT4	-0.440263			1.11137				Q921F4	0.54893			0.129067
	G3X924	-0.440263			0.656085				Q3UFY7	0.769772			0.416332
	Q60936	-0.438307			0.60452				Q91YQ5	0.595504			0.24976
	Q9CWY6	-0.436354			0.566004				Q6XPS7	-0.351074			1.20132
	A0A338P6W9	-0.434403			0.691899				Q9WV54	0.884403			0.557223
	P40936	-0.434403			1.0619				Q3V009	0.481299			0.0672501
	A0A1L1SRY4	-0.434403			0.640539				P14231	-0.00144342			0.332522
	Q9DCL4	-0.432455			0.584973				Q5FW60	0.400538			0.0139907
	O35683	-0.432455			0.662376				Q9DC22	0.116365			0.217015
	D6REH1	-0.432455			1.02952				P23953	-0.295128			0.543778
	Q80TE0	-0.432455			0.592167				Q499X9	-0.442222			1.59701
	Q9D0G0	-0.430509			0.922398				P61022	0.0593553			0.361429
	P47738	-0.426625			0.584757				Q9Z0E6	0.362891			0.0451599
	P24549	-0.426625			0.782156				Q9D6Z0	0.611645			0.171757
	P14142	-0.426625			0.58339				Q3UHU8	0.154454			0.213135
	F8WGB3	-0.426625			0.584069				Q9JI59	0.423309			0.0417731
	A0A5F8MPB2	-0.424688			0.693699				Q9ERK4	0.883621			0.574299
	Q8BUY5	-0.424688			0.980447				Q8VCU2	-0.424688			1.018
	Q8BTM8	-0.424688			0.583053				P68181	0.745883			0.305925
	D3YU12	-0.424688			0.598863				Q9CZD3	0.271426			0.0280904
	E9QMY1	-0.424688			0.972935				P62874	0.916859			0.6466
	Q3TUQ5	-0.424688			0.688998				Q8BS72	0.650765			0.269253
	A0A3B2W7H4	-0.422752			0.616175				Q9CQU0	0.438293			0.00866083
	O35099	-0.422752			0.646187				B9EIZ7	0.8024			0.453862
	A2A6T4	-0.422752			0.617777				P45591	0.801573			0.471706
	B1AWC8	-0.42082			0.598255				Q8R010	0.219091			0.196083
	A0A0G2JGL8	-0.42082			0.571985				A2ADY9	-0.0394883			0.597082
	O09174	-0.41889			0.831638				D3YXN0	0.575312			0.151824
	A2AS47	-0.41889			0.560462				Q62351	-0.204233			0.860666
	P59279	-0.41889			0.60265				Q62426	0.97966			0.914997
	O08738	-0.416962			0.830206				Q9Z1G4	0.803227			0.457862
	A0A0U1RNX2	-0.416962			0.667488				P56695	0.838347			0.60975
	Q3TGW2	-0.416962			0.570822				A2AT93	0.762136			0.308746
	Q6PDN3	-0.416962			0.777779				Q8VEA4	0.840765			0.512378
	Q9CWD7	-0.416962			0.604128				P54728	0.415759			0.0938635
	Q6NVE9	-0.416962			0.670854				Q99J08	-0.242977			0.666816
	A2A4P3	-0.415038			0.565214				Q9CQW2	0.202888			0.0638692
	Q8VCA8	-0.415038			1.06403				A0A286YD34	0.882839			0.561247
	Q3TBW2	-0.411195			1.03715				P12815	0.343692			0.0738858
	A0A075B5N6	-0.411195			0.613251				G3X8Y1	0.217851			0.20298
	Q9CXJ1	-0.411195			0.884005				Q91W50	0.39835			0.0237064
	Q9DC29	-0.407364			0.576538				P58871	0.290424			0.0840197
	P56389	-0.407364			0.54681				P59017	0.105678			0.128171
	Q9D6M3	-0.407364			1.0389				P16546	0.240009			0.190055
	Q8BYM8	-0.407364			1.05167				Q9DBB5	0.185232			0.182543
	Q8BTG7	-0.407364			0.571778				D3YYS6	0.0840643			0.146291
	Q9D1M0	-0.407364			0.978109				E9PYK3	0.792439			0.445585
	E9PWU4	-0.405451			0.549793				Q924T2	-0.222633			0.909025
	Q91WS0	-0.405451			0.648104				Q91YM4	-0.184425			0.611837
	O35604	-0.405451			0.657607				Q9Z1Q2	0.425459			0.00687377
	P35486	-0.405451			0.551108				Q9EPM5	0.855192			0.573853
	Q8JZN5	-0.403542			0.547982				A0A075B5Y4	-0.00578235			0.320058
	Q6ZQ12	-0.403542			0.594797				F8WJK8	0.459432			0.128428
	Q99JY0	-0.403542			0.546743				A0A1W2P7A1	0.517024			0.17735
	A0A0R4J0S3	-0.401635			0.544251				Q501J6	0.585924			0.183286
	Q9JJR8	-0.401635			0.597234				Q9DB34	0.687061			0.289594
	P08249	-0.39973			0.541407				P62983	0.593593			0.248235
	A0A1Y7VN19	-0.397828			0.876773				P35831	0.680774			0.240382
	O89016	-0.397828			0.604638				Q9D2N9	0.922198			0.550275
	Q60591	-0.397828			0.595291				P15626	0.571434			0.226769
	A0A668KL57	-0.397828			0.539945				G3X9E8	-0.0380063			0.640549
	Q9D273	-0.395929			0.601542				P43276	0.613532			0.263803
	Q9DCS2	-0.395929			0.569997				Q8R0G9	0.763836			0.337554
	P49222	-0.395929			0.884256				Q9QUM9	0.320773			0.024961
	P97370	-0.394032			1.01049				Q9D1C8	0.509949			0.0903882
	A4QPC5	-0.392137			0.577762				Q4V9V3	0.912267			0.488297
	E9PWQ3	-0.392137			0.529238				Q9JJI8	0.192825			0.140962
	Q7TT37	-0.392137			0.539169				Q9D1Q4	0.974529			0.591644
	Q99N90	-0.390245			0.587289				A0A1L1SUC4	0.896853			0.512284
	Q8BG81	-0.390245			0.524649				Q6A4J8	0.512985			0.101005
	P32261	-0.388355			0.523802				Q9CPP6	-0.483985			0.804073
	P16406	-0.388355			0.592314				P15306	0.589763			0.161847
	A0A075B5Y3	-0.388355			0.561403				Q3UHJ0	0.0881416			0.36615
	Q8BP40	-0.386468			0.760954				A0A668KL65	0.549916			0.206788
	Q8R3G1	-0.386468			0.566929				P61014	-0.139236			0.361507
	Q8CHT0	-0.384584			0.517888				P80314	0.326537			0.0294953
	Q9DC51	-0.384584			0.775021				Q8BLY2	-0.07552			0.65833
	Q2VLH6	-0.384584			0.562708				F6RJV6	0.691534			0.300581
	P07309	-0.384584			0.519626				Q3V117	0.365133			0.0283176
	Q9CRB6	-0.384584			0.966061				P97290	0.269033			0.139674
	Q8BVE3	-0.384584			0.515362				Q99JR1	0.0813396			0.23404
	Q9CQE3	-0.382702			0.527794				Q80V94	0.295135			0.0571721
	A0A087WRG0	-0.382702			0.587892				Q9CQ48	-0.382702			1.247
	A0A1W2P7X0	-0.382702			0.896235				P98203	0.52707			0.119224
	Q9D2G2	-0.382702			0.51476				Q8BSL7	0.685267			0.286219
	P0CW03	-0.382702			0.56824				Q8K3W2	0.838347			0.560148
	Q99M71	-0.380822			0.568787				Q8BFR5	-0.463947			0.775822
	Q9D1H6	-0.378945			1.06457				Q8R5C5	0.784085			0.462602
	Q99N15	-0.37707			0.507478				Q6PGF7	0.471968			0.0577659
	Q91VA7	-0.37707			0.508279				Q61411	0.182692			0.180344
	Q9D7N6	-0.375197			0.576335				P51150	0.265437			0.010708
	P25911	-0.375197			0.639646				P62082	0.299831			0.0112783
	Q3TIU4	-0.373327			0.51026				G3X8R0	0.624803			0.278772
	Q8BZ52	-0.373327			0.997252				A0A0R4J083	-0.479955			0.798976
	O35857	-0.373327			0.741201				Q3U4W8	0.476122			0.142367
	Q60935	-0.37146			0.501803				Q80U63	0.157044			0.2938
	P70404	-0.37146			0.498665				E9PYH2	-0.177882			0.766424
	O35459	-0.369595			0.494916				A2A8U2	0.279768			0.0916289
	Q921S7	-0.367732			0.747594				Q99KV1	0.550901			0.14389
	A0A5F8MPE1	-0.367732			0.558109				Q9QXZ0	0.636915			0.290246
	Q9QXB9	-0.367732			0.908732				Q6P9R2	0.473008			0.0701559
	Q5M8N4	-0.367732			0.652406				Q8VED9	1.02574			0.854607
	Q8VEM8	-0.367732			0.493468				Q9CQC7	-0.756331			1.26116
	D3Z2A4	-0.367732			0.579751				P48722	0.311503			0.00683132
	Q07235	-0.365871			0.541245				P09542	0.0143553			0.208127
	Q3TVI8	-0.365871			0.980954				P63276	0.320773			0.0252487
	P08226	-0.364013			0.777024				Q8BH58	0.295135			0.130245
	B2C3G8	-0.364013			0.585073				Q5SWT3	-0.291592			0.772589
	E9Q804	-0.362158			0.493863				Q3UFS0	0.509949			0.0925765
	Q9CQ91	-0.362158			0.485566				A0A0B4J1E2	-0.263612			0.663545
	Q6P9J5	-0.360305			0.493259				B2M1R6	0.627607			0.280861
	Q8BWM0	-0.360305			0.483415				Q9QZH3	0.24732			0.0826072
	P62830	-0.358454			0.811586				P11531	0.372952			0.0622892
	D3YVP5	-0.358454			0.865541				P97351	0.312665			0.019528
	P41317	-0.358454			0.582697				Q8BHF7	-0.231075			0.598912
	Q9CQE1	-0.358454			0.537895				P54822	0.0854247			0.144999
	Q5NCS9	-0.356606			0.540882				Q8R1Q8	0.631337			0.285217
	G3UX26	-0.356606			0.477397				Q9CWI3	0.751892			0.331075
	Q71FD7	-0.354759			0.942371				Q8R1F1	0.604071			0.171035
	Q9D880	-0.354759			0.729773				Q8BVQ9	0.454176			0.124524
	Q9CQR6	-0.354759			0.544299				A0A1D5RLW5	0.238787			0.14521
	Q9CR76	-0.354759			0.525037				P60710	0.72334			0.382098
	J3QMG3	-0.354759			0.475627				P24270	0.57628			0.23126
	Q61733	-0.352916			0.848591				A2AMM0	0.296311			0.00874082
	E9Q4M2	-0.352916			0.883421				P62962	0.839153			0.518273
	Q9D1R1	-0.351074			0.585649				Q3U186	-0.139236			0.620874
	Q3U0B3	-0.351074			0.900308				P70372	0.629473			0.294731
	P53986	-0.351074			0.729947				Q3TR20	0.549916			0.119795
	Q9Z2Q5	-0.349235			0.539793				Q9ER00	0.753605			0.475458
	Q9CXJ4	-0.349235			0.729541				O70481	0.267835			0.0681609
	Q9JHI5	-0.347399			0.464691				Q8C7R4	0.444667			0.0380155
	P56501	-0.347399			0.538314				A1BN54	1.33571			1.28827
	Q63961	-0.345564			0.517728				Q61469	0.464668			0.0654089
	F6RJE8	-0.343732			0.529513				Q9DB15	-0.179515			0.838892
	Q8CEZ1	-0.343732			0.520397				Q8R3E3	0.422233			0.00856196
	Q8R086	-0.343732			0.897542				P12979	-0.60165			0.99123
	B1AV77	-0.341903			0.810067				Q9CY73	-0.129734			0.728174
	Q9DCV4	-0.341903			0.821915				O08797	0.909197			0.608358
	Q8BMS1	-0.341903			0.455752				O55222	0.619178			0.273087
	P00329	-0.340075			0.891228				Q8K3H0	0.799916			0.515067
	E9QLJ0	-0.340075			0.964932				Q9CR61	-0.514573			0.850604
	Q91YM4	-0.340075			0.886383				Q9DCB8	-0.027675			0.465779
	Q3ULD5	-0.340075			0.451729				Q8VEE0	1.18206			1.05921
	A0A0R4J050	-0.33825			0.510582				P19123	0.24123			0.0273842
	Q3TQI7	-0.33825			0.519391				D3YUM1	-0.508403			0.841881
	Q04857	-0.336428			0.448091				Q8K0C8	-0.0664274			0.565628
	Q3UHU8	-0.336428			0.523716				Q9DCT5	0.792439			0.426248
	Q8CD26	-0.336428			0.498279				Q91ZR1	0.708408			0.285049
	Q8QZR5	-0.334607			0.512922				Q61703	0.146655			0.297857
	Q5SQX6	-0.334607			0.468407				Q8CBB7	0.84318			0.568345
	Q9CZR8	-0.334607			0.453838				K3W4S6	0.182692			0.0683481
	P97449	-0.332789			0.903802				P68369	1.12631			0.925784
	P51881	-0.330973			0.441058				D3Z689	0.331132			0.0751775
	O08543	-0.330973			0.468415				A0A0A6YW28	0.492622			0.0581606
	Q923B6	-0.330973			0.712623				Q9WUD1	1.02715			0.888511
	Q8K2I1	-0.330973			0.531938				Q9CR59	-0.21424			0.744871
	Q9CPR5	-0.32916			0.919935				P24668	0.721591			0.358644
	O08715	-0.32916			0.833395				A2AJQ0	-0.158429			0.382144
	P07310	-0.32916			0.438444				O35682	0.585924			0.240655
	Q62425	-0.32916			0.437922				Q6ZWX6	0.49057			0.138061
	Q64433	-0.327348			0.435513				Q8CG72	0.740712			0.317388
	Q99MQ4	-0.327348			0.903517				P62631	0.0172093			0.205173
	A0A075B5W7	-0.327348			0.463956				Q6KAR6	0.75873			0.329768
	Q9CRB8	-0.327348			0.49103				Q8VBV7	0.301002			0.10337
	P70232	-0.327348			0.870591				Q9DAW9	0.499782			0.101809
	Q8R1F5	-0.327348			0.805211				Q7TSI3	0.167358			0.287066
	Q9JJL8	-0.327348			0.496049				O35632	0.635058			0.214314
	P04925	-0.325539			0.594193				F6T2S0	-0.120294			0.341231
	Q3TJD7	-0.325539			0.630706				Q9CPV4	0.340277			0.0383654
	O35435	-0.323733			0.892284				Q8K0L0	0.650765			0.251014
	Q8BGN2	-0.323733			0.526725				A0A0R4J0Q5	0.340277			0.0384092
	Q64462	-0.321928			0.798473				Q61334	0.530071			0.118031
	A0A1Y7VLZ7	-0.321928			0.458161				P63328	0.617298			0.227829
	O08796	-0.320126			0.449532				E9QP99	0.318461			0.0913124
	Q3V0P3	-0.320126			0.718742				Q9R0Y5	-0.0543923			0.272698
	E9Q1K3	-0.318326			0.808615				Q9CXZ1	-0.465938			0.778752
	Q9JI39	-0.318326			0.876866				Q8K370	0.0894981			0.234978
	Q9QZZ6	-0.318326			0.421108				O55100	0.168642			0.255627
	Q8CI78	-0.318326			0.539268				A0A0N4SVS6	0.0342157			0.473386
	B1AU25	-0.316528			0.418582				Q60715	0.770618			0.446149
	P30115	-0.316528			0.490889				A2AQ17	-0.288065			1.06974
	P42703	-0.316528			0.526188				S4R2J8	0.0229004			0.337117
	Q9CRB9	-0.316528			0.840682				A0A2R8VI30	0.391768			0.0205985
	Q9R112	-0.316528			0.594044				Q9JLH8	-0.518701			1.59017
	P59016	-0.316528			0.545126				P09055	0.662661			0.31723
	Q9DBL9	-0.314733			0.494311				Q99N93	-0.300448			1.08352
	P63038	-0.314733			0.416851				Q91V55	0.387363			0.072132
	A0A1B0GSA8	-0.314733			0.480982				A0A1W2P7Q6	-0.21424			0.579921
	E9Q4K0	-0.314733			0.61641				Q9JJ00	0.8024			0.387648
	Q9ERV1	-0.314733			0.483055				P16332	-0.529073			0.874233
	Q924T2	-0.312939			0.789241				Q9CR51	0.823749			0.41739
	Q99N96	-0.312939			0.748485				Q8BIW1	0.537048			0.1854
	P21550	-0.312939			0.41499				Q8C483	0.52707			0.153324
	A0A0B4J1H8	-0.312939			0.817325				A6H611	-0.268817			1.12782
	Q9D281	-0.312939			0.533748				Q923T9	0.685267			0.306439
	O88990	-0.311148			0.664707				A0A338P6K2	0.54201			0.199468
	A0A0R4J0B4	-0.309359			0.538587				Q60590	0.50284			0.0954184
	Q6PE65	-0.309359			0.542103				O88532	0.57628			0.142451
	Q9CQH3	-0.305788			0.423968				Q8BH48	0.154454			0.0896169
	Q99LC5	-0.304006			0.40289				E9Q1U2	0.607863			0.261472
	Q9ER35	-0.304006			0.601682				O08532	0.625738			0.279447
	Q6S9I2	-0.304006			0.491034				Q9CQ75	-0.22095			0.454359
	P58468	-0.304006			0.470505				Q9CPW4	1.25641			1.24373
	Q99MR9	-0.302226			0.774253				E9Q557	0.708408			0.365414
	A2AFI3	-0.302226			0.471195				Q62418	1.16157			1.29827
	Q5GIG6	-0.300448			0.747597				Q9CPW2	-0.137648			0.622991
	D3Z3Q3	-0.300448			0.485075				Q02248	0.735522			0.395621
	Q6VVW5	-0.298673			0.492815				Q3TWW8	0.72334			0.377109
	Q8BJE2	-0.298673			0.482422				Q99L13	-0.186065			0.412776
	A0A5F8MPL9	-0.298673			0.513688				Q8BPI2	0.972325			0.600931
	Q91WD5	-0.298673			0.394534				Q9EQI8	-0.569179			1.85843
	Q91ZA3	-0.298673			0.394072				Q6PB93	0.750178			0.346647
	Q9Z2I9	-0.298673			0.394191				G3X972	0.515006			0.0822548
	Q8K0Z7	-0.298673			0.812544				Q6ZQ38	0.83754			0.534269
	Q3V009	-0.298673			0.535674				Q9Z130	0.567545			0.140846
	Q8K2M0	-0.296899			0.706987				Q9CPX6	0.770618			0.350396
	O35887	-0.296899			0.646429				P60766	0.566572			0.221824
	Q3URE1	-0.296899			0.892464				Q8BGF6	0.0593553			0.362053
	Q6PIP5	-0.296899			0.42227				K3W4S4	-0.217591			0.671586
	Q9CQ62	-0.295128			0.390456				F8WHP8	-0.522841			0.865923
	Q80YD1	-0.295128			0.793424				P55284	0.0551956			0.464387
	Q9DB77	-0.295128			0.390264				Q6URW6	0.974529			0.697025
	Q4PZA2	-0.295128			0.493835				Q9Z2I9	-0.533242			0.880401
	D3YYT1	-0.295128			0.530089				Q8C0L8	0.958286			0.562044
	Q8BGR9	-0.295128			0.455986				Q6P069	0.618239			0.26842
	F8VPV0	-0.293359			0.448621				P61924	0.690641			0.293345
	P50544	-0.293359			0.3883				A2API8	0.865523			0.469047
	Q9CXW2	-0.291592			0.809295				Q9WTZ1	0.362891			0.0244723
	P97384	-0.291592			0.725303				Q923Z3	-0.249822			0.629227
	D3YY81	-0.291592			0.532836				Q91V76	0.961253			0.757208
	Q06770	-0.289827			0.695917				Q9D0T1	1.02219			0.788526
	Q8CC86	-0.289827			0.696422				P28659	0.388465			0.0320265
	F6SFF5	-0.289827			0.382534				Q9CZW5	0.226509			0.0373077
	Q8R1Q3	-0.288065			0.465803				A0A0R4J1W0	1.22219			1.08385
	E9QLS6	-0.288065			0.409712				P70207	-0.229382			0.646622
	Q60932	-0.288065			0.381198				A0A338P7L8	1.10568			0.915046
	J3QNT7	-0.286304			0.490338				P11499	0.0565835			0.169701
	E9Q3I4	-0.286304			0.455539				P21460	0.54201			0.163468
	P45952	-0.286304			0.376655				Q9QXD8	0.947105			0.688524
	Q9DBB9	-0.284546			0.764706				Q8C3X2	-0.182786			0.613563
	Q5SUQ9	-0.284546			0.426758				Q9CZ30	0.298658			0.0106486
	D3Z041	-0.284546			0.374974				Q62095	0.678973			0.334238
	Q9D2V6	-0.284546			0.589352				Q9CQT1	0.522056			0.104806
	B1AQD4	-0.28279			0.437597				A0A0R4J0B5	0.807355			0.369934
	Q9JIG7	-0.281036			0.472691				Q8BGH2	-0.14401			0.366096
	Q9Z126	-0.281036			0.417203				G3X9Q1	0.734655			0.357403
	F6X1P1	-0.281036			0.686445				P52825	-0.637109			1.04968
	A0A0G2JE33	-0.281036			0.714489				Q8VEE1	1.27202			1.17132
	Q3TFP0	-0.281036			0.753949				Q8BMS4	-0.545824			1.16676
	P08228	-0.281036			0.438771				A2AIM4	-0.0409718			0.259526
	A2AKU9	-0.279284			0.368127				Q9D2G2	-0.498179			0.828341
	Q03265	-0.277534			0.366263				O70435	0.333424			0.0336373
	D3Z7P0	-0.277534			0.463947				E9Q616	0.69332			0.349519
	A0A0A0MQ68	-0.277534			0.366573				Q8BGA9	-0.343732			1.32421
	P11152	-0.277534			0.36706				Q9R0H0	-0.128156			0.68754
	A0A0A6YWP7	-0.277534			0.42687				P57780	0.899949			0.59546
	E9QNL5	-0.277534			0.443526				Q921X9	1.03069			0.677471
	Q91VT4	-0.275786			0.502755				E9PUR2	0.62293			0.27627
	Q9CXS4	-0.275786			0.450372				Q924X2	-0.369595			0.64099
	P35505	-0.275786			0.687756				Q9D711	1.35445			1.27888
	G5E897	-0.275786			0.713725				B0QZL1	0.285698			0.142452
	F6ZXW2	-0.274041			0.440003				Q9D2Z4	0.23634			0.100893
	Q9WVP6	-0.274041			0.430589				B7ZCI2	0.0200576			0.202697
	D3YTP8	-0.274041			0.455481				Q64511	0.598365			0.176978
	Q9DAK9	-0.272297			0.461796				O08547	0.632268			0.251258
	A0A0R4J140	-0.272297			0.787571				Q9R0M4	0.0370307			0.45023
	Q3USJ8	-0.272297			0.404724				P97855	0.267835			0.0469403
	Q8VE70	-0.272297			0.483482				Q99KG3	1.40272			1.19392
	Q9D6K5	-0.272297			0.669356				Q8BMS1	-0.736966			1.22385
	D3Z3N4	-0.270556			0.604649				O89086	1.13619			1.1844
	Q9Z175	-0.270556			0.571584				Q61033	0.435095			0.0564302
	Q8R0Y8	-0.268817			0.66403				Q6ZWQ7	0.916094			0.635799
	Q8CGN5	-0.268817			0.491018				O89051	0.848798			0.54675
	Q8VCN9	-0.268817			0.435899				Q99JY9	1.00144			0.735856
	Q9D0S9	-0.26708			0.351179				Q99MR8	-0.608232			1.0032
	Q99J39	-0.26708			0.475673				P26231	0.829444			0.505477
	A0A1B0GSV1	-0.265345			0.740739				Q9WVD5	0.461529			0.0496459
	Q9DB20	-0.265345			0.34964				Q6ZPJ3	0.403813			0.00595004
	Q05816	-0.265345			0.441577				P63248	0.952334			0.664408
	Q9CWE0	-0.265345			0.705757				Q9Z255	0.885184			0.465027
	Q922E6	-0.263612			0.449436				Q9D8Z6	1.44573			1.26309
	Q9ERS2	-0.263612			0.346699				Q99KF1	0.686164			0.314094
	Q3UH93	-0.263612			0.38976				Q505D7	-0.318326			1.18773
	Q922B1	-0.261881			0.345815				D6RCI4	0.298658			0.0727296
	Q9D0J4	-0.261881			0.584955				Q8BJS4	0.520045			0.166921
	P43023	-0.261881			0.345125				Q9DBS5	0.444667			0.0165986
	P55772	-0.261881			0.799073				Q8VBT9	0.436162			0.0285949
	D3Z7J3	-0.261881			0.428908				Q9CPS6	-0.244685			1.09254
	O35129	-0.261881			0.345455				Q922B1	-0.0365259			0.255934
	Q9DBG1	-0.261881			0.443949				B2RXT3	-0.682696			1.12705
	F8WHP8	-0.260152			0.34328				E9QQ96	0.353888			0.0116309
	A0A5F8MQ25	-0.260152			0.427023				H3BK59	0.252173			0.110223
	P54071	-0.258425			0.340842				Q8R0X2	0.360645			0.0332625
	Q08857	-0.258425			0.341851				P70296	0.324235			0.027469
	Q8CGB6	-0.258425			0.438021				Z4YL78	0.551885			0.14367
	P97930	-0.258425			0.432982				Q8R180	0.375178			0.015124
	E0CYJ9	-0.258425			0.473413				Q91YN5	0.491597			0.0689796
	Q9R078	-0.2567			0.814756				Q8K019	0.770618			0.355857
	F7BCN0	-0.2567			0.470131				Q99LT0	0.372952			0.0135711
	P98086	-0.2567			0.468011				Q9D666	0.388465			0.00016191
	P00158	-0.2567			0.767451				P22599	-0.516636			0.856158
	Q8R1I1	-0.2567			0.33769				G3UYF9	0.533065			0.124967
	Q810C0	-0.2567			0.645303				A0A3B2W479	0.563646			0.129504
	Q9DBL7	-0.254978			0.493501				Q5BKP2	0.305679			0.0756115
	A2AQN4	-0.254978			0.740476				Q9CQ22	0.0908534			0.363575
	D3YV69	-0.254978			0.72826				Q7SIG6	0.730314			0.40552
	Q99KI0	-0.253257			0.33316				Q9D1G1	0.0370307			0.409645
	A2APM3	-0.253257			0.448913				Q6IRU2	0.75446			0.416941
	O08749	-0.253257			0.334854				P50428	0.842375			0.392004
	Q60597	-0.251539			0.331696				Q99M07	0.24732			0.0947361
	Q8R0F8	-0.251539			0.7516				Q9CQR6	0.356144			0.0692071
	P40240	-0.251539			0.668425				A2AHJ7	0.644318			0.187785
	A0A338P6P0	-0.251539			0.377822				P83940	0.480265			0.129081
	P30416	-0.251539			0.683124				P97333	0.591679			0.172272
	A0A0N4SWI4	-0.251539			0.721681				P01872	-0.22095			0.954323
	P63330	-0.251539			0.491509				Q8C0L0	0.289244			0.14851
	A0A140LJ79	-0.251539			0.457796				Q91VR5	0.508936			0.170621
	G5E895	-0.249822			0.329371				Q9CRA7	-0.426625			1.49766
	P28843	-0.249822			0.623509				P18872	0.286881			0.0342208
	A0A5F8MPF0	-0.248108			0.433078				P16283	0.121679			0.29035
	Q91V16	-0.246395			0.657303				Q01339	-0.018878			0.279903
	Q9DB70	-0.246395			0.57377				Q9D1P4	0.200379			0.224674
	P11352	-0.246395			0.352544				Q8BWF0	-0.444184			0.74661
	O88829	-0.246395			0.416636				O89079	0.651683			0.268893
	Q8R3D1	-0.246395			0.416341				P02463	0.526069			0.118555
	A0A494B9P4	-0.246395			0.428948				Q8R2P8	0.240009			0.0277389
	Q8BH43	-0.246395			0.372333				Q6GT24	0.243669			0.0497027
	Q5FWI3	-0.244685			0.405298				Q9DBL1	-0.298673			0.549883
	Q9Z0X4	-0.244685			0.430043				P06745	0.327687			0.0299654
	P97807	-0.244685			0.323817				Q78IK2	-0.595097			0.980937
	P26443	-0.244685			0.323096				Q9QZF2	0.372952			0.0368009
	D3Z4I3	-0.244685			0.383027				Q62261	0.339137			0.0380699
	Q99J99	-0.242977			0.751564				O35685	0.39835			0.0476804
	E9Q0J2	-0.242977			0.424702				A0A1D5RMI0	0.536053			0.131966
	A0A1W2P8E1	-0.24127			0.636092				P19221	0.0703893			0.265631
	O08600	-0.24127			0.546133				Q8BYU6	0.553852			0.119276
	P18525	-0.24127			0.393961				Q9EPL8	0.842375			0.619716
	Q8R2U0	-0.24127			0.536572				E9Q933	0.231432			0.188365
	Q9DBL1	-0.24127			0.31921				Q8BX10	0.37629			0.0187857
	Q9R0P5	-0.239566			0.317536				A2BE93	0.374066			0.0373464
	A0A1Y7VM56	-0.239566			0.622605				A0A1B0GRA5	0.332278			0.0307743
	E9PU87	-0.239566			0.536933				A0A5F8MPQ4	1.00432			0.935374
	Q62351	-0.237864			0.770855				Q9CQ69	-0.498179			0.825501
	Q9D0I6	-0.237864			0.392992				O35609	0.603122			0.174555
	Q00623	-0.236164			0.646724				Q8CBY1	0.71721			0.303188
	Q6PKB0	-0.236164			0.443033				P97379	0.339137			0.052325
	Q61035	-0.236164			0.68391				Q62176	0.424385			0.0054096
	Q9EQI8	-0.234465			0.773188				A2A5R2	0.182692			0.13356
	Q80YV4	-0.234465			0.628361				P48772	-0.176251			0.798957
	P29812	-0.234465			0.310648				Q6ZWZ2	0.226509			0.135531
	Q9DB96	-0.234465			0.419281				Q99PR8	0.638769			0.292103
	B7ZN28	-0.234465			0.41467				Q6NVE9	-0.320126			1.23192
	P48962	-0.232769			0.307651				P14115	0.275007			0.0423149
	D3YY50	-0.232769			0.515644				A0A171KXD3	0.492622			0.0751513
	Q64522	-0.232769			0.306972				Q3U9H3	0.858379			0.399315
	Q8BRU6	-0.232769			0.364283				A0A1B0GRV0	0.0935602			0.184443
	Q80U95	-0.232769			0.532612				Q8VBZ3	0.381837			0.0074675
	Q921H8	-0.231075			0.742264				P01837	-0.362158			0.873296
	O88967	-0.231075			0.540114				Q8BTM8	0.469886			0.137298
	Q9QYB8	-0.231075			0.409778				Q99JY0	-0.739372			1.22897
	Q9CQ69	-0.231075			0.38115				Q91YR1	0.925999			0.660057
	O35943	-0.231075			0.578121				Q78RX3	-0.0409718			0.523393
	Q6PB66	-0.231075			0.3057				Q9ERE7	0.377401			0.0389061
	A0A140LHA2	-0.231075			0.670802				E0CZD9	0.564622			0.116185
	Q9JJH1	-0.231075			0.438058				P97822	0.799916			0.440792
	Q9JLH8	-0.231075			0.670331				Q3UH68	0.561693			0.217823
	Q01063	-0.229382			0.384572				Q8K3J1	-0.422752			0.714822
	Q91YR1	-0.229382			0.574991				Q05816	0.370722			0.0348892
	Q80ZS3	-0.227692			0.382382				Q8BTY1	-0.0938791			0.705162
	F6U775	-0.227692			0.498122				Q64378	0.519039			0.101056
	P49135	-0.227692			0.357998				E9Q0J5	0.259423			0.10501
	A0A075B5M7	-0.227692			0.599652				P16406	0.377401			0.0130998
	A0A2R8VI94	-0.227692			0.648307				P62754	0.311503			0.066104
	Q9CZ13	-0.226004			0.298353				Q8K182	0.178874			0.241186
	A2AMS3	-0.226004			0.597149				P00397	0.583038			0.230767
	P52825	-0.224317			0.296351				Q3U2G2	0.485427			0.150194
	Q9EQF2	-0.224317			0.381869				Q99L43	0.826193			0.495277
	P52503	-0.224317			0.29757				P29758	-0.45799			0.768375
	Q9CQF8	-0.224317			0.389837				G5E866	0.646163			0.270425
	Q505K2	-0.222633			0.366848				Q8BTS3	0.407081			0.0086343
	Q99L20	-0.222633			0.471212				Q9QZ06	0.303342			0.0920561
	A0A3B2WBH9	-0.222633			0.392982				Q3TZT4	0.355016			0.0243843
	F8WJ64	-0.22095			0.293509				Q5I1X5	0.58111			0.167999
	Q9WTP7	-0.22095			0.293627				A0A0A6YY75	0.918386			0.679875
	A0A2R8VK72	-0.22095			0.757454				Q3TBW2	-0.526992			1.6338
	Q505D7	-0.22095			0.580412				P0C7N9	0.403813			0.0217982
	Q8K2B3	-0.22095			0.29271				Q9EP89	-0.222633			0.949365
	Q8BYL4	-0.22095			0.652965				Q8BTV2	0.480265			0.0667883
	Q9QXC1	-0.21927			0.569397				Q80SZ7	0.871844			0.650802
	Q99LC3	-0.21927			0.290384				P46935	0.763836			0.42729
	E9QQ96	-0.21927			0.399283				Q9CQZ5	-0.650635			1.07287
	Q99M01	-0.21927			0.663131				Q9QYB1	0.626673			0.279847
	P62835	-0.21927			0.650283				D3YUP6	0.705757			0.277324
	Q8BR90	-0.21927			0.530874				D3Z3N4	0.27262			0.118698
	Q8R296	-0.21927			0.660325				Q8BGC4	-0.101598			0.32012
	A2AIR2	-0.217591			0.382541				P62270	0.333424			0.0336173
	E9Q9B0	-0.217591			0.383251				Q99PT1	0.573375			0.228458
	Q8BLF1	-0.217591			0.289839				Q9WVC3	0.555816			0.145515
	E9Q0A7	-0.217591			0.399419				Q9DB60	0.284514			0.00128857
	F8WHT5	-0.217591			0.504535				P35441	-0.541618			1.48566
	Q80ZW2	-0.217591			0.436668				Q8VEK3	0.599318			0.253413
	P99028	-0.215915			0.28692				Q9QYA2	-0.195946			0.533346
	Q9DBC0	-0.215915			0.410094				P97370	0.222805			0.189811
	Q76LS9	-0.215915			0.418881				Q8CAQ8	-0.345564			0.609962
	P36552	-0.21424			0.467179				O88990	-0.0306192			0.249121
	Q3UGX2	-0.21424			0.28417				A0A2R8W6G1	0.973795			0.647542
	Q3UVL4	-0.21424			0.379158				A0A1L1STC6	0.643394			0.254332
	E9QAC9	-0.212568			0.679158				E9Q6D8	0.155749			0.204849
	Q9DCM2	-0.212568			0.682277				Q8K2M0	-0.373327			1.23863
	Q8BFW7	-0.212568			0.5874				Q91XH6	1.07176			0.794276
	Q99M04	-0.212568			0.421006				Q3TGS9	0.289244			0.0622391
	P63030	-0.212568			0.281793				A0A494BBA8	0.434028			0.056756
	Q924X2	-0.210897			0.280428				Q8R2K3	-0.027675			0.347333
	A0A452J8A5	-0.210897			0.279954				Q3U0S6	0.0200576			0.528903
	A0A0R4J137	-0.210897			0.388713				A0A1B0GX24	0.441483			0.0243364
	Q9CQQ7	-0.209228			0.278279				O70622	0.964214			0.790927
	Q3V117	-0.209228			0.565416				P84078	0.621993			0.275702
	Q8CAQ8	-0.209228			0.278518				Q3U2P1	0.751892			0.288442
	Q9DC70	-0.209228			0.278297				A2AVJ7	0.836732			0.514584
	Q8K3J1	-0.209228			0.27845				Q9DB27	0.318461			0.0865661
	Q5SWT3	-0.209228			0.353496				Q8CJ67	-0.199255			0.606643
	Q8CC35	-0.209228			0.455265				P62849	0.399445			0.0341851
	Q9JKY7	-0.207561			0.401844				Q8VCW8	-0.0664274			0.285623
	Q9CYH2	-0.207561			0.514656				P10711	1.15769			1.16458
	A0A3Q4EI31	-0.205896			0.36761				P61089	0.663572			0.318026
	Q8BH59	-0.204233			0.273507				A0A0R4J094	-0.454032			0.760952
	Q9CR68	-0.204233			0.27173				Q6PA06	0.107018			0.38412
	Q9CQ40	-0.202572			0.481084				Q8K2Q7	0.623867			0.196253
	Q6PD31	-0.202572			0.581871				Q91YL3	0.15056			0.177656
	Q8VCE6	-0.200913			0.372938				Q9JIS8	0.639695			0.203985
	Q9CPQ8	-0.200913			0.683381				Q8CI04	0.299831			0.0755603
	P01655	-0.200913			0.630674				Q8BL66	0.704872			0.351356
	Q8CC88	-0.200913			0.268414				Q91V16	-0.207561			1.00144
	P50285	-0.199255			0.517076				Q8CGY6	0.275007			0.00473595
	Q91YP0	-0.199255			0.526911				O35309	0.768078			0.348417
	P05202	-0.1976			0.264332				A0A140LHR3	0.75446			0.392961
	Q9D5T0	-0.1976			0.584411				Q3TJZ6	0.477159			0.0669562
	Q6PE15	-0.1976			0.646837				A0A1Y7VJN6	-0.0923402			0.43584
	Q9DCM0	-0.1976			0.558204				Q5SUC9	-0.345564			0.926744
	P49817	-0.195946			0.263187				Q8VDJ3	0.347099			0.0431161
	Q6PFD9	-0.195946			0.340036				A0A0R4J1Z3	1.00935			0.72078
	Q8BKY8	-0.195946			0.661591				Q8BPB5	1.05172			0.813972
	E9Q175	-0.195946			0.416028				Q8R035	-0.465938			1.67794
	A0A0R4J1R9	-0.194295			0.557475				Q8K2Q9	-0.104697			0.430225
	Q91VM9	-0.194295			0.259801				Q9DBC0	0.238787			0.122284
	G3UXL2	-0.194295			0.663266				Q3B7Z2	0.197865			0.0690966
	Q9D0K2	-0.194295			0.260645				Q91VD9	-0.42082			0.714197
	A0A668KLV9	-0.192645			0.581727				P34884	0.711935			0.362832
	Q7TSV4	-0.192645			0.562374				Q9D6Y9	0.333424			0.03391
	Q9CPW3	-0.190997			0.436091				A2AWP8	0.745883			0.37923
	Q9QZQ8	-0.190997			0.680663				A2AL77	-0.184425			0.478055
	P53395	-0.190997			0.257426				Q9CZ42	-0.0232698			0.242944
	Q99LD8	-0.190997			0.614418				Q61102	0.00144197			0.494235
	F6SIZ7	-0.190997			0.37765				O08528	0.130931			0.108353
	Q99JR6	-0.189351			0.661381				Q60902	0.530071			0.189431
	P42232	-0.189351			0.5517				B2RUG9	0.563646			0.135766
	Q9Z0E6	-0.187707			0.564697				Q7TMG8	-0.558517			0.921169
	G3UYJ7	-0.187707			0.590253				P31750	0.361768			0.0276839
	Q3U5F4	-0.187707			0.367287				Q9WUP7	0.141433			0.332922
	Q91WU0	-0.186065			0.327797				Q60631	0.815575			0.554225
	P82347	-0.186065			0.368344				Q8BP40	-0.522841			1.603
	Q91VF2	-0.186065			0.336545				Q3TMH2	0.175045			0.234359
	Q923D5	-0.186065			0.40832				Q9CR00	1.04054			0.822351
	Q99M87	-0.184425			0.676924				Q3U3J1	-0.365871			0.637541
	P35330	-0.184425			0.402766				P67984	0.477159			0.128423
	F6RX99	-0.184425			0.374332				Q9DCN1	0.37629			0.0443532
	Q61171	-0.184425			0.248953				Q9CPR4	0.255803			0.0175549
	Q9D172	-0.182786			0.247083				E9Q7G0	0.35727			0.0554238
	Q9D824	-0.182786			0.524964				P35979	0.454176			0.109417
	A0A0M3HEQ0	-0.182786			0.468035				E9QN70	0.051024			0.174978
	Q8CBC4	-0.181149			0.349733				Q9Z2Y3	0.232661			0.180949
	P70274	-0.181149			0.647141				Q7TPR4	0.768078			0.337902
	Q9JK42	-0.179515			0.407436				Q80W54	0.446786			0.0373873
	P55284	-0.179515			0.592816				Q8BUK6	0.440421			0.0291425
	Q99MR8	-0.179515			0.24277				P26883	0.56267			0.218978
	Q6PCP5	-0.179515			0.279106				Q60935	0.159629			0.271004
	P28665	-0.179515			0.243631				A0A1B0GS68	0.455229			0.108007
	A0A1L1STE6	-0.177882			0.241903				Q9JJU8	1.0895			1.06873
	Q61554	-0.176251			0.560592				Q8CG76	-0.24127			0.478638
	A0A1B0GSB4	-0.176251			0.359314				Q9JHZ2	0.379621			0.0055272
	Q91VD9	-0.174621			0.237889				Q8CFX3	0.0551956			0.262794
	Q8BGC4	-0.174621			0.525744				Q14C51	-0.174621			0.94463
	Q9Z2Y8	-0.174621			0.47592				Q91YQ3	0.267835			0.0927391
	P62897	-0.172994			0.236075				Q9DBM2	-0.612637			1.17861
	P01660	-0.172994			0.333342				Q9DB70	-0.077041			0.414368
	Q9DCV7	-0.172994			0.583719				A0A0J9YU62	0.314986			0.0767961
	Q99MR6	-0.172994			0.341198				P26369	0.498761			0.0735832
	Q8R4N0	-0.171368			0.234512				Q8JZM0	0.077243			0.247632
	P04627	-0.171368			0.334052				Q8C570	0.710173			0.277643
	P23953	-0.169745			0.23135				Q9CWS0	0.801573			0.423312
	Q9EP72	-0.169745			0.310327				F6Y616	0.405992			0.00572041
	Q8VDN2	-0.169745			0.230934				O70591	0.382944			0.00101531
	P70280	-0.169745			0.321448				P05201	0			0.220412
	Q811C2	-0.168123			0.345885				Q5SQY2	0.271426			0.100414
	Q9QX60	-0.168123			0.442987				Q641P0	-0.236164			0.618959
	E9Q1J7	-0.168123			0.229232				P47915	0.243669			0.129315
	Q1MX41	-0.168123			0.340248				Q9QZ08	0.566572			0.150823
	Q9D051	-0.168123			0.230351				Q9DCS9	-0.405451			0.691928
	O09005	-0.168123			0.305124				P63168	1.08474			1.10339
	P31786	-0.166503			0.228581				Q7TNS2	0.22033			0.161233
	Q9DCW4	-0.166503			0.227937				Q8K0D5	-0.334607			0.596124
	A0A0U1RNF2	-0.166503			0.517064				D3Z600	1.09491			0.814544
	O08911	-0.166503			0.493059				Q9JIZ9	0.538041			0.113842
	E9PUH7	-0.166503			0.395612				G3XA17	0.46048			0.0789282
	Q8CBY0	-0.164884			0.558695				P14152	-0.0454314			0.264585
	Q9QZ85	-0.164884			0.349214				P48787	-0.0306192			0.249772
	A0A140LHT6	-0.163268			0.327602				P57716	0.631337			0.212226
	Q9CR62	-0.163268			0.224751				E9Q4Q2	0.528071			0.0971488
	P47199	-0.163268			0.57138				Q9CYW4	-0.281036			0.772121
	Q8CGF7	-0.163268			0.661027				A0A0N4SVK8	0.732052			0.39188
	Q8R1S0	-0.163268			0.22525				Q8VCM8	0.427606			0.0021739
	Q64133	-0.161653			0.571662				Q9CQN6	0.407081			0.00097368
	Q00493	-0.161653			0.452089				P40336	0.319618			0.0245324
	H7BX01	-0.161653			0.222682				P11087	0.940355			0.834178
	V9GX50	-0.161653			0.316528				P58059	0.138814			0.21052
	Q64471	-0.161653			0.31473				Q6NV83	1.02361			0.70829
	Q6XPS7	-0.161653			0.565616				Q8BK64	0.428678			0.0808167
	Q9WVL0	-0.161653			0.582661				Q8QZY6	0.263034			0.094269
	A2ADE0	-0.161653			0.308316				Q5ND29	0.144046			0.300669
	Q9ERN0	-0.161653			0.359777				G3X9J1	0.493647			0.157491
	Q9Z0G2	-0.161653			0.328141				Q8C3V4	0.587845			0.168863
	Q8BND5	-0.161653			0.561838				A8DUK4	-0.41889			0.710813
	P00405	-0.16004			0.220175				O70423	0.296311			0.110818
	Q99KK9	-0.16004			0.453401				A0A1L1STE6	-0.394032			0.676138
	Q8BIJ6	-0.16004			0.219835				Q8R050	0.655352			0.306493
	Q91ZE0	-0.16004			0.5296				Q91YX5	0.571434			0.139395
	A0A1L1SS76	-0.16004			0.347701				Q9ERF3	0.78073			0.397157
	Q2TPA8	-0.158429			0.21838				P70404	-0.486004			0.808225
	A0A0R4J1G9	-0.158429			0.332488				P48678	0.953079			0.667157
	P0DN34	-0.158429			0.218971				Q6P5E4	0.530071			0.177366
	Q9JI75	-0.158429			0.606882				O88456	0.618239			0.264891
	O35566	-0.15682			0.305569				E9QKR0	0.49774			0.160403
	Q9JJW5	-0.15682			0.217366				Q8R0F8	-0.378945			1.45449
	O70622	-0.15682			0.537402				Q8VDG5	0.414677			0.0009137
	Q8JZQ2	-0.155213			0.214502				Q62384	0.183963			0.136208
	A2RTF1	-0.155213			0.31582				A0A140LHT6	-0.212568			0.826889
	Q922E4	-0.155213			0.554345				E0CYV0	0.410341			0.0894147
	O54865	-0.155213			0.337292				Q8R307	0.40163			0.0142707
	A0A075B5V0	-0.153607			0.345357				Q9WVK4	0.409255			0.0887525
	Q8BMF3	-0.153607			0.214108				Q9JMG7	0.688852			0.296902
	Q3TIX9	-0.153607			0.325412				Q5F285	-0.174621			0.87168
	Q8BMF4	-0.152003			0.211157				O35129	-0.579922			0.954043
	Q61011	-0.152003			0.338124				Q8BH43	0.60027			0.180274
	Q9DCT2	-0.152003			0.211023				P19157	0.171207			0.0772542
	P09671	-0.152003			0.211427				G3X925	-0.452057			0.920268
	A2A841	-0.150401			0.440336				Q99LY9	-0.424688			0.717537
	Q8VED9	-0.150401			0.33656				Q9CYG7	0.464668			0.0425207
	D3Z090	-0.150401			0.340176				P51175	-0.00433459			0.550681
	G3X960	-0.150401			0.210633				Q9CXJ1	-0.118727			0.792875
	A8C756	-0.150401			0.291905				Q8BJU2	0.669934			0.234147
	P55292	-0.148801			0.494964				Q62189	0.83996			0.51703
	Q8CHP8	-0.148801			0.528477				Q9DBR7	0.91533			0.774307
	O35969	-0.148801			0.294098				Q9R059	0.867896			0.46708
	P62849	-0.147202			0.445135				Q9ET54	0.786596			0.45386
	Q6ZPU9	-0.147202			0.360852				Q8R317	0.560715			0.153642
	Q8R3K3	-0.147202			0.308575				Q8BWR2	-0.26708			0.65681
	P47857	-0.145605			0.205199				P53994	0.568519			0.223811
	O35855	-0.145605			0.204128				E9Q317	0.341417			0.0412414
	Q8CG14	-0.145605			0.306428				Q9DBS1	1.11103			1.13204
	P62073	-0.145605			0.298152				Q8K3K8	0.0758749			0.277507
	H3BL56	-0.145605			0.204872				A0A494BAG1	0.186501			0.165757
	Q60949	-0.145605			0.517022				Q91YS8	0.951588			0.767159
	Q9D404	-0.14401			0.285508				P19096	0.831877			0.478465
	Q8BXV2	-0.14401			0.555289				Q9CQZ6	-0.438307			0.737589
	P16125	-0.14401			0.202569				Q9EQH2	0.105678			0.34303
	A0A0R4J023	-0.14401			0.360981				P97372	0.361768			0.0538672
	Q791V5	-0.14401			0.20203				Q91YS7	0.458382			0.0262739
	Q9DCT8	-0.142417			0.577686				Q8R016	0.215368			0.201501
	A0A286YDC5	-0.142417			0.525469				A0A0R4IZY0	0.818032			0.491607
	Q8K1J6	-0.140826			0.313745				Q05793	-0.0291464			0.407925
	P10649	-0.140826			0.199088				P00920	-0.524915			0.867555
	Q9D1X0	-0.140826			0.462812				E9Q7M2	1.29042			1.06941
	E9QAJ9	-0.140826			0.327664				P62827	0.482332			0.147284
	P67778	-0.139236			0.196574				Q9D7N9	0.0299829			0.428704
	Q91V89	-0.139236			0.329774				F8VQ52	0.0908534			0.239038
	Q99JR1	-0.139236			0.310228				Q8R1B4	0.377401			0.0653025
	O89023	-0.139236			0.400094				Q3V493	0.577248			0.144694
	Q8BZ03	-0.137648			0.29928				G3X8Y3	0.519039			0.116543
	Q8CAP3	-0.137648			0.320565				Q9CR64	1.25882			1.11588
	Q3U2A8	-0.137648			0.319915				Q9JIF7	0.852798			0.620645
	Q924U4	-0.136062			0.342021				P49443	0.392867			0.0163403
	Q9D9V3	-0.136062			0.304178				Q91VC3	0.478195			0.124695
	Q9CPW2	-0.136062			0.427429				Q61160	0.402722			0.00361647
	B2RXT3	-0.136062			0.194648				Q8CI32	0.508936			0.0895052
	P21278	-0.134477			0.562242				A0A0R4J034	0.556797			0.128759
	Q9CYW4	-0.134477			0.436701				A0A0R4J0F2	0.775683			0.365788
	Q9Z2C5	-0.134477			0.574171				Q9QZQ8	0.412511			0.0758628
	Q9CWG8	-0.134477			0.555466				Q3UDC3	0.575312			0.220593
	A0A6I8MWZ9	-0.132894			0.349574				Q8R2U0	0.601221			0.158097
	Q8K4F5	-0.132894			0.219269				G3UVV4	0.00575927			0.215717
	K3W4N7	-0.132894			0.279659				Q8CIN4	0.605968			0.21049
	A0A494BA87	-0.131313			0.304192				D3Z7X0	-0.459973			0.771188
	Q149B8	-0.131313			0.515082				B7ZNL2	0.183963			0.0828434
	Q04207	-0.131313			0.318276				Q9Z204	0.648005			0.313849
	P01898	-0.129734			0.477717				Q9QUM0	-0.397828			0.989714
	Q9DAT5	-0.129734			0.329822				P15116	0.771463			0.436632
	D3YZN4	-0.128156			0.479159				Q99MD9	0.916859			0.531356
	Q9QZH3	-0.128156			0.34083				Q9CQN1	-0.166503			0.391259
	Q9CQE2	-0.128156			0.308973				P55292	0.647084			0.26335
	E9PVA6	-0.126581			0.315582				Q5F2E7	0.436162			0.0322581
	Q921G7	-0.126581			0.18438				Q9ERG0	0.782409			0.436935
	P62077	-0.126581			0.510433				Q5XF89	-0.426625			1.01463
	Q9CQR4	-0.125006			0.181159				Q8VCI5	-0.115597			0.75037
	Q8BNW9	-0.125006			0.284813				P27773	0.757023			0.419966
	G3X957	-0.125006			0.275739				O08997	0.854395			0.537315
	P38647	-0.125006			0.181858				Q9JJC6	-0.215915			0.709152
	Q9CYA6	-0.125006			0.292282				P56480	-0.483985			0.804919
	E9PXX9	-0.123434			0.30656				A0A0B4J1K5	1.26183			1.00282
	Q5SV41	-0.121863			0.316051				B9EHT6	0.483364			0.148881
	Q91ZM2	-0.121863			0.282417				P97807	-0.504305			0.834727
	B7ZNL3	-0.121863			0.291078				A0A0R4J0U8	0.320773			0.0506471
	P56480	-0.118727			0.17537				Q68FF6	0.412511			0.00392277
	P48758	-0.118727			0.571308				P50544	-0.639355			1.052
	Q9CPP6	-0.118727			0.175389				Q9D6J5	-0.558517			0.919545
	Q80X45	-0.118727			0.269102				Q9CQ00	-0.0588937			0.673093
	E9PUX0	-0.118727			0.283453				P04104	0.372952			0.0179922
	P62746	-0.118727			0.309742				P68372	0.58111			0.236156
	Q99LD9	-0.118727			0.332601				Q91XF0	-0.194295			0.524813
	Q9D7J9	-0.117161			0.431391				A0A0B4J1H7	-0.121863			0.485264
	A0A075B5T3	-0.117161			0.278897				P58064	-0.192645			0.659007
	E0CYE2	-0.117161			0.300773				A0A498WGK2	0.632268			0.255228
	Q9CWD8	-0.117161			0.499215				P50172	-0.184425			0.619854
	G3UZ01	-0.117161			0.341516				P47811	-0.0985055			0.694118
	G5E8R3	-0.117161			0.17282				Q9JHK5	0.441483			0.0312807
	Q8VE95	-0.117161			0.285156				Q61166	0.883621			0.593427
	Q3U213	-0.115597			0.278752				A0A1B0GSH8	0.175045			0.190813
	Q9CZU6	-0.114035			0.169703				Q6P3D0	0.604071			0.183943
	E0CYX9	-0.114035			0.328012				Q9JMH6	0.739848			0.420836
	Q3UIR3	-0.114035			0.284654				Q8VCT3	0.134878			0.337752
	Q922U2	-0.114035			0.51217				P50462	0.90766			0.60616
	Q8CCM6	-0.114035			0.272693				Q66JS6	0.45628			0.0704062
	E9Q401	-0.114035			0.169401				Q99LB2	-0.469929			0.783679
	Q9D710	-0.114035			0.385756				Q80V42	0.392867			0.00378258
	P50171	-0.112475			0.474227				P35290	-0.494109			1.01943
	Q80UY1	-0.112475			0.292963				O70194	0.452068			0.042507
	G5E814	-0.112475			0.168074				Q8CI70	0.171207			0.0772058
	Q9DCZ4	-0.112475			0.168478				Q148W8	0.323082			0.0690164
	Q8BK03	-0.112475			0.300498				Q8R4H2	0.356144			0.0340326
	Q8BUU7	-0.112475			0.297887				Q8K268	0.0565835			0.344536
	P03921	-0.112475			0.168865				Q6DFZ1	0.111031			0.210079
	Q9D1L9	-0.112475			0.279315				Q9DB20	-0.573467			0.945203
	A0A1W2P758	-0.110916			0.25956				Q9WVE8	0.244887			0.0245057
	A0A0R4J083	-0.110916			0.167412				P62843	0.194087			0.212096
	Q3TTW5	-0.110916			0.280848				Q9D1I5	-0.529073			0.874648
	Q6P9J9	-0.109359			0.292771				Q8K2T4	-0.524915			1.63945
	G3X8R5	-0.109359			0.308307				Q9R0L6	0.511974			0.0872482
	Q60961	-0.109359			0.543382				O35943	-0.39973			0.928992
	Q9DCI9	-0.107803			0.297402				P97390	0.62293			0.193825
	Q9CY73	-0.107803			0.53767				Q62087	0.257011			0.153731
	P97494	-0.107803			0.301864				Q9DCA2	-0.440263			1.06878
	P99029	-0.107803			0.163591				A0A1W2P7K6	0.60502			0.187487
	D3YX27	-0.107803			0.535561				O55028	-0.0740006			0.662027
	P54116	-0.107803			0.391461				Q8BFU3	0.0717627			0.320665
	Q8BJZ4	-0.106249			0.390385				Q99N15	-0.293359			0.541346
	Q9D1N9	-0.106249			0.348408				Q91XD2	-0.171368			0.594084
	Q8BHC4	-0.106249			0.492586				Q91VT4	-0.314733			0.569971
	G5E829	-0.106249			0.390756				Q9D7N3	-0.115597			0.778663
	Q99JR5	-0.106249			0.389813				Q8K2Q5	-0.336428			1.02148
	A2APY7	-0.103147			0.48387				P46460	0.458382			0.045772
	F8WHU5	-0.103147			0.308104				P61164	0.462576			0.131358
	P62806	-0.101598			0.15741				Q91XD6	0.587845			0.192433
	Q9D6J6	-0.101598			0.157109				Q8K274	-0.018878			0.419384
	Q99L13	-0.100051			0.155379				P59708	0.372952			0.0139691
	Q9QYR9	-0.100051			0.156046				Q9CY34	-0.0394883			0.660902
	H3BLL2	-0.100051			0.234466				Q8K215	-0.452057			1.64133
	Q9CZ42	-0.100051			0.241759				P59041	-0.121863			0.447331
	Q9D1C3	-0.100051			0.491497				Q9DB77	-0.632629			1.04134
	Q8C3X4	-0.100051			0.503638				Q62219	0.708408			0.271893
	Q5IRJ6	-0.100051			0.47623				P41317	0.0813396			0.289896
	Q9JKF7	-0.0985055			0.43304				Q9Z2U1	0.533065			0.192026
	P59266	-0.0985055			0.291399				Q6RUT7	-0.126581			0.62069
	Q62036	-0.0985055			0.483612				A0A338P7E3	0.822934			0.459242
	A2AGD9	-0.0985055			0.241198				Q8CHY3	0.832688			0.3946
	Q8BFU2	-0.0985055			0.15393				L7N451	0.015783			0.308709
	D3YUM1	-0.0985055			0.153415				Q6PHQ8	0			0.313316
	Q9R0M6	-0.0985055			0.421966				Q6PB44	0.67717			0.232389
	Q4ACU6	-0.0985055			0.278508				Q9D614	0.415759			0.0105258
	Q8QZT1	-0.0969617			0.152888				Q3URS9	-0.242977			0.947072
	P68433	-0.0969617			0.482368				Q5XJY5	0.778209			0.444515
	P01635	-0.0969617			0.252406				Q8BWM0	-0.293359			0.541525
	Q8BTY1	-0.0969617			0.454176				Q9D1E6	0.770618			0.445258
	Q60520	-0.0969617			0.277667				D3Z030	-0.0101344			0.591815
	Q6ZPJ3	-0.0954196			0.451581				E9QLJ0	0.10165			0.131576
	Q91WX5	-0.0954196			0.284157				Q8CIH5	0.685267			0.295546
	Q9CZR2	-0.0954196			0.284575				Q9JI78	-0.0232698			0.411237
	Q8K224	-0.0954196			0.276793				P43275	0.972325			0.812069
	P59708	-0.0954196			0.312806				Q61171	0.0285692			0.194567
	P03953	-0.0938791			0.444061				A0A668KLB7	0.41684			0.0583342
	Q811U4	-0.0938791			0.412104				Q3TIU4	0.736388			0.297993
	A0A0R3P9C8	-0.0938791			0.149604				O55106	0.674461			0.299895
	E0CX53	-0.0938791			0.251431				Q07417	-0.500218			0.828744
	Q99KQ4	-0.0923402			0.148149				Q9CWE0	0.446786			0.0275581
	P14115	-0.0908029			0.256624				Q9DBG6	0.80488			0.505383
	O54724	-0.0908029			0.341386				P59326	0.364012			0.0269726
	A0A2I3BRM6	-0.0908029			0.240272				Q9JME7	0.495695			0.0639582
	P39655	-0.0908029			0.392865				Q9CRC9	-0.109359			0.501586
	Q91ZR1	-0.0908029			0.253393				Q6PKB0	0.364012			0.0220735
	Q8BTN3	-0.0908029			0.483491				P62331	1.05242			0.742958
	Q9Z0H8	-0.0892673			0.262235				P49138	-0.103147			0.701762
	P70671	-0.0892673			0.285339				Q9JHU9	0.345964			0.0343109
	Q8VC30	-0.0892673			0.271444				Q9D1D4	0.585924			0.230991
	F6VQ81	-0.0892673			0.459466				Q9CZ04	0.328836			0.0914135
	Q3TW96	-0.0892673			0.462769				Q91VR7	0.691534			0.326523
	D3YYS6	-0.0877334			0.404665				P01027	0.222805			0.0402316
	Q3V156	-0.0877334			0.465173				P11152	0.285698			0.00184208
	Q8CFV9	-0.0877334			0.463815				D3Z7P3	0.339137			0.031084
	F6VK94	-0.0877334			0.260978				Q8BVQ5	0.539035			0.103451
	Q99N87	-0.086201			0.251037				E9QAQ5	0.462576			0.108476
	D3Z7X0	-0.086201			0.140834				Q9R078	-0.442222			1.11911
	O88792	-0.086201			0.255522				Q80W22	-0.120294			0.481292
	Q6P3A8	-0.0846703			0.139794				F6SJM7	0.777367			0.338152
	Q99N93	-0.0846703			0.49738				A0A0R4IZX2	0.041243			0.230208
	Q8VCT3	-0.0846703			0.456232				O35381	0.478195			0.143801
	B1AU60	-0.0846703			0.287439				P70274	0.395063			0.00162847
	P63094	-0.0846703			0.138883				P42925	-0.222633			0.966412
	Q925E7	-0.0846703			0.269255				A0A571BD95	0.41684			0.00620941
	Q8BL82	-0.0831412			0.243322				Q9DB76	-0.422752			0.911886
	Q8R2G6	-0.0831412			0.246508				O09118	-0.22095			0.612557
	Q9D853	-0.0831412			0.250101				Q8C2Q7	0.452068			0.122654
	O70209	-0.0831412			0.449888				Q8BXN7	-0.506353			1.10303
	G3UYE5	-0.0831412			0.465995				Q8BGB8	-0.011588			0.519888
	Q3TYJ1	-0.0831412			0.273316				Q8BT60	0.660837			0.258432
	A0A0J9YV10	-0.0831412			0.25932				Q80X90	0.479231			0.145406
	P48774	-0.0816138			0.217224				D3Z5K6	-0.279284			1.15324
	A0A1B0GSL4	-0.0816138			0.474394				Q9D1X0	0.752749			0.467193
	Q91UZ1	-0.0800879			0.243044				F8WIE5	0.27858			0.00277951
	Q9QYB5	-0.0800879			0.405942				P62830	0.347099			0.0430402
	Q02566	-0.0800879			0.134937				Q8CAA7	0.205393			0.129687
	D3Z4J9	-0.0785637			0.470149				Q9R000	0.00575927			0.437407
	A0A087WQM3	-0.0785637			0.265376				Q99KH8	0.24245			0.16698
	P48772	-0.077041			0.394241				Q9QZE7	0.440421			0.0900295
	A0A494B908	-0.077041			0.131613				Q9QXT0	1.01507			0.773638
	Q8BGH2	-0.077041			0.131607				Q8BGQ7	0.734655			0.397927
	Q9CQV5	-0.07552			0.256979				Q8BIG7	0.293959			0.0882241
	O70571	-0.07552			0.491605				Q3UIZ8	0.0496308			0.176224
	Q9WVJ3	-0.07552			0.267067				Q91WU5	0.341417			0.0508584
	P01027	-0.07552			0.130598				Q8CHC4	0.524064			0.10275
	Q60675	-0.07552			0.130992				P47757	0.348232			0.0442788
	P51885	-0.07552			0.295282				Q3TYK3	0.949348			0.637272
	F6QSC4	-0.07552			0.289959				Q7TMF3	-0.461959			0.772307
	Q3UBZ5	-0.07552			0.26586				P97315	0.805705			0.514675
	Q9CZN7	-0.07552			0.369003				Q8R3B1	0.348232			0.0701009
	D3YXA7	-0.07552			0.223759				Q99JY4	0.173767			0.177206
	Q3TIR1	-0.07552			0.245053				P28867	0.614474			0.189047
	P24668	-0.0740006			0.252636				P56873	0.155749			0.203673
	O35218	-0.0740006			0.271519				A0A0R4J0M9	0.350497			0.0236491
	E9PWR4	-0.0740006			0.337503				Q8BP48	0.788268			0.460524
	Q8BJD1	-0.0740006			0.261874				Q9D967	0.689746			0.360667
	Q7TST5	-0.0740006			0.128727				P63321	0.045443			0.298644
	E0CZ22	-0.0740006			0.229871				Q9Z2Z6	-0.260152			0.500059
	A0A1Y7VIX3	-0.0724827			0.127898				P14576	0.305679			0.0272301
	A0A0N4SV74	-0.0724827			0.242814				Q9Z2I0	-0.358454			0.626125
	Q9D7A8	-0.0709665			0.207611				G3X928	0.720716			0.370776
	Q9Z2A9	-0.0709665			0.261383				A2AQ07	0.457332			0.0425725
	Q8C0M9	-0.0709665			0.434811				Q8BP67	0.0840643			0.146713
	E9Q8I9	-0.0709665			0.302679				Q9DBP5	0.615416			0.262725
	Q8R404	-0.0694519			0.123652				Q3UZG4	0.306845			0.0100598
	Q9CQJ8	-0.0694519			0.123596				Q9CQA1	1.04404			0.835397
	A0A571BEC9	-0.0694519			0.509153				F2Z490	0.0243197			0.350399
	Q9JLR1	-0.0694519			0.255205				O88685	0.420078			0.097329
	Q9CXV1	-0.0694519			0.427599				Q9QYG0	-0.0203404			0.23979
	Q5RL20	-0.0679388			0.228878				Q9CQV5	-0.446148			1.18858
	A0A0R4J1H0	-0.0679388			0.257948				Q8BR90	0.851999			0.428545
	O35127	-0.0679388			0.409851				O70251	0.568519			0.2241
	P51655	-0.0664274			0.233125				Q5U430	0.655352			0.248164
	Q00724	-0.0664274			0.395484				Q9QXK3	0.507921			0.16916
	Q8VCR3	-0.0664274			0.249705				P10922	0.0172093			0.204864
	Q8K0L0	-0.0649175			0.366122				P62748	0.741575			0.32452
	A0A3B2W812	-0.0649175			0.259401				Q9CXJ4	-0.0484122			0.266949
	Q8QZY6	-0.0649175			0.25521				Q80XI4	0.209141			0.153118
	Q9CQC7	-0.0634092			0.198026				A2AMS3	-0.110916			0.627106
	Q504M2	-0.0634092			0.24939				P97449	1.12102			1.13478
	Q9CPQ3	-0.0619024			0.4379				P70168	0.702214			0.358344
	Q9JHL1	-0.0619024			0.227513				Q9JLI8	0.551885			0.136557
	Q9D6J5	-0.0619024			0.116936				P70452	0.551885			0.126142
	P29758	-0.0619024			0.116754				Q921L5	0.762136			0.31722
	Q8K4T3	-0.0619024			0.286573				E9Q800	-0.0394883			0.258364
	Q07968	-0.0603973			0.232889				Q60854	0.957543			0.674052
	P31428	-0.0603973			0.337329				Q8CC35	0.337996			0.037247
	Q6ZQ89	-0.0603973			0.201767				P49935	0.569491			0.14794
	Q7TMG8	-0.0603973			0.11523				Q9R0M6	0.192825			0.168108
	Q91UZ5	-0.0588937			0.271324				O08992	1.0321			1.0214
	Q8VCF0	-0.0588937			0.378391				Q8QZY9	0.659925			0.224938
	Q3URS9	-0.0588937			0.336407				Q8C0L9	0.1137			0.288869
	Q9CRD0	-0.0588937			0.454026				Q9QYI5	0.454176			0.0412674
	P97467	-0.0588937			0.470112				Q9CQF3	0.686164			0.262445
	P97414	-0.0588937			0.222215				A0A5F8MP96	0.501821			0.0855019
	P49935	-0.0588937			0.226611				P62264	0.260628			0.0143171
	P61028	-0.0588937			0.233748				P68134	-0.120294			0.340584
	E9Q4Z2	-0.0573917			0.336222				P13707	0.215368			0.0455326
	Z4YL55	-0.0573917			0.259735				Q9D9V3	-0.0634092			0.521188
	Q8K4Q8	-0.0573917			0.232471				Q8BMF4	-0.490051			0.814699
	Q8BFR5	-0.0573917			0.112459				D3YYU8	0.855192			0.57952
	Q9Z2E1	-0.0573917			0.213901				P82350	0.273814			0.00593127
	Q3UEB4	-0.0573917			0.227449				Q6P8X1	1.00935			0.920878
	Q9EPC5	-0.0573917			0.258308				Q9WUB4	0.589763			0.1748
	D3YVF8	-0.0573917			0.217445				Q922H4	0.69332			0.259845
	Q99JY4	-0.0558912			0.427786				E9QNY8	0.777367			0.419587
	B1ART2	-0.0558912			0.242281				Q9DBK7	0.205393			0.136911
	A0A5F8MPW1	-0.0543923			0.241347				O08529	0.649845			0.303729
	O08599	-0.0543923			0.395151				Q8R164	-0.347399			0.613333
	G3X983	-0.0543923			0.268389				P0DJF2	0.0186342			0.328216
	Q8VDI7	-0.0543923			0.33533				D3YX27	-0.277534			0.729092
	Q60739	-0.052895			0.240201				Q9CR39	0.735522			0.318789
	Q99LB2	-0.052895			0.107761				Q6ZWQ9	1.13816			0.94479
	Q9WUB3	-0.052895			0.107768				Q9DB73	0.305679			0.0965223
	O88441	-0.052895			0.107605				Q9CQX2	-0.174621			0.40075
	Q9CPU4	-0.052895			0.113479				P16627	1.08678			0.876927
	Q8BFZ1	-0.052895			0.417593				Q9D0L7	0.00863031			0.407349
	Q3U3J1	-0.0513991			0.106749				P49182	0.0496308			0.367661
	Q9D0M3	-0.0513991			0.106244				Q9D0D3	-0.0954196			0.460056
	P53702	-0.0513991			0.238881				O70139	0.867106			0.458985
	Q9CPW9	-0.0513991			0.215223				Q8C7H1	-0.50226			0.834273
	P35282	-0.0513991			0.361957				P47809	0.424385			0.0168626
	S4R2F3	-0.0499049			0.162307				O35887	0.846393			0.535846
	E9QLB2	-0.0499049			0.195794				Q8BYL4	-0.373327			1.16048
	E9PVM9	-0.0499049			0.236717				P32020	-0.150401			0.372827
	Q8BJU9	-0.0499049			0.229835				A0A1W2P6X3	0.535058			0.105364
	D3Z3L3	-0.0499049			0.218717				P62855	0.660837			0.218353
	Q5ND50	-0.0484122			0.228258				Q6ZQI3	0.851999			0.542039
	Q8R123	-0.0484122			0.389932				F7CFT1	0.149259			0.18605
	Q52L67	-0.0484122			0.276222				Q60996	0.516015			0.09863
	Q9CPU2	-0.0484122			0.149997				Q8BJY1	0.520045			0.171971
	D3Z4J5	-0.046921			0.226411				P21278	0.485427			0.110413
	A0A0R4J0G0	-0.046921			0.429612				Q9DBB8	0.293959			0.111228
	Q922H2	-0.0454314			0.224768				Q99L45	0.491597			0.0798046
	Q925F2	-0.0454314			0.301554				P26516	0.38405			0.0699109
	Q61838	-0.0454314			0.100382				Q9CY16	-0.442222			1.31917
	Q8JZL3	-0.0454314			0.252995				Q5M8N4	-0.465938			0.779202
	Q91W67	-0.0454314			0.206212				P35385	1.14796			0.960232
	Q3UDP0	-0.0454314			0.253442				Q8BFW7	1.25882			1.14871
	Q8BHC9	-0.0439433			0.429969				P13020	0.558757			0.215233
	A0A0G2JDV3	-0.0439433			0.322566				P70195	0.31034			0.00908354
	G3UVV4	-0.0439433			0.0997723				Q8K0P3	-0.209228			0.595539
	Q9CZP5	-0.0439433			0.301164				A0A075B5N9	0.147958			0.158136
	O09111	-0.0439433			0.0992744				Q01149	0.328836			0.010803
	Q9JHK5	-0.0439433			0.318621				O54988	0.475085			0.0964555
	P35487	-0.0439433			0.344531				B8JJ69	-0.535332			1.45207
	D3Z5N5	-0.0424568			0.252035				Q9D6Z1	0.402722			0.0130452
	O89112	-0.0424568			0.409678				Z4YJW0	0.399445			0.0059439
	O88630	-0.0424568			0.24968				P58389	0.655352			0.24938
	Q9Z2C4	-0.0424568			0.223317				Q8BKC5	0.558757			0.215012
	Q07417	-0.0424568			0.0986733				Q8K1M6	0.404903			0.00635314
	Q65CL1	-0.0409718			0.211334				Q8CJ53	0.302173			0.0143278
	Q921H9	-0.0409718			0.310653				Q91WM2	-0.190997			0.953814
	P56391	-0.0409718			0.0968161				Q14CH7	0.209141			0.168842
	Q9JHW2	-0.0409718			0.103516				Q9DCS3	-0.137648			0.440933
	Q91XH5	-0.0409718			0.45285				Q9WTI7	0.40163			0.0832133
	Q80X90	-0.0394883			0.412844				Q8K273	0.0854247			0.2649
	A0A1Y7VK55	-0.0394883			0.238719				Q8R105	0.577248			0.232068
	Q8BWR2	-0.0394883			0.233305				Q9DBH5	0.506907			0.14805
	Q8BKZ9	-0.0394883			0.411984				A0A087WPX0	0.810649			0.36378
	Q9ERR7	-0.0394883			0.253701				Q9CQF0	-0.579922			1.8021
	P97478	-0.0380063			0.151908				Q99N94	-0.33825			1.1701
	Q3UMF0	-0.0365259			0.306924				Q91XU3	0.347099			0.0357606
	P10518	-0.0365259			0.26671				Q3TXS7	0.453122			0.123853
	A2AQ25	-0.0365259			0.206385				Q9CZS1	-0.140826			0.762753
	P56375	-0.035047			0.215706				Q60973	0.617298			0.223994
	P62322	-0.035047			0.228874				P07309	-0.284546			0.531168
	Q8R1K4	-0.0335695			0.197064				Q9D6Y7	0.296311			0.00924258
	A0A1B0GR08	-0.0335695			0.217095				Q8R127	-0.446148			0.750746
	A0A1Y7VN70	-0.0335695			0.406964				Q9DAT5	-0.518701			1.48577
	Q64523	-0.0335695			0.248223				Q8BWT1	-0.662004			1.09451
	B7ZCI2	-0.0335695			0.0889423				O88441	-0.239566			0.476319
	Q14CH7	-0.0320936			0.383729				Q9R0E2	0.538041			0.112092
	Q9ES83	-0.0320936			0.36293				Q3TJD7	0.642471			0.246103
	P24472	-0.0320936			0.400568				A0A087WRY3	-0.155213			0.37805
	Q7TMF3	-0.0320936			0.0877018				Q8CIE6	0.551885			0.20033
	A0A286YDD7	-0.0320936			0.193485				Q922I7	0.945608			0.657626
	Q9WUR9	-0.0306192			0.419714				Q9CQ91	-0.592919			0.977049
	O55033	-0.0306192			0.227903				P36552	-0.0985055			0.526694
	Q9CPV3	-0.0291464			0.207189				Q8K1R7	0.397255			0.00054016
	Q8BWP8	-0.0291464			0.201076				P62737	0.238787			0.0286867
	Q5U458	-0.0291464			0.150197				Q9D8L3	0.937344			0.713563
	Q61249	-0.0291464			0.386125				P99027	0.314986			0.0212587
	F8VQJ3	-0.0291464			0.0849605				O09106	0.97306			0.625089
	A3KGB4	-0.0291464			0.199806				Q3V460	0.882056			0.533135
	O35730	-0.027675			0.20161				A0A668KLV9	0.195348			0.19391
	Q9CR61	-0.027675			0.0837136				Q3U1J4	0.45628			0.126302
	P05201	-0.0262051			0.0823046				Q9Z1P6	-0.516636			0.854052
	P16110	-0.0262051			0.211861				Q9WVJ2	0.52707			0.186149
	Q91Z53	-0.0262051			0.241008				A2AMH4	0.337996			0.0328495
	P39688	-0.0247367			0.297869				Q6PIP5	0.827819			0.416712
	Q3UMU9	-0.0232698			0.207444				Q9CQ89	0.0908534			0.364911
	G3X9H5	-0.0232698			0.22148				Q62523	1.16157			1.10965
	A2CG35	-0.0232698			0.358796				Q9CQ92	-0.26708			0.696478
	Q9D666	-0.0232698			0.232542				P28654	0.929791			0.745455
	A2ASS6	-0.0232698			0.0806276				Q9WVJ3	0.467801			0.0570546
	Q8R164	-0.0232698			0.282932				Q99JR5	-0.104697			0.683291
	Q9WTP6	-0.0218044			0.141967				Q9CYQ7	0.729444			0.291906
	Q8BGZ4	-0.0218044			0.316445				Q9JKL4	-0.446148			1.54887
	P00397	-0.0218044			0.0783205				Q9CQ65	0.625738			0.281068
	Q04750	-0.0218044			0.219056				Q9WTX5	0.214125			0.143672
	P20108	-0.0218044			0.07803				P85094	-0.454032			1.02035
	Q5SX39	-0.0203404			0.29891				P04247	-0.150401			0.373098
	A0A140LJD2	-0.0203404			0.22191				P62960	0.453122			0.123392
	Q9WUM5	-0.0203404			0.0769278				Q8BQU3	-0.541618			1.06644
	O08784	-0.0203404			0.188458				Q62419	1.14405			0.892745
	Q9EPB4	-0.018878			0.365141				Q8R326	0.827006			0.502841
	Q8BMI0	-0.018878			0.189447				P11352	0.259423			0.014648
	Q8K1R3	-0.018878			0.347279				E9QN99	0.265437			0.136619
	Q9D1G3	-0.018878			0.152466				E9QAJ9	0.16092			0.189084
	P50637	-0.018878			0.187938				A0A0N4SW73	0.715454			0.357566
	Q64339	-0.018878			0.284134				Q9CU62	0.231432			0.151405
	Q9CRC9	-0.017417			0.214393				Q8CC21	-0.251539			0.877389
	P38060	-0.017417			0.375862				Q8CCM6	-0.473931			1.7092
	B7FAU2	-0.017417			0.187104				Q99JX4	0.496718			0.0832524
	Q8BG51	-0.0159576			0.365846				Q9D1Q6	0.535058			0.127244
	Q9D0M1	-0.0159576			0.233819				Q9DCT1	0.42975			0.025927
	F8VPN4	-0.0144996			0.0718741				Q8R121	0.465713			0.0499938
	Q9DCX2	-0.0144996			0.0723162				Q8K4Q0	0.253384			0.127269
	Q9CPS6	-0.0144996			0.289506				P55264	0.187768			0.0645838
	A0A0R4J101	-0.013043			0.222517				Q1HFZ0	0.720716			0.313785
	E0CZE8	-0.013043			0.215374				Q9D0K2	-0.520769			0.862045
	O08553	-0.013043			0.0710677				Q9CPQ1	-0.592919			0.977746
	Q9DCS3	-0.013043			0.417852				P10639	0.84318			0.522971
	Q9DCZ1	-0.013043			0.10181				Q9ESX5	0.627607			0.197948
	Q9NYQ2	-0.013043			0.215123				Q9R1P3	0.399445			0.0477027
	Q9D031	-0.013043			0.177712				Q8BUV3	0.39835			0.032777
	Q9D7N3	-0.011588			0.395255				Q8BGT6	0.498761			0.0763878
	A0A0R4J0I6	-0.011588			0.353274				Q6P5B5	0.273814			0.132555
	Q80X19	-0.011588			0.354186				P97927	0.27739			0.00301231
	P22907	-0.011588			0.27621				Q91ZA3	-0.392137			0.673876
	Q7TSG2	-0.011588			0.189189				Q9Z0F7	0.405992			9.8866e-05
	F8VPP8	-0.011588			0.181737				P45376	-0.118727			0.338209
	Q9CXI0	-0.0101344			0.103268				Q80UU9	0.634129			0.248696
	Q9QXX4	-0.0101344			0.0684555				Q8BH61	0.422233			0.0765877
	Q99PG2	-0.0101344			0.17828				Q921J2	0.551885			0.198387
	Q5F247	-0.0101344			0.190956				Q62425	-0.579922			0.953738
	Q9JHH6	-0.00868224			0.368468				Q5SV54	1.43242			1.21528
	Q6TCG2	-0.00868224			0.166755				Q9CX34	0.411426			0.00478219
	Q91YY4	-0.00723157			0.386719				Q8CC86	0			0.220517
	P26043	-0.00723157			0.378264				Q9CXW3	0.350497			0.0503526
	Q9DBB8	-0.00723157			0.381935				Q8CHS7	0.027154			0.322153
	Q6P3D0	-0.00723157			0.222282				Q8R550	-0.367732			1.22932
	Q8BZJ7	-0.00578235			0.376841				Q6P8J7	-0.687335			1.13692
	Q6NZB0	-0.00578235			0.224354				Q61425	-0.773491			1.29485
	Z4YK56	-0.00578235			0.204753				Q61598	0.658097			0.312558
	P97290	-0.00578235			0.373732				Q9Z239	0.486457			0.0764563
	Q8BFU3	-0.00578235			0.17754				P62702	0.336855			0.036589
	O55201	-0.00578235			0.189189				B8JJN0	0.215368			0.164319
	P11798	-0.00433459			0.312336				Q8K411	-0.345564			0.60889
	O55026	-0.00433459			0.237603				Q9D1G5	-0.481969			0.965212
	Q9D938	-0.00433459			0.332381				A2AEM2	0.737254			0.309436
	A0A0G2JDK3	-0.00288828			0.223977				Q3UCV8	0.744161			0.376315
	Q60766	-0.00288828			0.371607				Q8BTG7	-0.526992			1.07795
	Q8BGX2	-0.00288828			0.369659				O88545	0.344828			0.0174135
	Q3TLP5	-0.00144342			0.319929				A2AT37	0.325386			0.0695999
	Q8CAA7	-0.00144342			0.181331				Q9QZZ6	0.961253			0.786773
	Q8VCM5	-0.00144342			0.201891				Q3TR73	0.0894981			0.300624
	Q3UIZ8	-0.00144342			0.255928				Q04857	0.0962618			0.136525
	O70250	-0.00144342			0.0606838				Q80UG5	0.735522			0.451622
	Q9JLI8	-0.00144342			0.193158				Q5SSW2	0.385155			0.00696104
	Q6AXB7	-0.00144342			0.192418				O70274	0.730314			0.322478
	A6PWX9	-0.00144342			0.358904				Q8R570	0.69332			0.26303
	Q9EQ06	0			0.377548				G3UVU2	0.378512			0.0309148
	P15626	0			0.0592845				Q9Z0G0	0.105678			0.281183
	O35682	0			0.395577				Q9JI91	0.183963			0.0675827
	Q9JIK9	0.00144197			0.36674				A2AKI5	1.14274			1.16895
	P45376	0.00144197			0.0574701				P06683	0.424385			0.0170609
	Q7TMY8	0.00144197			0.396019				P55258	1.17824			0.955422
	O88844	0.00144197			0.163405				O70503	0.606916			0.168684
	Q9CQA3	0.00144197			0.0571049				A0A0G2JDV3	0.145351			0.0971385
	A0A1L1SSB7	0.00144197			0.169865				Q9JLQ0	1.18333			1.26069
	Q63810	0.00288251			0.345464				Q61838	-0.715486			1.18863
	P47802	0.00288251			0.327644				F8WGR0	0.382944			0.0155455
	Q9EQ80	0.00288251			0.359739				O70310	0.159629			0.275475
	P42337	0.00288251			0.173914				P63001	0.408168			0.0817683
	Q505N6	0.00288251			0.200367				P70333	0.962734			0.851656
	P27641	0.00288251			0.210946				Q8R4N0	-0.246395			0.48396
	Q6P8J7	0.00432161			0.0551288				P30681	0.874207			0.594603
	E9Q3Y4	0.00432161			0.187948				Q8BSL0	-0.179515			0.800287
	Q9DCS9	0.00432161			0.0550654				Q61035	0.571434			0.211488
	Q9Z2I8	0.00432161			0.0556602				O08784	0.0356239			0.290077
	D3YYE1	0.00575927			0.179578				P0DP27	-0.0740006			0.292775
	K3W4S4	0.00575927			0.165589				P12382	-0.0816138			0.600495
	Q60649	0.00575927			0.344068				Q8K212	0.397255			0.00011863
	Q7TPD2	0.00575927			0.171338				Q9Z2I8	-0.129734			0.350242
	P97470	0.00575927			0.151254				Q9CZN7	-0.0394883			0.285157
	O88696	0.0071955			0.184964				F6VG99	0.284514			0.00160813
	Q8JZW4	0.0071955			0.168995				Q80UJ7	0.703101			0.275014
	A0A0R4J094	0.0071955			0.370681				Q9D6K5	-0.500218			1.35741
	Q62234	0.0071955			0.0521804				P28352	-0.0800879			0.663698
	F8WHG5	0.0071955			0.226409				Q9CZH7	1.27501			1.05924
	S4R2K0	0.0071955			0.186745				P38647	-0.37707			0.651015
	Q9Z1Q2	0.0071955			0.182327				Q9D820	0.372952			0.0357496
	P60824	0.00863031			0.348159				Q8BG05	0.833497			0.511393
	J3QNE8	0.00863031			0.183364				Q8K1J6	0.474047			0.048345
	Q8R5L1	0.0100637			0.0497563				Q9Z2D6	0.411426			0.0341347
	P43024	0.0100637			0.0915291				Q8BGQ1	0.721591			0.272071
	Q9ESX5	0.0100637			0.302539				Q8VE47	0.547943			0.125641
	Q6TA13	0.0100637			0.337781				Q6PD03	0.692427			0.386218
	A0A087WR45	0.0100637			0.350356				E9Q448	0.408168			0.00784552
	Q9Z2Z6	0.0114956			0.20417				P21447	0.698663			0.334185
	P04939	0.0129262			0.180617				Q60709	0.145351			0.228833
	Q8R3F5	0.0129262			0.361361				Q9D4H8	0.269033			0.166505
	Q9JKL4	0.0129262			0.303986				P55096	0.182692			0.247697
	Q810A7	0.0143553			0.31102				A2AKU9	-0.610433			1.00462
	P59017	0.0143553			0.0468923				Q7TMY8	0.410341			0.031447
	O88843	0.0143553			0.16897				P62835	0.305679			0.015403
	E9QN70	0.0143553			0.0469787				Q9CZX7	0.0243197			0.342507
	Q5U3K5	0.0143553			0.186121				O35841	0.488515			0.063588
	Q921T2	0.0143553			0.19125				Q9Z0E0	1.30859			1.09173
	Q8VD26	0.0143553			0.245406				P61021	0.45628			0.0312823
	Q9D0L4	0.0172093			0.245744				Q9D8X2	0.592636			0.184842
	F8VPZ1	0.0172093			0.165232				Q9DB05	0.15056			0.291257
	A0A075B5Q5	0.0172093			0.193364				P10630	-0.0409718			0.357837
	Q8CAK1	0.0172093			0.189087				Q03311	1.05172			0.701662
	P62309	0.0172093			0.195352				Q9D7B7	0.709291			0.272347
	Q9CQ22	0.0186342			0.173671				Q80ZX0	0.6107			0.179003
	Q62318	0.0186342			0.197986				P84228	0.295135			0.00779545
	P28650	0.0200576			0.0418643				Q6NZR5	0.762136			0.346789
	F6XC25	0.0200576			0.159944				Q07968	-0.120294			0.439488
	A0A0G2JFY5	0.0200576			0.249928				Q3UMU9	0.707525			0.322497
	Q9CPU0	0.0200576			0.0409798				Q61249	0.00863031			0.404429
	Q8VDC0	0.0200576			0.344971				P53996	0.352759			0.0310394
	Q91YJ5	0.0200576			0.219706				Q69ZX8	-0.520769			1.06181
	A0A1L1SQR4	0.0214797			0.16964				Q3UM45	0.309176			0.0171651
	A2AIM4	0.0214797			0.0402143				Q8CEE7	-0.192645			0.879435
	F7B1A4	0.0229004			0.338788				Q8R404	-0.265345			0.506034
	O70324	0.0229004			0.154405				P17427	0.602172			0.248166
	Q9ERI6	0.0229004			0.192609				Q64339	-0.302226			0.950668
	G3UZY2	0.0229004			0.0385815				A0A494B9K4	0.391768			0.0170463
	Q8BFP9	0.0257376			0.073616				Q791T5	-0.0320936			0.250909
	Q9D7M1	0.0257376			0.157377				Q61292	0.508936			0.170798
	Q9EP53	0.0257376			0.152609				A6H630	0.116365			0.367699
	Q91V01	0.0257376			0.168046				P60670	0.593593			0.204708
	P26262	0.0257376			0.314574				Q9D6U8	0.0299829			0.193086
	Q9JHP7	0.0257376			0.168386				P07724	-0.296899			0.545402
	Q5ND52	0.0257376			0.177144				Q04447	0.584			0.238592
	A2AJQ0	0.027154			0.291511				Q8CIB5	0.711935			0.368971
	P00015	0.027154			0.163083				Q8CI75	0.745883			0.328667
	Q80VQ1	0.027154			0.248803				Q8C3W1	1.06764			0.764878
	Q5HZI9	0.027154			0.274855				P01887	0.0731347			0.266401
	Q8BVW0	0.027154			0.211143				Q3TGM7	-0.017417			0.381756
	Q9ESW8	0.027154			0.180276				Q8C0E2	0.404903			0.00574145
	Q5DU37	0.027154			0.189717				Q8CAK1	-0.454032			1.18306
	L7N451	0.0285692			0.193198				O08582	0.435095			0.0281557
	A2AI89	0.0285692			0.187041				Q63810	0.618239			0.278118
	O88322	0.0299829			0.259408				Q60692	0.331132			0.0325175
	Q69ZF3	0.0299829			0.142642				P62141	0.595504			0.249637
	Q63850	0.0313952			0.175434				P48771	-0.00144342			0.221501
	Q0VGM9	0.0313952			0.274472				Q80UP8	0.812293			0.558335
	Q8BMS4	0.0313952			0.108032				Q8BJU9	-0.16004			0.526219
	Q60709	0.0328061			0.237687				Q8BMK4	0.773996			0.439728
	Q8BGC0	0.0328061			0.171975				Q9ES83	0.00575927			0.463459
	H3BK48	0.0328061			0.151059				Q8VE38	-0.53952			1.34336
	Q9CPT4	0.0328061			0.178654				Q9CQ54	-0.428566			0.724668
	O35375	0.0328061			0.147955				Q61733	-0.533242			1.88928
	Q8VBT3	0.0328061			0.251554				Q9D358	0.711054			0.354693
	Q9D009	0.0328061			0.152374				A0A5F8MPH8	0.809826			0.481717
	Q8K4I3	0.0328061			0.18434				Q99N91	0.582074			0.170901
	P17182	0.0342157			0.0300605				Q9R1Z7	-0.077041			0.705571
	E9QA15	0.0342157			0.159328				O70433	0.311503			0.0191881
	P14733	0.0342157			0.155763				P35283	0.276199			0.157565
	Q61576	0.0342157			0.164999				Q9D7C9	1.31499			1.22775
	Q8BXA5	0.0356239			0.157572				P84104	0.647084			0.303266
	E9Q179	0.0356239			0.323492				A0A1B0GSX0	0.621055			0.274616
	Q8R081	0.0356239			0.193857				Q8VDD5	0.492622			0.156182
	A2AKI5	0.0356239			0.178316				Q9CZM2	0.375178			0.0632086
	A1A5B6	0.0356239			0.174219				Q91VF2	-0.168123			0.672096
	Q3TBU7	0.0370307			0.186897				Q6IRU5	0.84559			0.525588
	Q3UIU2	0.0370307			0.0266007				Q91Z53	0.157044			0.0878024
	Q9CXZ1	0.0370307			0.0276087				P19324	0.97673			0.700748
	Q9ES97	0.0370307			0.146812				F8WIA1	0.483364			0.148093
	Q8BFS6	0.0370307			0.283785				Q9JIK5	0.24732			0.120772
	Q9Z1G4	0.0370307			0.177012				A0A075B5W1	-0.401635			1.08325
	P14152	0.0384362			0.0257988				Q9JJN5	0.0962618			0.258094
	Q9DC61	0.0384362			0.0258422				P08074	0.169925			0.265255
	P03893	0.0384362			0.271968				Q59J78	-0.330973			0.922783
	Q91VA6	0.0384362			0.286808				P99026	0.382944			0.0689355
	Q8K0P3	0.0398403			0.167191				Q58A65	0.343692			0.0406413
	Q99P88	0.0398403			0.32412				F8VQC7	0.604071			0.258311
	P70460	0.0398403			0.243444				Q8K0Q5	0.120352			0.247828
	Q8BK72	0.041243			0.0231756				Q9QXY6	0.286881			0.0764002
	Q9WTR5	0.041243			0.0238755				Q99KI0	-0.463947			0.774372
	Q8BL66	0.041243			0.168579				P00158	1.06212			0.895452
	Q8BH64	0.041243			0.023155				P47963	0.362891			0.0547021
	Q8R0F6	0.041243			0.169829				S4R2Q9	-0.444184			1.42929
	A0A571BF69	0.041243			0.124995				Q61129	0.318461			0.0233111
	Q9WVQ5	0.041243			0.319376				Q8K4Z3	-0.0335695			0.307017
	Q8WTY4	0.0426443			0.312638				Q9QZM0	0.608809			0.191659
	Q80U35	0.0426443			0.162723				Q9QZE5	0.80488			0.488231
	Q80W22	0.0426443			0.152598				O09161	0.0799754			0.149424
	J3QNU6	0.0440443			0.248195				Q6PGH2	-0.00288828			0.312174
	Q5M8N0	0.0440443			0.159152				Q9JHW2	-0.0831412			0.30152
	Q9QZN4	0.0440443			0.167022				Q8R2Q8	-0.341903			0.86206
	Q8BXX3	0.0440443			0.157452				Q99LC3	-0.518701			0.859231
	Q8VHM5	0.0440443			0.266075				P14069	0.838347			0.516513
	Q8R127	0.0440443			0.253952				Q99PL6	0.298658			0.0920254
	Q6PD03	0.0440443			0.267503				Q91UZ5	-0.1976			0.656002
	P46460	0.0440443			0.281324				O55042	-0.0499049			0.487537
	A0A0R4J107	0.045443			0.0612488				Q8CH18	0.626673			0.201289
	Q8BIP0	0.045443			0.316246				P18242	1.25822			1.14684
	B1AYL1	0.045443			0.15271				Q9D7X8	0.207893			0.198353
	Q9D8T7	0.045443			0.0197022				E9Q450	0.117695			0.118873
	Q5KU39	0.045443			0.176888				A0A0A6YVP0	-0.336428			0.597114
	Q80V42	0.0468402			0.148477				Q76LS9	-0.239566			0.62954
	B0QZV0	0.0468402			0.143338				F6RDM4	-0.486004			1.15679
	Q9CQL1	0.0482362			0.28874				Q99MD6	0.16221			0.196801
	P27005	0.0482362			0.301974				P26645	0.703101			0.343101
	Q80UU9	0.0496308			0.305868				B2RRE7	0.613532			0.175827
	Q9CQZ5	0.0496308			0.096062				Q9ES34	0.253384			0.155485
	Q921I1	0.0496308			0.0163154				P34914	-0.0831412			0.301484
	Q9CW03	0.0496308			0.229088				P14685	0.499782			0.162208
	Q9CY34	0.051024			0.167458				P07356	0.786596			0.454373
	Q3V3R4	0.0524159			0.16341				Q8C5H8	-0.194295			0.903223
	Q9DCL8	0.0524159			0.165495				Q9WUQ2	0.561693			0.134289
	Q3U367	0.0538064			0.322501				P40124	0.756169			0.417062
	Q6PGB9	0.0538064			0.13941				Q9Z1R2	0.386259			0.0210016
	Q69ZW3	0.0538064			0.141759				E9Q7G1	0.697774			0.308557
	Q9Z1E4	0.0538064			0.0133587				Q9CQT5	1.18713			0.806238
	Q0GNC1	0.0538064			0.128214				E9QPX1	1.20664			1.24713
	Q9JI19	0.0551956			0.124575				Q9DBZ5	0.662661			0.25286
	K3W4Q8	0.0551956			0.173615				A0A0F6AIX5	0.261832			0.122304
	Q99LP6	0.0551956			0.0930844				P27659	0.959028			0.67528
	Q8K183	0.0551956			0.25637				Q8BFY6	0.818032			0.411116
	Q78IK2	0.0579701			0.155535				E9QNN1	0.852798			0.576628
	Q9D8Y1	0.0579701			0.171108				P97429	0.941858			0.652395
	B9EJR8	0.0593553			0.143413				Q99JB8	0.822118			0.496616
	Q9CZU4	0.0593553			0.133185				Q9CZN8	-0.516636			1.23297
	Q00PI9	0.0593553			0.22474				Q8CBY8	0.244887			0.137443
	Q6P4S8	0.0593553			0.149478				E9QK48	0.303342			0.0306594
	Q9CWY3	0.0593553			0.123866				Q8JZU2	1			0.652079
	Q8VEH3	0.0607392			0.158916				Q80WG5	-0.129734			0.464596
	E9Q9E4	0.0607392			0.154219				Q8BZ52	0.326537			0.0996241
	P47754	0.0607392			0.00793436				Q3U0B3	0.0731347			0.396196
	B0V2N3	0.0607392			0.143713				Q8BK30	-0.354759			1.34317
	Q9EPA7	0.0607392			0.144541				Q9D0Q7	-0.365871			1.36385
	P07724	0.0621217			0.00615395				A0A571BEC9	0.439357			0.112575
	Q3UI43	0.0621217			0.147675				P62746	0.759582			0.330521
	A0A0R4J039	0.0621217			0.180311				P60840	1.03562			0.855836
	O70435	0.0621217			0.305338				Q62348	0.871055			0.567134
	Q8CJG0	0.0621217			0.29994				Q8VEH5	0.508936			0.0853466
	Q9D8U8	0.0621217			0.0436108				Q9Z1W9	0.52306			0.0960068
	E9QQ25	0.0621217			0.258536				Q9D6M3	-0.323733			1.13126
	O35452	0.0621217			0.311347				P61255	0.360645			0.0232186
	Q8BYY4	0.0621217			0.146226				Q9D6J6	-0.409278			0.696349
	A0A075B5K9	0.0635029			0.163393				Q8VDP3	0.799916			0.427108
	A0A1W2P6G5	0.0648829			0.24569				Q99K28	0.555816			0.144871
	G5E881	0.0648829			0.217188				Q61749	0.0989585			0.257801
	Q08093	0.0662614			0.243398				Q99JI4	0.219091			0.156378
	P58389	0.0662614			0.254783				Q3UGR5	0.178874			0.150836
	A0A0A0MQ80	0.0662614			0.152733				Q9CQH3	-0.634867			1.04457
	Q99N84	0.0676387			0.274626				O08804	0.793272			0.462229
	Q8BMP6	0.0676387			0.158851				Q7TSV4	0.486457			0.0671122
	A2AEW5	0.0676387			0.123921				O35295	0.807355			0.511934
	Q8QZS1	0.0690147			0.0013175				Q11011	0.426533			0.102082
	Q61686	0.0690147			0.148173				Q9CQD1	0.740712			0.42091
	A2APX3	0.0690147			0.139382				P28271	0.341417			0.0394048
	O70433	0.0690147			0.00172455				Q8BTI9	0.168642			0.18568
	Q9D8H7	0.0690147			0.146996				O35683	-0.537424			1.87585
	Q6A078	0.0703893			0.2569				Q9R0X4	0.364012			0.0553025
	Q9QUH0	0.0703893			0.27761				Q60936	-0.685014			1.13125
	Q9CQN1	0.0703893			0.00029973				Q80Y14	-0.236164			0.668644
	F6RJV6	0.0703893			0.202662				A2AJW4	-0.186065			0.616154
	Q9Z2I0	0.0703893			0.00029973				O35593	0.57918			0.231652
	Q8BGY7	0.0703893			0.281194				Q9D0M5	0.423309			0.0556986
	O55143	0.0703893			0.00030063				Q9CR76	0.397255			0.00326612
	Q3TMH2	0.0703893			0.295332				B1AXN9	0.408168			0.0879473
	Q8CI94	0.0717627			0.00144566				Q9DBF1	0.275007			0.133158
	Q61739	0.0717627			0.264796				P37040	0.320773			0.0524173
	P59913	0.0717627			0.123902				Z4YKM2	-0.239566			0.672978
	Q8BYR2	0.0717627			0.136565				Q8BJW6	0.206643			0.225778
	P62259	0.0731347			0.0021735				Q5RL20	-0.500218			1.81892
	A3KG59	0.0731347			0.297				G3UXA6	0.130931			0.209519
	Q3TZZ7	0.0745054			0.260763				Q76MZ3	0.403813			0.0848258
	Q9D7X8	0.0745054			0.242591				Q02013	0.0384362			0.218081
	Q9Z0V7	0.0745054			0.142058				Q99KJ8	0.516015			0.176955
	A2AUR3	0.0745054			0.13492				Q61414	0.0370307			0.442914
	A0A1D5RLL3	0.0745054			0.144996				Q3UEB3	0.466758			0.0433839
	P84244	0.0758749			3.5221e-05				A2BDX2	0.819668			0.486027
	Q91V77	0.0758749			0.00460993				P30355	0.390668			0.00829563
	P17751	0.0758749			0.00458801				A0A0U1RPL0	-0.14401			0.36555
	F6RDM4	0.077243			0.213451				A0A0R4J006	0.469886			0.0660726
	Q91V41	0.077243			0.233508				Q9Z0X1	-0.334607			0.594191
	Q3TE80	0.077243			0.121681				O88967	0.0745054			0.352917
	Q640N1	0.0786098			0.143967				Q78ZM0	0.746743			0.418482
	Q99P30	0.0786098			0.178878				A0A0G2JFD8	1.06764			0.772379
	Q9WUP4	0.0786098			0.1536				Q9D8P4	-0.471929			1.70156
	P55258	0.0786098			0.142372				P50285	0.230203			0.212825
	Q6P9R2	0.0786098			0.228598				Q60676	0.153157			0.21581
	Q80U63	0.0799754			0.225144				Q9ERI6	0.077243			0.399644
	P03888	0.0799754			0.00717569				Q9WUL7	0.614474			0.198471
	P28271	0.0813396			0.0387189				Q921F2	0.77905			0.499425
	Q9JKL5	0.0827026			0.147723				Q8R2Z5	0.428678			0.0180776
	Q8BVI4	0.0827026			0.191867				P35564	0.534062			0.192855
	E0CYH7	0.0827026			0.10273				Q91YP0	-0.343732			0.866009
	Q8BTX9	0.0827026			0.126184				Q91VW5	0.505891			0.15631
	Q543K9	0.0827026			0.240411				Q9JIK9	-0.314733			1.00547
	Q3U0S6	0.0827026			0.301196				A2A9K7	0.121679			0.184497
	P34928	0.0840643			0.256171				Q9CZ44	0.454176			0.12398
	A0A0A6YWL5	0.0840643			0.119239				Q8CHP8	0.444667			0.0883694
	Q61102	0.0840643			0.240936				Q9CPQ3	-0.277534			0.803142
	Q9DCC8	0.0840643			0.11772				E9Q3X0	1.32308			1.26477
	Q9CR24	0.0840643			0.123496				Q8JZN5	-0.163268			0.387174
	P48678	0.0840643			0.0106622				Q8C460	0.402722			0.0210117
	Q8CCX5	0.0854247			0.147431				Q6ZWN5	0.43082			0.105595
	A0A286YCF2	0.0854247			0.12178				Q6PE15	-0.0543923			0.551398
	Q61161	0.0854247			0.122113				B1AR69	0.24123			0.141609
	P12265	0.0867838			0.152172				A0A0R4J0I9	0.947105			0.761183
	Q8C7H1	0.0867838			0.275122				Q8BGX2	-0.155213			0.784694
	A0A0R4J0I1	0.0867838			0.013313				P08249	-0.456009			0.762671
	A0A0A6YX73	0.0881416			0.292025				D3YZG8	-0.0454314			0.368831
	A2AMH4	0.0881416			0.132348				A0A140LHQ8	0.95977			0.6627
	E9Q9T8	0.0881416			0.0143467				Q61206	0.766383			0.432295
	Q99KR7	0.0881416			0.0135394				O35972	-0.112475			0.557159
	Q9DCT1	0.0894981			0.228705				P56391	-0.442222			0.744811
	A0A1W2P7J1	0.0894981			0.031934				Q921H8	0.172488			0.0884659
	P62869	0.0894981			0.265047				O08848	0.215368			0.113173
	P26040	0.0894981			0.271406				P01899	0.0342157			0.382875
[truncated: 3,107 more rows]

## Sheet: Fig. 4d
D6 proteome TEV GFP		log 2 fold change	up	down	ns	GO		D13 proteome TEV GFP		log 2 fold change	up	down	ns		D6 D13 proteome TEV GFP GO adhesion		log 2 fold change	GO 6d	GO 13d
	Q9Z0P5	0.974529	1.37862						Q9R0P9	1.8492	2.42297					Lgals3bp	6.64386	17
	Q6ZWQ9	0.981122	1.40623						Q8BSZ2	1.41576	1.55155					Msln	-6.64386	17
	D3Z1S8	1.00863	1.47267						Q9WUU7	1.34028	1.82223					L1cam	-1.56918	2.74343
	P68373	1.01221	1.48126						D3YZE3	2.26093	3.82017					Itga8	-1.38082	2.56066
	P68040	1.04544	1.56444						E9Q5D9	1.74071	2.38156					Cntn3	1.47249	1.52414
	P50462	1.05728	1.59386						Q3TQB2	2.44148	5.94187					Pcdh7	1.79286	1.87041
	I7HLV2	1.05866	1.59808						Q3UPH1	1.338	1.74767					Epha4	-4.03505	12.3295
	Q922F4	1.10299	1.71182						Q6NXL1	1.53356	1.70075					Pspc1	1.77104	2.11461
	Q3TML0	1.10903	1.72832						P69566	1.44626	2.18565					Cdk5	-6.64386	17
	P61079	1.11836	1.75189						E9Q3Y4	1.66767	1.78609					Postn	1.97673	4.79815
	A0A494B9A7	1.12499	1.77085						Q6P5H2	1.70266	3.0718					Ext1	6.64386	17
	P45591	1.14926	1.83546						G3UW85	1.28155	1.50746					Itgb2	1.78115	1.7878
	F8WJ05	1.14926	1.58777						Q6P549	1.18967	1.39433					Pxdn	1.62199	1.65001
	P26041	1.16993	1.89162						Q8C845	1.63227	1.90061					Col8a1	3.19346	8.2866
	O70251	1.18903	1.94595						P11438	1.26303	1.51536					Gp1ba	-2.50635	6.09819
	E9PWE8	1.23389	2.07408						A0A1B0GSX6	1.28155	1.43376					Ccn1	6.64386	17
	O09131	1.2394	2.08951						P16110	1.8532	3.51776					Fbln5	-1.34373	3.27938
	O88587	1.24062	2.09257						O55229	2.5208	4.25777					Itgam	6.64386	17
	Q9EQP2	1.24184	2.09664						Q91W90	1.27798	1.56719					Fermt3	-1.25498	1.90026
	P27659	1.26003	2.15015						O35075	1.52457	1.54699					Col3a1	6.64386	17
	D3YU08	1.26424	2.16268						Q91VW3	1.22466	1.48945					Vcan	1.36737		1.66252
	P05977	1.29572	1.32604						Q91V01	6.64386	17					Igfbp7	1.74071		2.38156
	Q6PAM0	1.29924	1.35529						Q9DBG9	1.2916	1.54328					Tnc	3.57374		15.0515
	Q9CPQ9	1.29983	1.45116						Q00493	1.27917	1.49648					Postn	2.48852		4.41736
	P62071	1.31962	1.36639						P68373	1.60407	2.16632					Agt	-1.65745		3.88364
	A0A0A6YWM5	1.32481	1.31668						Q80XB4	1.98441	2.78194					Vcam1	6.64386		17
	Q9CQI6	1.33457	1.42869						Q8C1Q6	2.41251	3.86695					Ccn2	2.614		6.16747
	Q99LB4	1.34085	1.47465						A0A0R4J0R2	6.64386	17					Postn	2.86967		5.76311
	F6ZGN3	1.34483	1.38186						Q9Z0N2	6.64386	17					Ext1	6.64386		17
	Q9R0E1	1.36737	1.37363						Q8CHH9	6.64386	17					Fer	1.24184		1.51433
	Q9JIF9	1.37128	1.40903						O89017	1.29748	1.50683					Itga9	1.60312		1.69392
	Q91YN5	1.37796	1.39748						Q99KX1	1.70664	3.15522					Cd44	2.69042		6.54061
	Q9CQB2	1.3835	1.42947						Q61646	1.59932	1.86046					Lamc2	-1.0145		3.34781
	E9Q0T8	1.3846	1.3696						A0A2I3BQE0	2.38654	3.81483					Mfge8	1.44626		2.1801
	D3Z080	1.38626	1.4492						D3YU08	1.54201	1.74832					Ccn1	2.74136		5.04078
	P28658	1.38791	1.5537						A0A5F8MPH5	2.15672	4.9296					Cdh16	3.73238		11.23
	Q61093	1.38957	1.37671						Q80TA1	2.39862	4.01566					Col14a1	1.88557		3.66912
	P31001	1.39561	2.56913						P10107	1.35163	1.31749					Myh10	1.48954		1.59073
	A0A1D5RLW5	1.39835	1.52642						A2AUC9	1.63227	1.90076					Inppl1	1.18967		1.39433
	O35344	1.3989	1.53116						P30412	1.63645	2.61579					Col3a1	6.64386		17
	Q8C3W1	1.39999	1.36894						P28740	6.64386	17					Gp9	-6.64386		17
	Q9DC77	1.41738	1.4615						Q61233	1.88947	3.86028					Itgb3	-6.64386		17
	Q5SRY7	1.42331	1.3348						P16460	1.78409	2.60605
	H9H9R4	1.42438	1.37489						O70456	6.64386	17
	E9PV66	1.42546	1.60584						A0A075B696	2.25278	3.20729
	Q9JJC6	1.42707	1.35279						O70209	1.68302	2.01663
	F6W5Q8	1.42707	1.48419						P27601	1.74373	3.09613
	Q9ESL4	1.43456	1.79866						Q8BK63	1.23573	1.45596
	A0A0R4J0G4	1.4489	1.5345						Q61164	6.64386	17
	D3Z390	1.4631	1.65066						Q61704	1.37962	1.88441
	E0CYV9	1.4631	1.65708						Q8CFE6	2.90785	8.71109
	Q07409	1.47249	1.52414						P20491	1.51197	1.55076
	J3KMQ6	1.48491	1.47453						Q9CQI6	1.73162	3.01598
	P52293	1.48749	1.45401						Q8C1Y8	6.64386	17
	P10605	1.48903	2.87856						P31001	1.41251	1.43589
	P23927	1.49108	2.88567						Q8R4R6	6.64386	17
	B1AWD6	1.49518	1.34309						P04925	1.4452	1.73523
	Q9ESP1	1.49927	1.54612						Q9EQP2	1.41305	1.436
	P01636	1.50233	1.64413						Q62009	2.86967	5.76311
	Q9DCA5	1.50233	1.451						Q3UH59	1.48954	1.59073
	Q9D5V6	1.50589	1.61637						D3YVW2	1.42975	1.33988
	Q9ERL0	1.51501	1.46673						Q00915	2.01006	2.85244
	A0A0R4J1T1	1.54399	3.07005						Q9QZI8	6.64386	17
	Q9JK92	1.54942	1.83959						Q60598	1.44467	1.68385
	O89017	1.54942	1.6713						P45377	1.69777	3.05111
	Q8K440	1.5509	1.41375						P97298	1.29101	1.45303
	Q5EBG6	1.55336	3.10393						Q3UH60	2.55508	4.60278
	Q9R0B9	1.55483	1.37962						Q99MQ4	1.64247	2.40051
	Q9D832	1.55631	1.81686						A0A5F8MPP4	6.64386	17
	P97770	1.55876	1.47304						P97467	1.20852	1.39071
	Q9QZ18	1.569	1.56534						Q6PAR5	6.64386	17
	Q9CYD3	1.57192	1.59035						A0A5F8MPS7	2.2194	4.36036
	Q6P9K8	1.57192	1.44189						O09117	1.40817	1.9724
	Q5PRF0	1.57434	1.4792						Q9D154	3.80302	10.12
	Q9CWW6	1.57434	1.31853						Q99KC8	1.36233	1.33826
	P19324	1.58304	3.20961						P14602	1.61495	1.86128
	F2Z446	1.58544	1.39395						Q99LB4	1.77019	3.35352
	Q9DCE5	1.60312	1.57539						A0A286YCS7	1.65398	2.58441
	P62274	1.60549	1.71145						E9Q3I4	1.65718	1.99981
	Q542V3	1.61306	1.41345						F7CUP3	1.89103	2.30968
	E9Q3X0	1.61447	2.00117						E9PYH0	1.36737	1.66252
	Q91W39	1.61495	1.70614						A2ADE0	6.64386	17
	A0A3Q4EGB1	1.61824	1.55918						Q9CR86	1.23511	1.38538
	Q3UQ28	1.62199	1.65001						P28658	1.168	1.33515
	Q3U829	1.62293	1.41582						A0A3Q4EGQ6	6.64386	17
	P30412	1.64662	2.1074						E9PWE8	2.00036	2.82542
	E9Q2W9	1.64893	1.87897						Q8VD62	1.65031	1.95032
	P30681	1.6663	1.65135						E9QKR1	1.51248	1.90686
	Q9D0A3	1.68437	1.62407						A2AEX6	1.66767	1.98163
	P70698	1.68661	2.12211						A0A7N9VR94	1.56998	1.76205
	Q9WTK5	1.68706	1.78003						Q9CX13	2.14633	4.94391
	Q810D6	1.70221	1.82471						P05125	2.61259	4.78249
	Q5FWX7	1.71765	1.9982						E9Q1P8	1.41522	1.44771
	A0A1L1SUC4	1.72028	1.94556						Q9DBC3	6.64386	17
	H3BKM2	1.72072	1.99289						E9QLK9	1.69198	1.92488
	A0A1L1SSH9	1.72115	2.24984						Q62000	1.78199	2.25447
	Q61233	1.72421	2.4927						P50608	2.21164	3.67351
	A0A0R4J166	1.7264	2.42028						Q80U04	6.64386	17
	Q9DBZ1	1.73422	1.64197						Q9Z2Q6	1.7566	2.26149
	Q8VC88	1.74201	1.60024						Q61576	1.93546	2.81632
	P34971	1.74588	1.97099						P49710	6.64386	17
	P10404	1.75104	1.83872						E0CYV9	1.61871	1.8698
	Q8R326	1.77104	2.11461						D3Z0N2	1.37796	1.49108
	Q99PP9	1.7761	1.94764						A0A217FL58	1.99095	2.57329
	Q542I8	1.78115	1.7878						Q9CR42	1.58159	1.78735
	P14602	1.7866	3.99051						Q3UPF5	1.62574	1.79078
	E9Q2S0	1.79286	1.87041						P14824	2.12565	4.00475
	Q60715	1.81065	2.91463						Q8BH97	2.14796	4.49661
	P14434	1.81517	2.47513						Q922Q4	1.8883	2.92306
	Q8K1R7	1.82293	1.91699						Q9WVS7	6.64386	17
	Q64449	1.84278	2.82559						B8JK39	1.60312	1.69392
	Q8BRG6	1.84318	2.13098						A0A1L1ST61	1.93433	3.08135
	D3YZJ1	1.84559	2.5299						Q99P72	2.1944	3.38904
	Q9CQU0	1.848	2.35293						A0A5F8MPR4	2.3989	4.03946
	G3UYK8	1.85798	2.81127						P21981	1.39287	1.39727
	Q8BH97	1.85878	2.85445						P81117	1.52707	1.55742
	A0A3Q4EH67	1.86552	1.76184						A0A0R4J166	1.65489	1.9522
	P98078	1.87066	2.43678						Q64449	1.84679	2.76549
	Q8C4U3	1.8746	2.37259						P21956	1.44626	2.1801
	Q9WV71	1.88245	1.96952						G3X8T9	1.63087	2.45004
	Q9D154	1.88362	2.61368						Q80UW8	1.80405	2.35763
	A0A075B5Y5	1.89103	2.29662						P03930	1.38073	1.33928
	Q9CT10	1.93017	2.32699						P50543	1.27202	1.62926
	Q148W8	1.93847	2.1765						A0A075B5R1	1.42921	1.39033
	Q6P1B9	1.94111	2.43165						Q8BXC0	1.30159	1.59227
	Q8VHX6	1.95903	4.72077						D3YZ09	1.58832	1.72432
	Q3UE37	1.96273	2.53888						Q8R5A6	6.64386	17
	E9Q1W3	1.97416	2.25011						Q06890	1.89103	2.53185
	Q62009	1.97673	4.79815						P12246	1.44943	1.47981
	Q61704	1.97929	3.31868						Q9WUB0	6.64386	17
	Q62084	1.98623	3.14692						Q80X19	1.88557	3.66912
	Q9JHG6	1.98732	2.44491						E9Q3G5	1.31092	1.64065
	A0A0R4J092	1.99168	2.7469						P63002	1.41522	1.3184
	Q52KR3	1.99856	3.29066						Q9QXS6	1.28274	1.33172
	B2RVY9	2.00396	3.23095						B1AWZ5	1.37685	1.32299
	A0A0G2JDG6	2.00612	2.34399						Q571C7	1.46467	1.45018
	Q8CIH5	2.0115	2.20632						P30204	1.69644	1.79058
	Q9ESY9	2.01507	2.15573						E0CYH7	1.67491	2.88392
	P27046	2.01757	2.6578						O08999	1.49365	1.53758
	F7BEU1	2.01935	2.34478						P10810	1.461	1.34149
	P06800	2.02112	2.02167						Q8R1Q9	1.86235	2.21965
	Q6ZWZ2	2.02112	2.39452						P70451	1.24184	1.51433
	Q7TN29	2.03633	2.5592						D3Z768	1.64985	1.6348
	F7AA26	2.03773	3.20689						A2APM3	2.69042	6.54061
	Q9D8Y7	2.03808	2.54218						D3YUY3	1.54399	1.73258
	Q9QXJ2	2.03879	2.16071						Q8K297	1.38571	1.35181
	Q8BHS3	2.04089	2.04013						G5E899	1.94148	2.56139
	A0A0R4J0T8	2.04754	2.21803						A2AT66	1.51197	1.79486
	Q62356	2.0635	2.458						Q6QI06	1.88557	2.33829
	Q9QZA0	2.11503	2.92906						Q08879	1.34993	1.53381
	D3Z1D3	2.12334	2.66641						F6WZH1	1.75745	1.90677
	A2AC13	2.14698	2.82428						Q2VLH6	1.81599	2.03953
	Q3UX61	2.15088	2.49636						Q5SSH7	1.47249	1.6064
	Q9CR84	2.15348	2.8782						P29268	2.614	6.16747
	F6TJX7	2.17664	3.01486						F7BEU1	2.1635	4.10948
	A2AUC9	2.18142	5.75464						A2AV72	1.70487	2.84528
	O55135	2.20727	3.65053						A0A140LI05	1.80612	3.38946
	Q8C006	2.22774	3.07452						J3QPY0	1.52256	1.87607
	P58022	2.2455	2.98696						P23249	1.50487	1.39693
	Q91XQ0	2.26303	2.63782						P18406	2.74136	5.04078
	A0A0A6YW06	2.28659	4.55024						Q8VHH5	1.50386	1.43971
	A2A998	2.29308	3.45081						Q765H6	2.0229	2.83822
	Q9CR42	2.31121	4.46078						G3UZX2	1.37016	1.33914
	Q9CYZ6	2.3297	2.91505						Q62266	5.24667	17
	Q62148	2.36205	4.88759						Q9CY94	1.52707	1.43438
	P35385	2.43349	7.05548						Q6NVF9	1.68032	1.99704
	Q6P5H2	2.43349	5.02376						A0A087WQD8	1.33857	1.39501
	E9Q4P1	2.47067	3.44327						E9Q0E7	1.63366	1.76998
	P11087	2.48001	4.52862						E9Q0B6	1.543	2.46631
	Q06890	2.48543	4.79068						F6TJX7	1.67897	1.72588
	Q3ULB5	2.49416	3.14125						Q9EPV7	1.44042	1.34308
	P30204	2.49544	3.71056						P27046	1.57918	1.56384
	Q91Z83	2.53481	7.61723						P59016	1.72988	2.12735
	G5E898	2.54794	3.84182						O35640	1.29631	1.63095
	Q99MP8	2.55189	4.19739						Q8BIA4	1.80405	2.0056
	Q8C0E3	2.59	3.67945						P70377	1.55385	1.52461
	A0A571BDS0	2.60193	8.00187						A0A0A6YW06	1.80694	2.31591
	Q4FZE8	2.63459	4.29168						Q8R054	2.20445	3.11919
	A2AEX6	2.65466	7.17798						Q569Z5	1.56608	1.65528
	Q922X9	2.84298	5.0744						Q9CR60	1.52557	1.40562
	Q9WUD1	2.91227	5.25762						A0A1L1SSH9	1.64985	1.92451
	A0A075B5V3	3.08151	5.70573						Q99PP9	2.31991	6.08402
	P97313	3.0966	5.53387						Q9WVL1	2.77968	5.5284
	Q99P72	3.14143	11.4463						A0A0A6YX21	1.98076	2.67008
	P49962	3.16302	5.91276						Q9Z1T2	1.50995	2.32792
	Q00780	3.19346	8.2866						O35218	6.64386	17
	P37889	3.39314	8.95444						A0A0G2JH12	6.64386	17
	Q80XB4	3.40327	13.3482						A0A075B5R7	6.64386	17
	E9PZA7	3.44917	5.51825						A0A075B697	6.64386	17
	Q8BUZ1	3.62889	6.70295						Q8BPU7	6.64386	17
	A0A5F8MPR4	3.66061	15.3525						Q91XV3	2.6893	4.73956
	Q62095	4.13348	11.2813						Q9DCG2	1.50589	1.42835
	Q9DBU3	4.23066	8.82491						Q9CPW7	6.64386	17
	G5E899	4.61841	13.057						A0A2I3BRM6	6.64386	17
	Q5NC57	4.80162	14.3525						Q8CH25	6.64386	17
	O35405	6.64386	17						Q6PD28	6.64386	17
	Q8BML1	6.64386	17						A0A6I8MWW4	1.53207	1.40745
	Q8BXL7	6.64386	17						Q91X51	6.64386	17
	Q8BZQ7	6.64386	17						Q9JHG6	6.64386	17
	A0A494B9J0	6.64386	17						P23906	6.64386	17
	H3BJY2	6.64386	17						Q9CWF2	6.64386	17
	Q9D1Z3	6.64386	17						Q9JMH7	6.64386	17
	A0A0R4J0B6	6.64386	17						Q61686	6.64386	17
	E9PYD6	6.64386	17						Q3UDK1	6.64386	17
	D3YTU3	6.64386	17						P31996	1.45786	1.36988
	O89001	6.64386	17						Q810B8	6.64386	17
	P18406	6.64386	17						Q61165	6.64386	17
	Q9DCG2	6.64386	17						Q91Z96	6.64386	17
	A2AEM2	6.64386	17						P00520	6.64386	17
	Q1ERP8	6.64386	17						Q8K2B0	6.64386	17
	P08121	6.64386	17						Q9EST4	6.64386	17
	Q01149	6.64386	17						P17879	2.04404	2.71833
	A2A9K7	6.64386	17						I6L974	6.64386	17
	Q3TYJ3	6.64386	17						P33434	6.64386	17
	Q9CWQ0	6.64386	17						E9Q969	6.64386	17
	P25206	6.64386	17						Q9Z0M5	6.64386	17
	P49718	6.64386	17						Q8C7E4	6.64386	17
	G5E8T0	6.64386	17						F7C9H0	2.48852	4.41736
	Q8K2B0	6.64386	17						G3UYG6	6.64386	17
	A0A1L1SUN4	6.64386	17						P08121	6.64386	17
	Q9CQM2	6.64386	17						P40338	6.64386	17
	P97464	6.64386	17						Q7TSG2	6.64386	17
	A0A494BB03	6.64386	17						Q6P6M7	6.64386	17
	Q80YR2	6.64386	17						Q8CCN5	6.64386	17
	A2AQ71	6.64386	17						A0A075B664	6.64386	17
	F6VRP8	6.64386	17						E9Q1X8	6.64386	17
	E9PYV1	6.64386	17						Q3UUT0	1.39561	1.48477
	Q9D964	6.64386	17						F7AI87	6.64386	17
	Q9CQE6	6.64386	17						Q61696	1.48388	1.57917
	Q8JZK9	6.64386	17						Q9JI11	2.94617	6.14002
	A0A075B5Y4	6.64386	17						A0A668KLD1	6.64386	17
	G5E8F1	6.64386	17						A0A0G2JE99	6.64386	17
	Q03963	6.64386	17						A0A087WSI2	6.64386	17
	Q3TBV5	6.64386	17						A0A1D5RMB7	3.73238	11.23
	Q6PAR0	6.64386	17						Q9R0M5	6.64386	17
	Q9Z2X8	6.64386	17						H3BKS9	6.64386	17
	Q8K0C4	6.64386	17						F6RX99	6.64386	17
	P70202	6.64386	17						Q8R3G1	6.64386	17
	Q3U3K9	6.64386	17						Q8C4Q6	6.64386	17
	A0A571BE80	6.64386	17						H3BKU1	6.64386	17
	A6H5Y3	6.64386	17						Q64105	6.64386	17
	D3Z1G3	6.64386	17						B5X0G2	1.63506	1.74731
	Q9Z222	6.64386	17						E9Q3F3	2.98605	6.68569
	R4H4V1	6.64386	17						P46978	6.64386	17
	Q8K1X4	6.64386	17						A0A286YDD7	6.64386	17
	E9Q411	6.64386	17						Q9D0K1	6.64386	17
	Q9D7C9	6.64386	17						A0A140LJJ5	2.00036	2.51886
	A0A087WPG7	6.64386	17						Q9ER05	6.64386	17
	O35111	6.64386	17						E9Q7U2	6.64386	17
	P97783	6.64386	17						F7BCP8	2.12201	3.01229
	A2ADY9	6.64386	17						Q3V4B5	6.64386	17
	A0A0A0MQC9	6.64386	17						A0A0N4SWD0	6.64386	17
	Q9QYF9	6.64386	17						Q9EQF2	6.64386	17
	A0A1D5RMH3	6.64386	17						Q9D0R4	6.64386	17
	Q80TL0	6.64386	17						Q3UHQ6	6.64386	17
	A0A0R4J1H8	6.64386	17						Q9CXF4	6.64386	17
	Q3TCN2	6.64386	17						B0V2V1	6.64386	17
	Q9JIB0	6.64386	17						Q6ZQH8	6.64386	17
	G3X926	6.64386	17						Q08AU7	6.64386	17
	Q9CPS7	6.64386	17						D3Z325	6.64386	17
	A0A0A6YXX6	6.64386	17						E9Q4K7	6.64386	17
	F6U2S8	6.64386	17						A2AA85	6.64386	17
	O88811	6.64386	17						A0A498WGL8	6.64386	17
	Q810B8	6.64386	17						Q9D0M0	6.64386	17
	A0A286YCI8	6.64386	17						P17809	1.461	1.37322
	Q60598	6.64386	17						Q6PCS8	6.64386	17
	Q3UKC1	6.64386	17						Q3TDD9	6.64386	17
	A0A5H1ZRL7	6.64386	17						Q6WKZ8	6.64386	17
	Q3UCV8	6.64386	17						O35099	6.64386	17
	Q91VX2	6.64386	17						Q8C006	1.32539	1.37188
	A0A0R4J078	6.64386	17						E9PX30	6.64386	17
	Q3UHH1	6.64386	17						Q9JJI6	1.51248	1.54148
	Q8K3K7	-6.64386		17					Q8BHL5	6.64386	17
	Q9CQN7	-6.64386		17					Q8BVD5	6.64386	17
	P70266	-6.64386		17					Q9DCP2	6.64386	17
	A0A140LJJ5	-6.64386		17					A6PWD6	6.64386	17
	Q64277	-6.64386		17					Q8BUU7	6.64386	17
	O35945	-6.64386		17					Q922H1	6.64386	17
	Q33DR2	-6.64386		17					H3BL92	6.64386	17
	O55042	-6.64386		17					G5E8U9	6.64386	17
	Q8BH66	-6.64386		17					B7ZCM9	6.64386	17
	Q91WA9	-6.64386		17					O09005	6.64386	17
	Q6PFX2	-6.64386		17					Q8K1J5	6.64386	17
	B1AZ46	-6.64386		17					E9Q5F6	6.64386	17
	F8WHB7	-6.64386		17					O08696	6.64386	17
	Q9EPW4	-6.64386		17					Q9CR56	6.64386	17
	Q8BWG9	-6.64386		17					P70303	6.64386	17
	A0A1L1SRH1	-6.64386		17					A2A6J7	6.64386	17
	E9PUV9	-6.64386		17					A0A2R8W744	6.64386	17
	A2AJ28	-6.64386		17					Q5SSZ5	6.64386	17
	Z4YNA3	-6.64386		17					P01921	6.64386	17
	Q8CG16	-6.64386		17					D3YXC4	6.64386	17
	P49615	-6.64386		17					Q45VK7	6.64386	17
	Q7TMD7	-6.64386		17					Q8BM55	6.64386	17
	Q9QUN9	-6.64386		17					E9Q9E4	6.64386	17
	Q9EQF6	-6.64386		17					Q9JJR8	6.64386	17
	P97501	-6.64386		17					O55091	6.64386	17
	Q8CGS6	-6.64386		17					E0CXC6	6.64386	17
	E9Q1L7	-6.64386		17					A0A0G2JGD2	6.64386	17
	A2ADH1	-6.64386		17					A0A087WRN5	6.64386	17
	Q91YR5	-6.64386		17					A0A2I3BQT2	6.64386	17
	Q91YE3	-6.64386		17					Q9ESD6	6.64386	17
	Q6P1H4	-6.64386		17					Q9Z1E3	6.64386	17
	Q8CIG9	-6.64386		17					Q9DBR0	6.64386	17
	P97872	-6.64386		17					P49025	6.64386	17
	E9QKY4	-6.64386		17					Q8BXX3	6.64386	17
	P17183	-6.64386		17					P04441	1.74717	1.88427
	Q78HU7	-6.64386		17					A0A0A6YXU9	6.64386	17
	P01901	-6.64386		17					Q8R1Z9	1.73898	1.86121
	A0A498U6I0	-6.64386		17					A0A494B9W7	6.64386	17
	P02089	-6.64386		17					Q8R5L3	6.64386	17
	P54869	-6.64386		17					Q9DAV6	6.64386	17
	A0A0B4J1H6	-6.64386		17					A0A075B5K7	6.64386	17
	D3Z118	-6.64386		17					Q9JHH6	6.64386	17
	A0A2R8VHR6	-6.64386		17					Q8BZX4	6.64386	17
	Q99KP3	-6.64386		17					Q9WUF3	6.64386	17
	Q61029	-6.64386		17					Q8BTW3	6.64386	17
	E9QA62	-6.64386		17					A0A0R4J066	6.64386	17
	Q924L1	-6.64386		17					A0A2I3BPW0	3.02219	10.3275
	A0A0G2JFS7	-6.64386		17					P05366	6.64386	17
	B2RXM6	-6.64386		17					Q9CYD3	6.64386	17
	A0A494B9A6	-6.64386		17					F6UK66	6.64386	17
	Q9D799	-6.64386		17					Q9D6H2	2.8514	6.48015
	O70624	-6.64386		17					Q9D0L8	6.64386	17
	Q8CG29	-6.64386		17					Q3TLI0	6.64386	17
	P19246	-6.64386		17					Q9JJG6	6.64386	17
	Q3KNJ2	-6.64386		17					Q9Z1R9	6.64386	17
	A0A3Q4EGR2	-6.64386		17					B2C3G8	6.64386	17
	Q543M9	-6.64386		17					Q640N1	6.64386	17
	Q8BTS4	-6.64386		17					Q9JKK1	6.64386	17
	Q9D0W5	-6.64386		17					Q9JIB0	6.64386	17
	P16301	-6.64386		17					Q80X71	6.64386	17
	P07934	-6.64386		17					Q9QZX7	6.64386	17
	Q9D711	-6.64386		17					A0A140T8M5	6.64386	17
	Q6P3D8	-6.64386		17					D3YV69	6.64386	17
	A0A0N4SW45	-6.64386		17					P14847	6.64386	17
	D9J2V6	-6.64386		17					E9PZP8	6.64386	17
	Q8C1A9	-6.64386		17					Q8R1T1	6.64386	17
	Q8C0Z1	-6.64386		17					Q99K73	6.64386	17
	O88952	-6.64386		17					Q6DI86	6.64386	17
	A0A494BB25	-6.64386		17					P05367	6.64386	17
	P17553	-6.64386		17					G3UZ30	6.64386	17
	Q6W8Q3	-6.64386		17					Q9D2Y6	6.64386	17
	D3Z4S3	-6.64386		17					A0A0U1RP62	6.64386	17
	Q9WVM1	-6.64386		17					P14434	2.38184	3.79718
	Q99P58	-6.64386		17					P06802	6.64386	17
	Q05909	-6.64386		17					K3W4Q5	6.64386	17
	Q8VE37	-6.64386		17					Q8BZI0	6.64386	17
	A2AJG0	-6.64386		17					Q8BLK9	6.64386	17
	Q64105	-6.64386		17					Q9ESP1	6.64386	17
	A0A5F8MP96	-6.64386		17					E9Q2S9	6.64386	17
	S4R1E6	-6.64386		17					Q8CH72	6.64386	17
	Q80UE6	-6.64386		17					Q9Z0W3	2.24945	3.36794
	A0A0G2JGX4	-6.64386		17					Q9Z0J0	6.64386	17
	Q6PHU5	-6.64386		17					Q3UBG2	6.64386	17
	Q64332	-6.64386		17					P33215	6.64386	17
	Q8CHC4	-6.64386		17					F6VAN0	1.51551	1.43469
	P43407	-6.64386		17					P97401	6.64386	17
	A0A087WQ94	-6.64386		17					Q80YX1	3.57374	15.0515
	Q9CXA2	-6.64386		17					Q9DBZ1	6.64386	17
	P23881	-6.64386		17					Q3UX10	6.64386	17
	Q4VAE3	-6.64386		17					S4R1W8	6.64386	17
	Q80WC3	-6.64386		17					Q99J56	6.64386	17
	D3Z0B1	-6.64386		17					D3Z5N5	6.64386	17
	Q9Z315	-6.64386		17					E9Q4P0	6.64386	17
	A0A0R4J029	-6.64386		17					Q9QZB9	1.67717	2.00708
	E9QMW4	-6.64386		17					Q9ERV1	1.56608	1.59773
	A0A2I3BQS8	-6.64386		17					E9Q8D5	6.64386	17
	Q9CQW3	-6.64386		17					V9GXX7	6.64386	17
	Q80XI7	-6.64386		17					P56960	6.64386	17
	Q03137	-4.03505		12.3295					Q9D7M1	1.79161	2.09244
	P00848	-3.68038		10.9161					P29533	6.64386	17
	Q99LB7	-3.36587		8.64746					Q8BU25	6.64386	17
	G3UYS4	-3.18442		11.9549					Q9D7S9	6.64386	17
	Q4QQM5	-3.15843		12.2222					P40753	6.64386	17
	A0A0G2JFQ4	-3.02327		6.692					A0A286YDU0	6.64386	17
	O88627	-2.6529		6.16356					Q9CRC6	6.64386	17
	A0A0U1RPA0	-2.55639		5.37615					Q0VBL3	6.64386	17
	G5E8G6	-2.53952		5.49854					P97464	6.64386	17
	O35930	-2.50635		6.09819					Q9Z175	6.64386	17
	D3Z7H8	-2.49005		6.04545					A0A0R4J194	6.64386	17
	Q9CQX8	-2.36587		6.15457					Q9JHT5	6.64386	17
	A0A0A6YWI9	-2.35107		4.67938					Q9DAY6	1.40817	1.35243
	Q8R2L5	-2.32193		6.7492					Q920A5	6.64386	17
	H3BKS9	-2.31473		5.03879					E9PX53	6.64386	17
	Q61414	-2.30045		6.58011					Q9EQK7	6.64386	17
	Q6GU68	-2.29336		4.60969					E9PVM9	6.64386	17
	Q8K0C1	-2.23107		4.45449					E9Q8P5	-0.62371		1.37084
	A2AWA9	-2.2109		5.43426					P56501	-0.805913		2.85849
	A0A075B5S3	-2.20423		4.54548					P01637	-1.56918		4.2751
	G3UXF4	-2.18442		5.13933					G5E8J6	-0.85726		1.45271
	P08553	-2.17788		4.95348					Q14BI5	-0.836501		1.41537
	A0A2I3BRR1	-2.16488		4.35887					Q9CZJ6	-0.590745		1.55529
	Q9DAU1	-2.01742		4.08527					Q8R0N6	-1.08314		3.6549
	A2AQ07	-2.01742		5.79075					Q8R2G4	-0.831358		1.78067
	P39876	-1.99424		3.73976					A0A494B9B9	-0.749038		2.00862
	Q8BU88	-1.96578		3.81048					Q8BTC1	-0.803393		1.94724
	Q3U0A6	-1.93236		3.46609					B1AUE5	-6.64386		17
	A0A0A6YVR9	-1.93236		3.64658					Q8QZR5	-0.852042		2.91765
	P31324	-1.91594		3.67461					Q3V0K9	-6.64386		17
	A0A2I3BQR1	-1.89432		3.79908					Q8VCM4	-0.753896		1.50566
	P17665	-1.87303		3.31067					O35386	-0.92139		2.12017
	Q08091	-1.86775		5.91889					Q9Z126	-1.79586		7.05832
	Q9EPR2	-1.84166		3.54064					P28665	-0.962969		1.67234
	P05125	-1.83136		4.78912					Q8BVZ1	-0.841663		2.74587
	D6RD10	-1.82623		3.48857					Q00612	-2.44222		11.7032
	Q80VP1	-1.80088		5.17234					Q61687	-1.02915		2.15661
	Q9CZT8	-1.78091		3.53939					Q9WVT6	-0.902389		2.0102
	P06880	-1.78091		3.17991					Q9CQY6	-0.646112		2.22176
	E9PVP0	-1.77596		3.2919					Q5F2C5	-2.32916		7.13108
	P43883	-1.77103		4.62331					P50446	-0.948976		1.83567
	Q8BND4	-1.73697		3.23135					A2AIL4	-0.720232		1.53314
	Q9CZT6	-1.73697		2.77637					A0A0U1RNF2	-1.02915		2.43973
	P16015	-1.69432		4.57212					Q9QUK4	-0.78339		1.55292
	Q8BP56	-1.69432		2.96126					Q8BJZ4	-0.671164		2.2142
	D3Z7F1	-1.68038		3.19078					Q00898	-1.41504		2.76812
	Q8CH40	-1.662		3.29175					P31532	-6.64386		17
	P19001	-1.6529		3.85719					Q8VCT4	-1.35845		5.0949
	Q8K558	-1.63039		2.92271					P62307	-0.612637		1.73481
	Q05421	-1.62593		2.72639					B2RUF0	-1.92687		4.93733
	H3BLB1	-1.62593		2.76017					P97770	-1.1016		2.25271
	Q3V0K9	-1.62149		2.68654					A3KG59	-0.62371		2.04029
	E9Q1M6	-1.57777		2.6373					Q9D6S7	-0.606035		1.8946
	A0A0G2JFJ6	-1.57777		2.65977					Q8BUY5	-0.803393		2.01596
	A2AFG7	-1.56918		2.74343					Q99LC2	-0.766112		1.70019
	Q922Q9	-1.5649		2.8438					Q91VJ5	-6.64386		17
	Q3UHQ6	-1.5649		3.00551					G3UWY3	-0.595097		1.99822
	A0A0A6YW53	-1.54372		2.66071					Q8VDT9	-0.664288		2.28203
	P32037	-1.54372		2.66902					Q9Z1R3	-0.828793		1.8241
	Q91VC7	-1.53116		3.65773					A0A140T8M2	-0.773491		2.37802
	Q8CFE6	-1.52699		2.56977					Q8BTE0	-1.00868		2.09354
	E9PYJ7	-1.52284		2.26288					P15327	-0.592919		1.82296
	Q8C7J6	-1.5187		2.46244					P70695	-0.715486		2.46948
	P15327	-1.50226		2.54456					Q922Z0	-0.753896		1.66097
	P12242	-1.48197		3.76703					O35435	-0.715486		2.36021
	S4R2J8	-1.46993		2.73043					A0A0R4J0T0	-0.673463		2.18979
	O88845	-1.46594		2.41087					O88627	-0.60165		1.32243
	Q9CQ75	-1.45403		2.4321					Q69ZN6	-1.43051		3.23856
	Q9R0C0	-1.45008		2.57347					A0A0B4J1J2	-1.46993		3.43024
	Q6PHS9	-1.45008		2.37665					Q9DBL9	-1.34373		3.019
	Q9QZU9	-1.44615		2.42431					Q6ZQ08	-0.821126		1.54884
	D3Z2F9	-1.43831		2.12287					Q99M01	-0.599462		1.82307
	Q5SWU9	-1.43831		3.64291					P30115	-0.628162		1.70179
	Q8K245	-1.41504		2.31146					O35459	-0.846843		1.43423
	O08688	-1.40736		2.26146					Q8BKY8	-0.83908		2.84293
	A2ARA8	-1.38082		2.56066					Q9CQF4	-0.694321		2.26911
	Q9QVP4	-1.38082		3.27748					A0A075B5V0	-0.646112		1.44198
	A2AJ88	-1.37707		1.94377					E9Q1L7	-0.841663		1.89922
	Q9EQI5	-1.37333		3.68248					D3YXF5	-0.610433		1.45948
	D3Z210	-1.35107		2.15819					P39655	-6.64386		17
	A0A1Y7VJW9	-1.34373		3.27938					Q8R3K3	-2.00578		5.609
	D3Z1H8	-1.32916		2.26103					Q61387	-0.606035		2.12563
	A0A1Y7VK09	-1.32916		2.8587					O35930	-0.703689		1.6308
	Q8VE91	-1.31833		2.09198					P03977	-0.867752		1.76344
	O55226	-1.30401		2.45338					Q9CQJ1	-0.68966		1.4669
	Q9CZC8	-1.2969		2.1973					O35601	-6.64386		17
	Q62083	-1.2863		2.10042					Q91YY4	-0.800877		2.8435
	Q9DBM2	-1.28279		2.15203					Q9D0G0	-0.612637		1.99689
	Q61781	-1.27928		2.20104					Q9CWY6	-0.606035		1.35572
	Q7TQD2	-1.27928		2.52444					Q9D1C3	-1.38836		3.23887
	Q9ERL9	-1.2723		2.18011					G5E8B6	-6.64386		17
	G5E8J6	-1.26882		3.2567					Q99N87	-0.592919		1.82095
	A0A075B697	-1.26534		2.35374					Q9EQI5	-2.33643		11.6062
	P17156	-1.26534		2.54941					O08715	-0.603841		1.86302
	Q8K1B8	-1.25498		1.90026					Q9CR13	-0.846843		1.72399
	Q9JHU9	-1.22769		2.10396					Q8R104	-0.91866		3.18481
	Q6P5F7	-1.21759		1.60334					Q9DCL4	-0.907793		1.96132
	P11679	-1.20756		1.85261					P11859	-1.65745		3.88364
	Q8BXK8	-1.191		2.08332					Q6P5D8	-6.64386		17
	Q8K2I3	-1.18771		1.9397					Q9D7J4	-0.634867		1.9425
	Q61823	-1.18115		1.78547					P43883	-1.0862		3.51895
	Q99KL7	-1.15843		1.74538					Q9CPX7	-0.664288		1.57372
	P60521	-1.1488		1.83318					P01592	-6.64386		17
	A4QPD3	-1.14242		1.72823					Q9WU79	-0.610433		2.14883
	Q8C165	-1.13924		1.53793					Q9CUN6	-6.64386		17
	G5E846	-1.13289		1.89389					Q3TZ89	-2.45008		6.96204
	A2A4N9	-1.13289		1.52343					A0A1W2P7J1	-0.610433		1.31154
	Q8VCT4	-1.11716		1.9243					Q922E6	-0.610433		1.37631
	Q99J08	-1.11716		1.80498					O08600	-0.650635		1.45133
	Q4LDF6	-1.11092		1.73826					P52760	-6.64386		17
	P61329	-1.1047		1.71548					D3Z456	-0.790859		2.41609
	Q8CDM8	-1.1016		1.78993					A0A0N4SVL8	-6.64386		17
	E9PX46	-1.09542		1.61956					P32037	-0.736966		1.45637
	Q8K274	-1.09234		1.96022					P04370	-6.64386		17
	Q8R0Y6	-1.08927		1.71825					A0A0A6YW37	-0.778432		1.63716
	Q91Z31	-1.08927		1.7285					A0A087WQH8	-0.831358		1.6794
	A0A0G2JG40	-1.08009		1.5526					F8VQ87	-1.02327		1.79978
	A0A0R4J0A2	-1.07097		1.60163					Q8CFY5	-6.64386		17
	P07361	-1.05589		1.65326					Q9D1B9	-0.873027		2.99408
	Q8CE90	-1.05589		1.433					Q3TLP5	-0.724993		2.30345
	Q8BG60	-1.05589		1.66302					Q9CQL7	-1.12973		2.40518
	A0A075B666	-1.0499		1.67167					Q9DB25	-0.808437		1.88458
	Q9CQ19	-1.04692		1.94239					G5E874	-1.0145		3.34781
	Q78J03	-1.04394		1.57542					P97481	-0.698998		1.31882
	E9PUY1	-1.02915		1.70171					Q9JM63	-0.703689		1.41502
	A0A0G2JGN3	-1.02915		1.539					Q61644	-0.72738		1.47408
	Q9ESU7	-1.02327		1.52825					Q921N6	-0.75877		1.55596
	Q1EG27	-1.02327		2.04922					Q80U30	-0.706041		1.37287
	Q8CG03	-1.02034		1.31325					Q5DTX6	-0.696658		1.49584
	Q8BPB5	-1.01742		1.48693					P31695	-0.646112		1.98579
	Q5SPX8	-1.0145		1.56715					A0A075B5Y3	-0.785875		1.59805
	A0A0R4J1N4	-1.01159		2.56493					Q8K2Y7	-0.771027		1.76476
	F6X2V9	-1.00868		1.54928					Q8CHD8	-0.603841		2.04352
	F8VQ52	-1		1.5606					P53351	-6.64386		17
	Q9CQS4	-1		1.44908					P61213	-0.606035		1.51388
	O88186	-0.997117		1.4012					Q9D7V1	-1.1016		2.68776
	Q8K3K8	-0.982791		1.48218					E9JGN0	-0.926865		2.43628
	O70423	-0.979942		2.44483					P70696	-0.691989		2.45539
	Q8BGT5	-0.974262		1.41598					G3UZM1	-0.657445		1.37115
	Q99KY4	-0.974262		1.41818					A0A0R4J273	-0.76366		1.62736
	Q5SUC9	-0.974262		1.5285					E9PWH0	-0.798366		1.68595
	P50608	-0.962969		1.4135					Q9D6A1	-1.96578		5.77637
	H3BK03	-0.957356		1.56614					Q8CCG1	-1.16165		2.48374
	P22437	-0.957356		1.44791					A0A0R4J1H8	-1.1047		2.67593
	A0A087WPF8	-0.957356		1.58121					A0A140LJD4	-0.793357		1.56088
	P30275	-0.948976		1.35141					B2RQL2	-1.4344		3.62525
	A0A0B4J1K5	-0.940645		1.42933					E9Q2M9	-1.11716		2.67945
	Q14BI5	-0.940645		1.65542					A0A571BEV2	-0.696658		1.39587
	A2AER8	-0.937878		1.41484					A0A075B5V1	-0.685014		2.2458
	Q8CIM3	-0.926865		1.88465					Q80XJ3	-0.803393		1.34983
	Q9DB15	-0.91866		1.34464					A0A0A6YXQ0	-1.32554		2.99123
	Q91XE4	-0.91866		2.40378					G3X960	-0.865122		1.46923
	O55137	-0.913216		1.74852					Q9CPV5	-0.905088		3.07007
	Q9DBX3	-0.913216		1.32314					A0A0A6YXA5	-6.64386		17
	Q9D2N9	-0.910502		2.0067					F6SX81	-6.64386		17
	Q9D379	-0.902389		2.30991					A0A0N4SUX5	-1.46196		6.07771
	Q9D1H9	-0.902389		1.56012					Q99N92	-0.736966		1.49759
	Q8C0N2	-0.897006		1.35076					Q61066	-1.03209		2.95257
	O88962	-0.891643		1.35622					P45481	-6.64386		17
	Q7TSK7	-0.891643		1.33135					Q9Z1L3	-1.82113		4.9681
	P17563	-0.873027		1.48443					O55186	-6.64386		17
	P14873	-0.873027		1.85509					Q6P5E6	-6.64386		17
	Q3UMR5	-0.826233		1.54046					A2A870	-6.64386		17
	Q9CZ19	-0.813499		1.30126					Q8BIG4	-6.64386		17
	Q8K009	-0.810966		1.68187					P59481	-2.00578		6.09067
	E9PUE8	-0.803393		1.75607					Q7TQX5	-6.64386		17
	Q9D1P0	-0.790859		1.7548					F8VPU6	-0.756331		1.51129
	A3KFX0	-0.788365		1.42319					A0A286YDA5	-0.852042		1.98687
	Q7TNL9	-0.785875		1.93721					Q8BID8	-2.40354		11.6191
	P28654	-0.780909		1.91082					A0A087WPC3	-1.0619		2.31567
	P19096	-0.77596		1.90863					Q9CZH3	-1.6529		4.11044
	Q05020	-0.771027		1.44791					Q810D6	-0.994241		2.057
	Q8BVZ1	-0.761213		1.38122					Q8VCE6	-1.11716		2.26359
	F6ZE64	-0.739372		1.75465					Q9R1M5	-6.64386		17
	F6WHQ7	-0.736966		1.40908					Q9JJA9	-6.64386		17
	O35972	-0.734563		1.75138					A2BE28	-6.64386		17
	Q64521	-0.734563		1.93553					Q5SS80	-6.64386		17
	Q8K010	-0.724993		1.35684					Q61550	-1.22432		3.08056
	Q06185	-0.698998		1.76832					P97414	-0.816037		1.5591
	P29268	-0.691989		1.65693					O35161	-6.64386		17
	Q91V79	-0.685014		1.55598					Q91YR5	-6.64386		17
	Q8R104	-0.685014		1.42858					Q4PZA2	-6.64386		17
	P13634	-0.678072		1.49209					F6WMX7	-0.739372		1.57537
	P70388	-0.673463		1.68313					Q91WV0	-1.2969		2.89077
	Q9WU79	-0.668868		1.44857					Q9Z329	-6.64386		17
	Q8CHS7	-0.659723		1.62003					Q9DBU3	-1.97143		4.74156
	Q8R0N6	-0.648372		1.30872					A2AFK4	-0.979942		1.91755
	Q9Z2U1	-0.648372		1.3524					Q8JZR6	-1.27928		3.01508
	P63011	-0.648372		1.53433					P29387	-6.64386		17
	Q9JJN5	-0.643856		1.41495					A0A286YE36	-1.18115		2.68501
	P97742	-0.634867		1.35857					Q9Z0H4	-1.23107		2.79578
	P70695	-0.632629		1.39109					Q9DD06	-1.00578		2.10598
	Q60714	-0.632629		1.51998					Q9R1W3	-1.11092		2.6979
	O88986	-0.614845		1.4359					Q5U680	-6.64386		17
	Q9WVA2	-0.606035		1.33754					G3X9C8	-1.77596		4.34418
	P10922	-0.603841		1.37464					A0A1L1SRA4	-1.24811		2.74166
	P08074	-0.584241		1.36881					Q8CA69	-0.768568		1.56877
	P70290	-0.58208		1.30457					Q3V3A7	-0.957356		1.97917
	A0A087WPG3	-1.00868			1.26996				Q9ERA6	-1.2723		2.92287
	Q99LE6	-0.948976			1.27325				Q91VS7	-6.64386		17
	A6H6A9	-0.910502			1.27398				Q7TSH4	-6.64386		17
	Q9CWD3	-0.899695			1.19371				Q80V26	-6.64386		17
	A0A0R4J0X2	-0.894322			1.27013				Q9R0G6	-0.75877		1.93959
	E9QKV6	-0.8863			1.24861				Q9QX98	-6.64386		17
	Q03311	-0.883635			1.29425				Q61191	-1.25154		3.09894
	A0A1B0GT45	-0.859876			1.18805				A0A1D5RM59	-0.778432		1.76496
	P61226	-0.859876			1.13241				Q8K1E0	-2.2109		6.21562
	Q9CR10	-0.854649			1.23466				Q4KL20	-6.64386		17
	P11881	-0.844251			1.16357				A0A075B5Y5	-6.64386		17
	Q571C7	-0.841663			1.24594				Q8BSE0	-0.734563		1.55466
	Q9CZP7	-0.83908			1.19246				Q9WTK8	-6.64386		17
	Q3TYS2	-0.836501			1.16026				Q80W93	-1.61264		3.83903
	P48410	-0.833927			1.20177				A0A075B5S9	-6.64386		17
	P36423	-0.833927			1.26175				Q8C5L6	-6.64386		17
	Q99LI8	-0.828793			1.29268				A0A2R8VHR3	-1.2863		3.11305
	Q8C1E7	-0.826233			1.17623				Q9DAM7	-0.588574		1.40459
	P50427	-0.823677			1.21913				Q61093	-0.870387		2.00937
	Q8CCK0	-0.821126			1.24291				P86176	-6.64386		17
	E9Q6A6	-0.813499			1.27828				A0A0R4J0N9	-6.64386		17
	B2RUS7	-0.805913			1.05226				Q8K558	-6.64386		17
	A2AUG7	-0.803393			1.15374				P12388	-6.64386		17
	A0A075B5R0	-0.800877			1.19362				Q9CWD3	-6.64386		17
	Q91VE0	-0.800877			1.10622				O54890	-6.64386		17
	Q6NT99	-0.798366			1.07083				O88186	-6.64386		17
	Q6Q477	-0.798366			1.10091				Q9EP52	-6.64386		17
	A0A0B4J1J6	-0.785875			1.12865				Q6A025	-6.64386		17
	Q9R257	-0.780909			1.06218				A0A075B5Q6	-6.64386		17
	Q8BW75	-0.773491			1.25853				Q99J31	-6.64386		17
	Q9D074	-0.768568			1.1283				Q9DCE9	-6.64386		17
	A0A0G2JFL3	-0.768568			0.992459				B1AV77	0.206643			0.189262
	Q91WP0	-0.768568			1.13123				Q9CR24	-0.251539			0.973706
	A0A494B9B9	-0.761213			1.20945				E9PWB1	0.133564			0.345463
	O55111	-0.75877			1.09486				A0A0A0MQF6	0.168642			0.079639
	Q9DCU6	-0.756331			1.06695				F8VQC1	0.473008			0.042151
	Q9WUR2	-0.753896			1.17084				Q5SUF2	0.799087			0.360487
	Q9D706	-0.751465			1.05936				Q922Y1	0.990592			0.8477
	Q61475	-0.746616			1.04571				P80313	0.261832			0.013719
	Q8CAY6	-0.744197			1.0608				P37889	1.12763			1.09684
	Q8BTR5	-0.739372			1.16111				P99024	0.726831			0.385515
	A2A7P7	-0.739372			1.05876				O89050	1.09896			0.803675
	O70507	-0.739372			0.937089				G5E895	-0.318326			0.572855
	F8WHJ2	-0.732165			1.04561				Q8VCM5	-0.275786			0.762052
	A0A140T8M3	-0.72738			1.00071				Q9CZR8	-0.413115			0.701599
	Q3UJU9	-0.72738			1.01192				Q9D2R6	-0.0664274			0.284385
	B1AVD1	-0.717857			0.927957				Q9D898	0.836732			0.591633
	Q8VEL0	-0.708396			0.885874				P40240	0.856787			0.597655
	A0A2R8VHF9	-0.708396			1.10949				Q9CPW3	-0.562772			1.21041
	Q9CZS1	-0.706041			1.27221				Q8BXQ2	-0.00144342			0.338892
	A2A863	-0.701342			0.945358				O88696	-0.296899			0.781689
	Q9D4T3	-0.701342			0.947706				P20060	0.367371			0.0572163
	O88533	-0.698998			0.976678				Z4YKC4	0.249749			0.0768456
	E9Q8T7	-0.698998			0.884014				A0A1Y7VJ48	0.773996			0.438985
	Q8CFY5	-0.698998			1.11477				P54729	0.432959			0.0236244
	Q61235	-0.691989			1.21842				Q2TPA8	-0.575615			0.949774
	Q62000	-0.691989			1.07365				Q8R5J9	0.445727			0.0701398
	P58064	-0.68966			0.935542				Q03265	-0.526992			0.870447
	Q9DCE9	-0.68966			1.07153				Q8VE22	-0.106249			0.325907
	E9QMK9	-0.687335			1.1023				Q9WTX2	0.27262			0.0967371
	Q9WVD5	-0.687335			0.978464				Q6PAM0	0.961253			0.766404
	A0A0U1RPT9	-0.687335			0.898324				D3YTT4	-0.161653			0.385445
	P50114	-0.682696			0.947975				P20108	-0.293359			0.542504
	Q9CZU3	-0.678072			0.98916				E9PZ16	0.318461			0.0238432
	P01800	-0.678072			0.961614				P09813	-0.298673			0.548245
	Q9JJ59	-0.666576			0.808805				P14094	-0.0558912			0.273912
	Q8K2X1	-0.664288			0.952311				Q9CQC9	0.109695			0.296236
	P09242	-0.662004			0.929976				Q9QWW1	0.438293			0.0185597
	A0A3Q4EC24	-0.655172			1.05169				Q99LX0	0.709291			0.366011
	G5E8U9	-0.652901			0.930685				P54731	0.0551956			0.452285
	Q8BFZ3	-0.652901			0.940947				P17047	0.818032			0.518943
	Q9R0G6	-0.652901			0.916948				Q9DBJ1	0.571434			0.226906
	Q80TA1	-0.652901			0.824118				Q8K2C6	-0.529073			0.874304
	Q3UW53	-0.648372			0.912991				E9PV24	-0.413115			0.701762
	P37804	-0.646112			1.19706				Q5PRF0	0.632268			0.197217
	Q9R069	-0.641604			0.948818				Q6ZWU9	0.344828			0.00948377
	P59041	-0.641604			0.905902				Q920M5	0.765535			0.459413
	Q3ULB1	-0.641604			0.993464				P19536	-0.486004			0.808824
	E9QPU1	-0.641604			1.26912				Q8VDM6	0.547943			0.118357
	Q8C5R8	-0.639355			0.924228				Q6A0A9	0.588805			0.184231
	D3YU15	-0.637109			0.967985				Q9JHJ0	0.818851			0.520245
	Q6DFX2	-0.62371			0.861462				Q5FWK3	1.0321			0.96125
	Q8CJG1	-0.62371			0.837717				P28474	0.180148			0.0701997
	Q9CQF4	-0.621488			0.879242				A0A0G2JFT8	0.561693			0.150869
	A0A0U1RNI2	-0.619271			0.9478				Q9CQQ0	-0.508403			1.19105
	E9Q4F4	-0.619271			0.8119				Q9Z0P4	0.0786098			0.380197
	Q9R207	-0.617056			0.839721				P26450	0.207893			0.153204
	Q9D1J1	-0.614845			0.833827				Q9QYJ0	0.284514			0.00135423
	Q5SSK3	-0.614845			0.875615				Q9CY64	0.526069			0.173201
	P85094	-0.608232			0.906742				Q9CXW2	-0.312939			1.10939
	P56392	-0.606035			1.24895				P35762	0.867896			0.669962
	Q9Z2W8	-0.606035			0.841862				P70704	-0.210897			0.612729
	Q9R000	-0.606035			0.916964				A0A0A6YXW6	-0.432455			1.4757
	E9QLK9	-0.603841			0.911922				Q9ES74	0.187768			0.0926562
	Q8VDT9	-0.60165			1.06189				D3Z5N2	0.0440443			0.434094
	Q8C547	-0.599462			0.836642				Q9JHI5	0.185232			0.0670834
	Q9D8N2	-0.597278			0.760489				A0A0R4J078	0.7433			0.396725
	Q9D2Z4	-0.597278			0.851715				Q924C1	0.584963			0.142289
	P52760	-0.595097			0.866111				P63024	0.56267			0.218246
	Q61425	-0.592919			0.874986				Q91Z40	0.0370307			0.330126
	Q8CHE4	-0.590745			0.738596				A0A0A6YY53	-0.242977			0.479797
	Q9QZU3	-0.588574			1.26472				P51881	-0.426625			0.721383
	D3YY98	-0.588574			0.809093				P62900	0.16221			0.123745
	Q9QUM0	-0.584241			1.1493				P50247	0.471968			0.139076
	P13597	-0.584241			0.784668				P83917	0.570463			0.149389
	Q8JZN7	-0.58208			1.19418				Q8CBE3	0.620117			0.202337
	A0A1L1SSF8	-0.58208			0.834507				P30416	-0.53952			0.889998
	P08032	-0.58208			0.85564				Q9Z277	0.67084			0.22807
	P04919	-0.579922			1.12743				A0A5F8MPR5	-0.286304			0.730589
	Q6PGF3	-0.579922			0.795567				E9PUD2	0.140124			0.101405
	Q99N94	-0.577767			1.3559				Q6DFX2	0.662661			0.225528
	Z4YJF5	-0.577767			1.30487				Q04519	0.0867838			0.278731
	D3Z5G7	-0.575615			1.14954				O70252	0.00432161			0.513231
	F8WH20	-0.573467			0.717813				P46737	0.982583			0.62803
	E9QNT8	-0.571322			1.31004				Q91W92	0.24245			0.0985316
	Q8R3I3	-0.571322			0.840865				P54071	-0.72261			1.19798
	Q6ZWQ0	-0.569179			1.39568				P80315	0.400538			0.0821301
	A0A7N9VS49	-0.567041			1.38815				E9Q9T8	-0.027675			0.247428
	Q02614	-0.567041			0.742775				B1AQF4	0.696884			0.352949
	Q61333	-0.564905			0.810285				P50518	0.597412			0.196341
	Q9D3D9	-0.562772			0.820641				Q9Z247	0.88049			0.579736
	Q8C0L9	-0.562772			1.31882				Q8K2C9	0.546956			0.133806
	B2RXS8	-0.562772			1.20886				Q9WTU6	0.231432			0.0336361
	P08030	-0.560643			0.800377				Q9Z1Q5	1.15251			1.13551
	Q9D924	-0.560643			0.792833				D4AFX7	0.491597			0.0804156
	B7ZCI3	-0.560643			1.32208				Q62465	1.03562			0.99842
	Q7TNG8	-0.558517			1.23872				Q9CWB7	-0.248108			0.770848
	Q5F285	-0.556393			1.18603				P97765	0.60502			0.214218
	A0A286YCL2	-0.554273			0.777409				G3UXF4	-0.467932			1.09884
	D3Z183	-0.554273			0.735911				F8VQ75	0.321928			0.0257393
	P06795	-0.552156			0.967121				Q3TGW2	0.305679			0.0759707
	O88507	-0.552156			0.77872				Q9CWU6	-0.413115			1.13229
	A0A5K1VVS7	-0.552156			0.751624				Q60675	0.233888			0.0321273
	Q8R574	-0.550043			0.856737				Q9D0B6	0.948601			0.579482
	F6Z9L5	-0.550043			1.17655				Q99LB6	0.319618			0.104209
	P63280	-0.550043			0.772937				Q9JMH9	0.563646			0.219488
	B1AZI6	-0.550043			0.719494				P57759	0.438293			0.0594483
	Q3TC93	-0.547932			0.787756				Q9QZH6	-0.236164			1.04681
	A8DUK4	-0.545824			0.787899				Q8CE80	0.711935			0.368976
	H7BX88	-0.545824			0.790152				Q149B8	-0.392137			0.673039
	Q6DYE8	-0.545824			0.734033				P26350	-0.00288828			0.529516
	P51175	-0.545824			1.17274				Q6A0D4	0.489543			0.0725109
	A0A5H1ZRL3	-0.54372			0.741017				P58774	0.0328061			0.413534
	B9EJX3	-0.541618			0.847063				Q8VCL2	-0.504305			1.68025
	P63082	-0.541618			0.95271				P35550	0.60027			0.180963
	D3YU63	-0.537424			0.767231				Q5SU71	0.219091			0.147016
	Q8BH95	-0.537424			0.774669				Q6PGC1	-0.035047			0.353966
	Q9QZE7	-0.537424			0.837083				Q91YZ8	0.16092			0.0852971
	Q9D125	-0.535332			0.766023				Q99K23	0.716332			0.289731
	Q8VDF3	-0.535332			0.777108				P97823	0.169925			0.078645
	Q5HZI1	-0.533242			0.780733				Q9WVG6	0.280956			0.0673572
	Q8K2Y7	-0.531156			0.759735				Q8C1B7	1.01221			0.751033
	Q9CY16	-0.529073			1.08086				P61161	0.908429			0.607421
	Q99NB1	-0.529073			0.756371				P84099	0.185232			0.138653
	Q9D338	-0.524915			0.79659				Q60597	-0.407364			0.695333
	P97315	-0.524915			0.754783				O08749	-0.467932			0.78187
	Q9JKK7	-0.522841			0.772916				O70571	0.50284			0.16474
	Q8R5M8	-0.520769			0.732033				P62908	0.428678			0.10374
	E9Q7X7	-0.520769			0.761614				Q921G7	-0.586406			0.967055
	P00920	-0.518701			0.738845				Q3UJU9	-0.123434			0.544963
	Q923D2	-0.518701			1.13816				P35279	0.725087			0.3846
	B2RR83	-0.516636			0.697299				Q99JI6	-0.0454314			0.644726
	P59024	-0.512514			0.697729				Q9JJW5	-0.0816138			0.300578
	F8WGI9	-0.510457			1.23605				Q91YE3	0.130931			0.230627
	D3Z2N9	-0.504305			0.740598				Q78HU7	-0.547932			1.2532
	O35386	-0.50226			0.865691				Q4ACU6	-0.171368			0.613469
	Q08189	-0.50226			0.731489				P60229	0.395063			0.0548507
	Q8C079	-0.50226			0.786437				P51910	0.333424			0.0485322
	P27784	-0.498179			0.663875				Q05D44	0.340277			0.0576726
	Z4YKM2	-0.498179			0.659233				Q7TN29	0.596458			0.157962
	P16332	-0.498179			0.702036				Q80WQ2	0.784923			0.415665
	A0A338P6Q8	-0.498179			0.772651				O54962	0.565597			0.164214
	P35441	-0.498179			0.705137				P62334	0.555816			0.212214
	Q5SSL4	-0.496142			0.7277				O35598	0.475085			0.0433636
	E9Q715	-0.494109			0.780874				A3KMP2	0.207893			0.219695
	Q8BXQ2	-0.492079			0.760656				Q5SX39	0.0840643			0.319107
	S4R1Q8	-0.492079			1.2143				Q8K1R3	-0.258425			0.498464
	Q91VB8	-0.490051			0.691438				P83741	0.38405			0.0357504
	Q61268	-0.490051			0.705589				A0A1D5RMC1	0.871844			0.625912
	D3YXS8	-0.490051			0.644423				Q9CYJ6	0.513996			0.063376
	P08551	-0.490051			0.618769				Q9DBC7	0.386259			0.0717269
	Q9CR37	-0.488026			0.666567				Q8CD91	0.477159			0.054449
	Q9CZN8	-0.486004			0.805188				Q9WUM4	0.45628			0.0710936
	Q9JK53	-0.486004			0.785974				Q9D0S9	-0.362158			0.631606
	Q9CQV1	-0.483985			0.659347				F8VQ28	0.517024			0.145268
	O70475	-0.483985			0.71771				P97364	0.24123			0.127115
	Q3THW5	-0.481969			0.676783				P84084	0.84559			0.565163
	Q71RI9	-0.479955			1.06696				Q9D2V7	0.178874			0.187922
	A3KMP2	-0.477944			1.03648				P38060	-0.209228			0.477899
	Q91V64	-0.475936			1.22218				P30999	0.358396			0.0106858
	Q9CQ54	-0.475936			0.664813				P09405	0.60502			0.258529
	P52795	-0.471929			0.698659				P04117	0.269033			0.00833461
	P05480	-0.471929			0.60216				Q9QZ57	0.410341			0.0127405
	A0A338P6U4	-0.469929			0.680647				P48758	0.115033			0.121501
	D3Z456	-0.467932			1.16997				Q61739	-0.0513991			0.666686
	Q9WV03	-0.467932			0.678316				E9PVA8	0.505891			0.0729907
	Q8C8K1	-0.467932			0.598099				P61953	0.0962618			0.255507
	P16283	-0.465938			0.680604				Q8R4U7	-0.403542			0.98341
	Q8BWF0	-0.465938			0.917723				Q8BZM1	0.533065			0.0722956
	Q09XV5	-0.463947			0.641925				Q8C547	0.46048			0.0462081
	Q02788	-0.463947			0.64528				Q921W2	0.355016			0.0291078
	D3Z340	-0.463947			0.629044				A0A5K1VVQ1	-0.00144342			0.371309
	Q9D0C4	-0.463947			0.658216				P62137	0.633199			0.258045
	Q3U9H3	-0.461959			0.577601				P62281	0.451013			0.122103
	Q8CDI7	-0.461959			0.603321				Q07797	0.603122			0.159097
	E9Q2B0	-0.461959			0.651964				Q8K596	0.388465			0.0370113
	Q64442	-0.461959			0.887009				P63038	-0.37707			0.653332
	G3UVW5	-0.459973			0.685695				Q8CC27	0.362891			0.0333586
	Q62219	-0.459973			1.12218				P60843	0.612588			0.266504
	Q3UUQ7	-0.45799			0.621093				Q60972	0.0621217			0.401181
	Q3TQB2	-0.454032			0.584725				Q9D1N2	0.290424			0.0961183
	Q9EQ20	-0.454032			0.628544				Q3UQ84	0.0867838			0.328478
	Q9WVT6	-0.452057			0.620539				Q91ZJ5	0.352759			0.0470195
	P01631	-0.452057			0.670339				Q3U9G9	0.282143			0.148393
	B7ZCF5	-0.452057			0.741272				Q78IK4	-0.16004			0.383071
	Q8BWT1	-0.450084			0.622095				Q8C788	0.920674			0.540984
	Q80YW9	-0.448115			0.709314				Q62048	0.465713			0.0290232
	Q62087	-0.448115			0.92877				Q64337	1.16221			1.17632
	E9PV38	-0.442222			0.623159				Q8CA44	-0.595097			1.25523
	Q3V132	-0.440263			0.776368				Q8BLF1	-0.226004			0.458623
	D3YTT4	-0.440263			1.11137				Q9D924	-0.375197			1.38495
	G3X924	-0.440263			0.656085				Q9CPT4	0.604071			0.186678
	Q60936	-0.438307			0.60452				Q9JJV2	0.672652			0.353215
	Q9CWY6	-0.436354			0.566004				Q8BJ03	1.28924			1.17215
	A0A338P6W9	-0.434403			0.691899				Q8VE95	-0.323733			0.704878
	P40936	-0.434403			1.0619				Q8R0P4	0.428678			0.0197068
	A0A1L1SRY4	-0.434403			0.640539				Q925F2	0.137504			0.247801
	Q9DCL4	-0.432455			0.584973				Q3UW53	0.799916			0.451594
	O35683	-0.432455			0.662376				Q8VCG4	-0.579922			1.45583
	D6REH1	-0.432455			1.02952				P28653	0.885184			0.576938
	Q80TE0	-0.432455			0.592167				Q9DB29	0.815575			0.515543
	Q9D0G0	-0.430509			0.922398				Q921F4	0.54893			0.129067
	P47738	-0.426625			0.584757				Q3UFY7	0.769772			0.416332
	P24549	-0.426625			0.782156				Q91YQ5	0.595504			0.24976
	P14142	-0.426625			0.58339				Q6XPS7	-0.351074			1.20132
	F8WGB3	-0.426625			0.584069				Q9WV54	0.884403			0.557223
	A0A5F8MPB2	-0.424688			0.693699				Q3V009	0.481299			0.0672501
	Q8BUY5	-0.424688			0.980447				P14231	-0.00144342			0.332522
	Q8BTM8	-0.424688			0.583053				Q5FW60	0.400538			0.0139907
	D3YU12	-0.424688			0.598863				Q9DC22	0.116365			0.217015
	E9QMY1	-0.424688			0.972935				P23953	-0.295128			0.543778
	Q3TUQ5	-0.424688			0.688998				Q499X9	-0.442222			1.59701
	A0A3B2W7H4	-0.422752			0.616175				P61022	0.0593553			0.361429
	O35099	-0.422752			0.646187				Q9Z0E6	0.362891			0.0451599
	A2A6T4	-0.422752			0.617777				Q9D6Z0	0.611645			0.171757
	B1AWC8	-0.42082			0.598255				Q3UHU8	0.154454			0.213135
	A0A0G2JGL8	-0.42082			0.571985				Q9JI59	0.423309			0.0417731
	O09174	-0.41889			0.831638				Q9ERK4	0.883621			0.574299
	A2AS47	-0.41889			0.560462				Q8VCU2	-0.424688			1.018
	P59279	-0.41889			0.60265				P68181	0.745883			0.305925
	O08738	-0.416962			0.830206				Q9CZD3	0.271426			0.0280904
	A0A0U1RNX2	-0.416962			0.667488				P62874	0.916859			0.6466
	Q3TGW2	-0.416962			0.570822				Q8BS72	0.650765			0.269253
	Q6PDN3	-0.416962			0.777779				Q9CQU0	0.438293			0.00866083
	Q9CWD7	-0.416962			0.604128				B9EIZ7	0.8024			0.453862
	Q6NVE9	-0.416962			0.670854				P45591	0.801573			0.471706
	A2A4P3	-0.415038			0.565214				Q8R010	0.219091			0.196083
	Q8VCA8	-0.415038			1.06403				A2ADY9	-0.0394883			0.597082
	Q3TBW2	-0.411195			1.03715				D3YXN0	0.575312			0.151824
	A0A075B5N6	-0.411195			0.613251				Q62351	-0.204233			0.860666
	Q9CXJ1	-0.411195			0.884005				Q62426	0.97966			0.914997
	Q9DC29	-0.407364			0.576538				Q9Z1G4	0.803227			0.457862
	P56389	-0.407364			0.54681				P56695	0.838347			0.60975
	Q9D6M3	-0.407364			1.0389				A2AT93	0.762136			0.308746
	Q8BYM8	-0.407364			1.05167				Q8VEA4	0.840765			0.512378
	Q8BTG7	-0.407364			0.571778				P54728	0.415759			0.0938635
	Q9D1M0	-0.407364			0.978109				Q99J08	-0.242977			0.666816
	E9PWU4	-0.405451			0.549793				Q9CQW2	0.202888			0.0638692
	Q91WS0	-0.405451			0.648104				A0A286YD34	0.882839			0.561247
	O35604	-0.405451			0.657607				P12815	0.343692			0.0738858
	P35486	-0.405451			0.551108				G3X8Y1	0.217851			0.20298
	Q8JZN5	-0.403542			0.547982				Q91W50	0.39835			0.0237064
	Q6ZQ12	-0.403542			0.594797				P58871	0.290424			0.0840197
	Q99JY0	-0.403542			0.546743				P59017	0.105678			0.128171
	A0A0R4J0S3	-0.401635			0.544251				P16546	0.240009			0.190055
	Q9JJR8	-0.401635			0.597234				Q9DBB5	0.185232			0.182543
	P08249	-0.39973			0.541407				D3YYS6	0.0840643			0.146291
	A0A1Y7VN19	-0.397828			0.876773				E9PYK3	0.792439			0.445585
	O89016	-0.397828			0.604638				Q924T2	-0.222633			0.909025
	Q60591	-0.397828			0.595291				Q91YM4	-0.184425			0.611837
	A0A668KL57	-0.397828			0.539945				Q9Z1Q2	0.425459			0.00687377
	Q9D273	-0.395929			0.601542				Q9EPM5	0.855192			0.573853
	Q9DCS2	-0.395929			0.569997				A0A075B5Y4	-0.00578235			0.320058
	P49222	-0.395929			0.884256				F8WJK8	0.459432			0.128428
	P97370	-0.394032			1.01049				A0A1W2P7A1	0.517024			0.17735
	A4QPC5	-0.392137			0.577762				Q501J6	0.585924			0.183286
	E9PWQ3	-0.392137			0.529238				Q9DB34	0.687061			0.289594
	Q7TT37	-0.392137			0.539169				P62983	0.593593			0.248235
	Q99N90	-0.390245			0.587289				P35831	0.680774			0.240382
	Q8BG81	-0.390245			0.524649				Q9D2N9	0.922198			0.550275
	P32261	-0.388355			0.523802				P15626	0.571434			0.226769
	P16406	-0.388355			0.592314				G3X9E8	-0.0380063			0.640549
	A0A075B5Y3	-0.388355			0.561403				P43276	0.613532			0.263803
	Q8BP40	-0.386468			0.760954				Q8R0G9	0.763836			0.337554
	Q8R3G1	-0.386468			0.566929				Q9QUM9	0.320773			0.024961
	Q8CHT0	-0.384584			0.517888				Q9D1C8	0.509949			0.0903882
	Q9DC51	-0.384584			0.775021				Q4V9V3	0.912267			0.488297
	Q2VLH6	-0.384584			0.562708				Q9JJI8	0.192825			0.140962
	P07309	-0.384584			0.519626				Q9D1Q4	0.974529			0.591644
	Q9CRB6	-0.384584			0.966061				A0A1L1SUC4	0.896853			0.512284
	Q8BVE3	-0.384584			0.515362				Q6A4J8	0.512985			0.101005
	Q9CQE3	-0.382702			0.527794				Q9CPP6	-0.483985			0.804073
	A0A087WRG0	-0.382702			0.587892				P15306	0.589763			0.161847
	A0A1W2P7X0	-0.382702			0.896235				Q3UHJ0	0.0881416			0.36615
	Q9D2G2	-0.382702			0.51476				A0A668KL65	0.549916			0.206788
	P0CW03	-0.382702			0.56824				P61014	-0.139236			0.361507
	Q99M71	-0.380822			0.568787				P80314	0.326537			0.0294953
	Q9D1H6	-0.378945			1.06457				Q8BLY2	-0.07552			0.65833
	Q99N15	-0.37707			0.507478				F6RJV6	0.691534			0.300581
	Q91VA7	-0.37707			0.508279				Q3V117	0.365133			0.0283176
	Q9D7N6	-0.375197			0.576335				P97290	0.269033			0.139674
	P25911	-0.375197			0.639646				Q99JR1	0.0813396			0.23404
	Q3TIU4	-0.373327			0.51026				Q80V94	0.295135			0.0571721
	Q8BZ52	-0.373327			0.997252				Q9CQ48	-0.382702			1.247
	O35857	-0.373327			0.741201				P98203	0.52707			0.119224
	Q60935	-0.37146			0.501803				Q8BSL7	0.685267			0.286219
	P70404	-0.37146			0.498665				Q8K3W2	0.838347			0.560148
	O35459	-0.369595			0.494916				Q8BFR5	-0.463947			0.775822
	Q921S7	-0.367732			0.747594				Q8R5C5	0.784085			0.462602
	A0A5F8MPE1	-0.367732			0.558109				Q6PGF7	0.471968			0.0577659
	Q9QXB9	-0.367732			0.908732				Q61411	0.182692			0.180344
	Q5M8N4	-0.367732			0.652406				P51150	0.265437			0.010708
	Q8VEM8	-0.367732			0.493468				P62082	0.299831			0.0112783
	D3Z2A4	-0.367732			0.579751				G3X8R0	0.624803			0.278772
	Q07235	-0.365871			0.541245				A0A0R4J083	-0.479955			0.798976
	Q3TVI8	-0.365871			0.980954				Q3U4W8	0.476122			0.142367
	P08226	-0.364013			0.777024				Q80U63	0.157044			0.2938
	B2C3G8	-0.364013			0.585073				E9PYH2	-0.177882			0.766424
	E9Q804	-0.362158			0.493863				A2A8U2	0.279768			0.0916289
	Q9CQ91	-0.362158			0.485566				Q99KV1	0.550901			0.14389
	Q6P9J5	-0.360305			0.493259				Q9QXZ0	0.636915			0.290246
	Q8BWM0	-0.360305			0.483415				Q6P9R2	0.473008			0.0701559
	P62830	-0.358454			0.811586				Q8VED9	1.02574			0.854607
	D3YVP5	-0.358454			0.865541				Q9CQC7	-0.756331			1.26116
	P41317	-0.358454			0.582697				P48722	0.311503			0.00683132
	Q9CQE1	-0.358454			0.537895				P09542	0.0143553			0.208127
	Q5NCS9	-0.356606			0.540882				P63276	0.320773			0.0252487
	G3UX26	-0.356606			0.477397				Q8BH58	0.295135			0.130245
	Q71FD7	-0.354759			0.942371				Q5SWT3	-0.291592			0.772589
	Q9D880	-0.354759			0.729773				Q3UFS0	0.509949			0.0925765
	Q9CQR6	-0.354759			0.544299				A0A0B4J1E2	-0.263612			0.663545
	Q9CR76	-0.354759			0.525037				B2M1R6	0.627607			0.280861
	J3QMG3	-0.354759			0.475627				Q9QZH3	0.24732			0.0826072
	Q61733	-0.352916			0.848591				P11531	0.372952			0.0622892
	E9Q4M2	-0.352916			0.883421				P97351	0.312665			0.019528
	Q9D1R1	-0.351074			0.585649				Q8BHF7	-0.231075			0.598912
	Q3U0B3	-0.351074			0.900308				P54822	0.0854247			0.144999
	P53986	-0.351074			0.729947				Q8R1Q8	0.631337			0.285217
	Q9Z2Q5	-0.349235			0.539793				Q9CWI3	0.751892			0.331075
	Q9CXJ4	-0.349235			0.729541				Q8R1F1	0.604071			0.171035
	Q9JHI5	-0.347399			0.464691				Q8BVQ9	0.454176			0.124524
	P56501	-0.347399			0.538314				A0A1D5RLW5	0.238787			0.14521
	Q63961	-0.345564			0.517728				P60710	0.72334			0.382098
	F6RJE8	-0.343732			0.529513				P24270	0.57628			0.23126
	Q8CEZ1	-0.343732			0.520397				A2AMM0	0.296311			0.00874082
	Q8R086	-0.343732			0.897542				P62962	0.839153			0.518273
	B1AV77	-0.341903			0.810067				Q3U186	-0.139236			0.620874
	Q9DCV4	-0.341903			0.821915				P70372	0.629473			0.294731
	Q8BMS1	-0.341903			0.455752				Q3TR20	0.549916			0.119795
	P00329	-0.340075			0.891228				Q9ER00	0.753605			0.475458
	E9QLJ0	-0.340075			0.964932				O70481	0.267835			0.0681609
	Q91YM4	-0.340075			0.886383				Q8C7R4	0.444667			0.0380155
	Q3ULD5	-0.340075			0.451729				A1BN54	1.33571			1.28827
	A0A0R4J050	-0.33825			0.510582				Q61469	0.464668			0.0654089
	Q3TQI7	-0.33825			0.519391				Q9DB15	-0.179515			0.838892
	Q04857	-0.336428			0.448091				Q8R3E3	0.422233			0.00856196
	Q3UHU8	-0.336428			0.523716				P12979	-0.60165			0.99123
	Q8CD26	-0.336428			0.498279				Q9CY73	-0.129734			0.728174
	Q8QZR5	-0.334607			0.512922				O08797	0.909197			0.608358
	Q5SQX6	-0.334607			0.468407				O55222	0.619178			0.273087
	Q9CZR8	-0.334607			0.453838				Q8K3H0	0.799916			0.515067
	P97449	-0.332789			0.903802				Q9CR61	-0.514573			0.850604
	P51881	-0.330973			0.441058				Q9DCB8	-0.027675			0.465779
	O08543	-0.330973			0.468415				Q8VEE0	1.18206			1.05921
	Q923B6	-0.330973			0.712623				P19123	0.24123			0.0273842
	Q8K2I1	-0.330973			0.531938				D3YUM1	-0.508403			0.841881
	Q9CPR5	-0.32916			0.919935				Q8K0C8	-0.0664274			0.565628
	O08715	-0.32916			0.833395				Q9DCT5	0.792439			0.426248
	P07310	-0.32916			0.438444				Q91ZR1	0.708408			0.285049
	Q62425	-0.32916			0.437922				Q61703	0.146655			0.297857
	Q64433	-0.327348			0.435513				Q8CBB7	0.84318			0.568345
	Q99MQ4	-0.327348			0.903517				K3W4S6	0.182692			0.0683481
	A0A075B5W7	-0.327348			0.463956				P68369	1.12631			0.925784
	Q9CRB8	-0.327348			0.49103				D3Z689	0.331132			0.0751775
	P70232	-0.327348			0.870591				A0A0A6YW28	0.492622			0.0581606
	Q8R1F5	-0.327348			0.805211				Q9WUD1	1.02715			0.888511
	Q9JJL8	-0.327348			0.496049				Q9CR59	-0.21424			0.744871
	P04925	-0.325539			0.594193				P24668	0.721591			0.358644
	Q3TJD7	-0.325539			0.630706				A2AJQ0	-0.158429			0.382144
	O35435	-0.323733			0.892284				O35682	0.585924			0.240655
	Q8BGN2	-0.323733			0.526725				Q6ZWX6	0.49057			0.138061
	Q64462	-0.321928			0.798473				Q8CG72	0.740712			0.317388
	A0A1Y7VLZ7	-0.321928			0.458161				P62631	0.0172093			0.205173
	O08796	-0.320126			0.449532				Q6KAR6	0.75873			0.329768
	Q3V0P3	-0.320126			0.718742				Q8VBV7	0.301002			0.10337
	E9Q1K3	-0.318326			0.808615				Q9DAW9	0.499782			0.101809
	Q9JI39	-0.318326			0.876866				Q7TSI3	0.167358			0.287066
	Q9QZZ6	-0.318326			0.421108				O35632	0.635058			0.214314
	Q8CI78	-0.318326			0.539268				F6T2S0	-0.120294			0.341231
	B1AU25	-0.316528			0.418582				Q9CPV4	0.340277			0.0383654
	P30115	-0.316528			0.490889				Q8K0L0	0.650765			0.251014
	P42703	-0.316528			0.526188				A0A0R4J0Q5	0.340277			0.0384092
	Q9CRB9	-0.316528			0.840682				Q61334	0.530071			0.118031
	Q9R112	-0.316528			0.594044				P63328	0.617298			0.227829
	P59016	-0.316528			0.545126				E9QP99	0.318461			0.0913124
	Q9DBL9	-0.314733			0.494311				Q9R0Y5	-0.0543923			0.272698
	P63038	-0.314733			0.416851				Q9CXZ1	-0.465938			0.778752
	A0A1B0GSA8	-0.314733			0.480982				Q8K370	0.0894981			0.234978
	E9Q4K0	-0.314733			0.61641				O55100	0.168642			0.255627
	Q9ERV1	-0.314733			0.483055				A0A0N4SVS6	0.0342157			0.473386
	Q924T2	-0.312939			0.789241				Q60715	0.770618			0.446149
	Q99N96	-0.312939			0.748485				A2AQ17	-0.288065			1.06974
	P21550	-0.312939			0.41499				S4R2J8	0.0229004			0.337117
	A0A0B4J1H8	-0.312939			0.817325				A0A2R8VI30	0.391768			0.0205985
	Q9D281	-0.312939			0.533748				Q9JLH8	-0.518701			1.59017
	O88990	-0.311148			0.664707				P09055	0.662661			0.31723
	A0A0R4J0B4	-0.309359			0.538587				Q99N93	-0.300448			1.08352
	Q6PE65	-0.309359			0.542103				Q91V55	0.387363			0.072132
	Q9CQH3	-0.305788			0.423968				A0A1W2P7Q6	-0.21424			0.579921
	Q99LC5	-0.304006			0.40289				Q9JJ00	0.8024			0.387648
	Q9ER35	-0.304006			0.601682				P16332	-0.529073			0.874233
	Q6S9I2	-0.304006			0.491034				Q9CR51	0.823749			0.41739
	P58468	-0.304006			0.470505				Q8BIW1	0.537048			0.1854
	Q99MR9	-0.302226			0.774253				Q8C483	0.52707			0.153324
	A2AFI3	-0.302226			0.471195				A6H611	-0.268817			1.12782
	Q5GIG6	-0.300448			0.747597				Q923T9	0.685267			0.306439
	D3Z3Q3	-0.300448			0.485075				A0A338P6K2	0.54201			0.199468
	Q6VVW5	-0.298673			0.492815				Q60590	0.50284			0.0954184
	Q8BJE2	-0.298673			0.482422				O88532	0.57628			0.142451
	A0A5F8MPL9	-0.298673			0.513688				Q8BH48	0.154454			0.0896169
	Q91WD5	-0.298673			0.394534				E9Q1U2	0.607863			0.261472
	Q91ZA3	-0.298673			0.394072				O08532	0.625738			0.279447
	Q9Z2I9	-0.298673			0.394191				Q9CQ75	-0.22095			0.454359
	Q8K0Z7	-0.298673			0.812544				Q9CPW4	1.25641			1.24373
	Q3V009	-0.298673			0.535674				E9Q557	0.708408			0.365414
	Q8K2M0	-0.296899			0.706987				Q62418	1.16157			1.29827
	O35887	-0.296899			0.646429				Q9CPW2	-0.137648			0.622991
	Q3URE1	-0.296899			0.892464				Q02248	0.735522			0.395621
	Q6PIP5	-0.296899			0.42227				Q3TWW8	0.72334			0.377109
	Q9CQ62	-0.295128			0.390456				Q99L13	-0.186065			0.412776
	Q80YD1	-0.295128			0.793424				Q8BPI2	0.972325			0.600931
	Q9DB77	-0.295128			0.390264				Q9EQI8	-0.569179			1.85843
	Q4PZA2	-0.295128			0.493835				Q6PB93	0.750178			0.346647
	D3YYT1	-0.295128			0.530089				G3X972	0.515006			0.0822548
	Q8BGR9	-0.295128			0.455986				Q6ZQ38	0.83754			0.534269
	F8VPV0	-0.293359			0.448621				Q9Z130	0.567545			0.140846
	P50544	-0.293359			0.3883				Q9CPX6	0.770618			0.350396
	Q9CXW2	-0.291592			0.809295				P60766	0.566572			0.221824
	P97384	-0.291592			0.725303				Q8BGF6	0.0593553			0.362053
	D3YY81	-0.291592			0.532836				K3W4S4	-0.217591			0.671586
	Q06770	-0.289827			0.695917				F8WHP8	-0.522841			0.865923
	Q8CC86	-0.289827			0.696422				P55284	0.0551956			0.464387
	F6SFF5	-0.289827			0.382534				Q6URW6	0.974529			0.697025
	Q8R1Q3	-0.288065			0.465803				Q9Z2I9	-0.533242			0.880401
	E9QLS6	-0.288065			0.409712				Q8C0L8	0.958286			0.562044
	Q60932	-0.288065			0.381198				Q6P069	0.618239			0.26842
	J3QNT7	-0.286304			0.490338				P61924	0.690641			0.293345
	E9Q3I4	-0.286304			0.455539				A2API8	0.865523			0.469047
	P45952	-0.286304			0.376655				Q9WTZ1	0.362891			0.0244723
	Q9DBB9	-0.284546			0.764706				Q923Z3	-0.249822			0.629227
	Q5SUQ9	-0.284546			0.426758				Q91V76	0.961253			0.757208
	D3Z041	-0.284546			0.374974				Q9D0T1	1.02219			0.788526
	Q9D2V6	-0.284546			0.589352				P28659	0.388465			0.0320265
	B1AQD4	-0.28279			0.437597				Q9CZW5	0.226509			0.0373077
	Q9JIG7	-0.281036			0.472691				A0A0R4J1W0	1.22219			1.08385
	Q9Z126	-0.281036			0.417203				P70207	-0.229382			0.646622
	F6X1P1	-0.281036			0.686445				A0A338P7L8	1.10568			0.915046
	A0A0G2JE33	-0.281036			0.714489				P11499	0.0565835			0.169701
	Q3TFP0	-0.281036			0.753949				P21460	0.54201			0.163468
	P08228	-0.281036			0.438771				Q9QXD8	0.947105			0.688524
	A2AKU9	-0.279284			0.368127				Q8C3X2	-0.182786			0.613563
	Q03265	-0.277534			0.366263				Q9CZ30	0.298658			0.0106486
	D3Z7P0	-0.277534			0.463947				Q62095	0.678973			0.334238
	A0A0A0MQ68	-0.277534			0.366573				Q9CQT1	0.522056			0.104806
	P11152	-0.277534			0.36706				A0A0R4J0B5	0.807355			0.369934
	A0A0A6YWP7	-0.277534			0.42687				Q8BGH2	-0.14401			0.366096
	E9QNL5	-0.277534			0.443526				G3X9Q1	0.734655			0.357403
	Q91VT4	-0.275786			0.502755				P52825	-0.637109			1.04968
	Q9CXS4	-0.275786			0.450372				Q8VEE1	1.27202			1.17132
	P35505	-0.275786			0.687756				Q8BMS4	-0.545824			1.16676
	G5E897	-0.275786			0.713725				A2AIM4	-0.0409718			0.259526
	F6ZXW2	-0.274041			0.440003				Q9D2G2	-0.498179			0.828341
	Q9WVP6	-0.274041			0.430589				O70435	0.333424			0.0336373
	D3YTP8	-0.274041			0.455481				E9Q616	0.69332			0.349519
	Q9DAK9	-0.272297			0.461796				Q8BGA9	-0.343732			1.32421
	A0A0R4J140	-0.272297			0.787571				Q9R0H0	-0.128156			0.68754
	Q3USJ8	-0.272297			0.404724				P57780	0.899949			0.59546
	Q8VE70	-0.272297			0.483482				Q921X9	1.03069			0.677471
	Q9D6K5	-0.272297			0.669356				E9PUR2	0.62293			0.27627
	D3Z3N4	-0.270556			0.604649				Q924X2	-0.369595			0.64099
	Q9Z175	-0.270556			0.571584				Q9D711	1.35445			1.27888
	Q8R0Y8	-0.268817			0.66403				B0QZL1	0.285698			0.142452
	Q8CGN5	-0.268817			0.491018				Q9D2Z4	0.23634			0.100893
	Q8VCN9	-0.268817			0.435899				B7ZCI2	0.0200576			0.202697
	Q9D0S9	-0.26708			0.351179				Q64511	0.598365			0.176978
	Q99J39	-0.26708			0.475673				O08547	0.632268			0.251258
	A0A1B0GSV1	-0.265345			0.740739				Q9R0M4	0.0370307			0.45023
	Q9DB20	-0.265345			0.34964				P97855	0.267835			0.0469403
	Q05816	-0.265345			0.441577				Q99KG3	1.40272			1.19392
	Q9CWE0	-0.265345			0.705757				Q8BMS1	-0.736966			1.22385
	Q922E6	-0.263612			0.449436				O89086	1.13619			1.1844
	Q9ERS2	-0.263612			0.346699				Q61033	0.435095			0.0564302
	Q3UH93	-0.263612			0.38976				Q6ZWQ7	0.916094			0.635799
	Q922B1	-0.261881			0.345815				O89051	0.848798			0.54675
	Q9D0J4	-0.261881			0.584955				Q99JY9	1.00144			0.735856
	P43023	-0.261881			0.345125				Q99MR8	-0.608232			1.0032
	P55772	-0.261881			0.799073				P26231	0.829444			0.505477
	D3Z7J3	-0.261881			0.428908				Q9WVD5	0.461529			0.0496459
	O35129	-0.261881			0.345455				Q6ZPJ3	0.403813			0.00595004
	Q9DBG1	-0.261881			0.443949				P63248	0.952334			0.664408
	F8WHP8	-0.260152			0.34328				Q9Z255	0.885184			0.465027
	A0A5F8MQ25	-0.260152			0.427023				Q9D8Z6	1.44573			1.26309
	P54071	-0.258425			0.340842				Q99KF1	0.686164			0.314094
	Q08857	-0.258425			0.341851				Q505D7	-0.318326			1.18773
	Q8CGB6	-0.258425			0.438021				D6RCI4	0.298658			0.0727296
	P97930	-0.258425			0.432982				Q8BJS4	0.520045			0.166921
	E0CYJ9	-0.258425			0.473413				Q9DBS5	0.444667			0.0165986
	Q9R078	-0.2567			0.814756				Q8VBT9	0.436162			0.0285949
	F7BCN0	-0.2567			0.470131				Q9CPS6	-0.244685			1.09254
	P98086	-0.2567			0.468011				Q922B1	-0.0365259			0.255934
	P00158	-0.2567			0.767451				B2RXT3	-0.682696			1.12705
	Q8R1I1	-0.2567			0.33769				E9QQ96	0.353888			0.0116309
	Q810C0	-0.2567			0.645303				H3BK59	0.252173			0.110223
	Q9DBL7	-0.254978			0.493501				Q8R0X2	0.360645			0.0332625
	A2AQN4	-0.254978			0.740476				P70296	0.324235			0.027469
	D3YV69	-0.254978			0.72826				Z4YL78	0.551885			0.14367
	Q99KI0	-0.253257			0.33316				Q8R180	0.375178			0.015124
	A2APM3	-0.253257			0.448913				Q91YN5	0.491597			0.0689796
	O08749	-0.253257			0.334854				Q8K019	0.770618			0.355857
	Q60597	-0.251539			0.331696				Q99LT0	0.372952			0.0135711
	Q8R0F8	-0.251539			0.7516				Q9D666	0.388465			0.00016191
	P40240	-0.251539			0.668425				P22599	-0.516636			0.856158
	A0A338P6P0	-0.251539			0.377822				G3UYF9	0.533065			0.124967
	P30416	-0.251539			0.683124				A0A3B2W479	0.563646			0.129504
	A0A0N4SWI4	-0.251539			0.721681				Q5BKP2	0.305679			0.0756115
	P63330	-0.251539			0.491509				Q9CQ22	0.0908534			0.363575
	A0A140LJ79	-0.251539			0.457796				Q7SIG6	0.730314			0.40552
	G5E895	-0.249822			0.329371				Q9D1G1	0.0370307			0.409645
	P28843	-0.249822			0.623509				Q6IRU2	0.75446			0.416941
	A0A5F8MPF0	-0.248108			0.433078				P50428	0.842375			0.392004
	Q91V16	-0.246395			0.657303				Q99M07	0.24732			0.0947361
	Q9DB70	-0.246395			0.57377				Q9CQR6	0.356144			0.0692071
	P11352	-0.246395			0.352544				A2AHJ7	0.644318			0.187785
	O88829	-0.246395			0.416636				P83940	0.480265			0.129081
	Q8R3D1	-0.246395			0.416341				P97333	0.591679			0.172272
	A0A494B9P4	-0.246395			0.428948				P01872	-0.22095			0.954323
	Q8BH43	-0.246395			0.372333				Q8C0L0	0.289244			0.14851
	Q5FWI3	-0.244685			0.405298				Q91VR5	0.508936			0.170621
	Q9Z0X4	-0.244685			0.430043				Q9CRA7	-0.426625			1.49766
	P97807	-0.244685			0.323817				P18872	0.286881			0.0342208
	P26443	-0.244685			0.323096				P16283	0.121679			0.29035
	D3Z4I3	-0.244685			0.383027				Q01339	-0.018878			0.279903
	Q99J99	-0.242977			0.751564				Q9D1P4	0.200379			0.224674
	E9Q0J2	-0.242977			0.424702				Q8BWF0	-0.444184			0.74661
	A0A1W2P8E1	-0.24127			0.636092				O89079	0.651683			0.268893
	O08600	-0.24127			0.546133				P02463	0.526069			0.118555
	P18525	-0.24127			0.393961				Q8R2P8	0.240009			0.0277389
	Q8R2U0	-0.24127			0.536572				Q6GT24	0.243669			0.0497027
	Q9DBL1	-0.24127			0.31921				Q9DBL1	-0.298673			0.549883
	Q9R0P5	-0.239566			0.317536				P06745	0.327687			0.0299654
	A0A1Y7VM56	-0.239566			0.622605				Q78IK2	-0.595097			0.980937
	E9PU87	-0.239566			0.536933				Q9QZF2	0.372952			0.0368009
	Q62351	-0.237864			0.770855				Q62261	0.339137			0.0380699
	Q9D0I6	-0.237864			0.392992				O35685	0.39835			0.0476804
	Q00623	-0.236164			0.646724				A0A1D5RMI0	0.536053			0.131966
	Q6PKB0	-0.236164			0.443033				P19221	0.0703893			0.265631
	Q61035	-0.236164			0.68391				Q8BYU6	0.553852			0.119276
	Q9EQI8	-0.234465			0.773188				Q9EPL8	0.842375			0.619716
	Q80YV4	-0.234465			0.628361				E9Q933	0.231432			0.188365
	P29812	-0.234465			0.310648				Q8BX10	0.37629			0.0187857
	Q9DB96	-0.234465			0.419281				A2BE93	0.374066			0.0373464
	B7ZN28	-0.234465			0.41467				A0A1B0GRA5	0.332278			0.0307743
	P48962	-0.232769			0.307651				A0A5F8MPQ4	1.00432			0.935374
	D3YY50	-0.232769			0.515644				Q9CQ69	-0.498179			0.825501
	Q64522	-0.232769			0.306972				O35609	0.603122			0.174555
	Q8BRU6	-0.232769			0.364283				Q8CBY1	0.71721			0.303188
	Q80U95	-0.232769			0.532612				P97379	0.339137			0.052325
	Q921H8	-0.231075			0.742264				Q62176	0.424385			0.0054096
	O88967	-0.231075			0.540114				A2A5R2	0.182692			0.13356
	Q9QYB8	-0.231075			0.409778				P48772	-0.176251			0.798957
	Q9CQ69	-0.231075			0.38115				Q6ZWZ2	0.226509			0.135531
	O35943	-0.231075			0.578121				Q99PR8	0.638769			0.292103
	Q6PB66	-0.231075			0.3057				Q6NVE9	-0.320126			1.23192
	A0A140LHA2	-0.231075			0.670802				P14115	0.275007			0.0423149
	Q9JJH1	-0.231075			0.438058				A0A171KXD3	0.492622			0.0751513
	Q9JLH8	-0.231075			0.670331				Q3U9H3	0.858379			0.399315
	Q01063	-0.229382			0.384572				A0A1B0GRV0	0.0935602			0.184443
	Q91YR1	-0.229382			0.574991				Q8VBZ3	0.381837			0.0074675
	Q80ZS3	-0.227692			0.382382				P01837	-0.362158			0.873296
	F6U775	-0.227692			0.498122				Q8BTM8	0.469886			0.137298
	P49135	-0.227692			0.357998				Q99JY0	-0.739372			1.22897
	A0A075B5M7	-0.227692			0.599652				Q91YR1	0.925999			0.660057
	A0A2R8VI94	-0.227692			0.648307				Q78RX3	-0.0409718			0.523393
	Q9CZ13	-0.226004			0.298353				Q9ERE7	0.377401			0.0389061
	A2AMS3	-0.226004			0.597149				E0CZD9	0.564622			0.116185
	P52825	-0.224317			0.296351				P97822	0.799916			0.440792
	Q9EQF2	-0.224317			0.381869				Q3UH68	0.561693			0.217823
	P52503	-0.224317			0.29757				Q8K3J1	-0.422752			0.714822
	Q9CQF8	-0.224317			0.389837				Q05816	0.370722			0.0348892
	Q505K2	-0.222633			0.366848				Q8BTY1	-0.0938791			0.705162
	Q99L20	-0.222633			0.471212				Q64378	0.519039			0.101056
	A0A3B2WBH9	-0.222633			0.392982				E9Q0J5	0.259423			0.10501
	F8WJ64	-0.22095			0.293509				P16406	0.377401			0.0130998
	Q9WTP7	-0.22095			0.293627				P62754	0.311503			0.066104
	A0A2R8VK72	-0.22095			0.757454				Q8K182	0.178874			0.241186
	Q505D7	-0.22095			0.580412				P00397	0.583038			0.230767
	Q8K2B3	-0.22095			0.29271				Q3U2G2	0.485427			0.150194
	Q8BYL4	-0.22095			0.652965				Q99L43	0.826193			0.495277
	Q9QXC1	-0.21927			0.569397				P29758	-0.45799			0.768375
	Q99LC3	-0.21927			0.290384				G5E866	0.646163			0.270425
	E9QQ96	-0.21927			0.399283				Q8BTS3	0.407081			0.0086343
	Q99M01	-0.21927			0.663131				Q9QZ06	0.303342			0.0920561
	P62835	-0.21927			0.650283				Q3TZT4	0.355016			0.0243843
	Q8BR90	-0.21927			0.530874				Q5I1X5	0.58111			0.167999
	Q8R296	-0.21927			0.660325				A0A0A6YY75	0.918386			0.679875
	A2AIR2	-0.217591			0.382541				Q3TBW2	-0.526992			1.6338
	E9Q9B0	-0.217591			0.383251				P0C7N9	0.403813			0.0217982
	Q8BLF1	-0.217591			0.289839				Q9EP89	-0.222633			0.949365
	E9Q0A7	-0.217591			0.399419				Q8BTV2	0.480265			0.0667883
	F8WHT5	-0.217591			0.504535				Q80SZ7	0.871844			0.650802
	Q80ZW2	-0.217591			0.436668				P46935	0.763836			0.42729
	P99028	-0.215915			0.28692				Q9CQZ5	-0.650635			1.07287
	Q9DBC0	-0.215915			0.410094				Q9QYB1	0.626673			0.279847
	Q76LS9	-0.215915			0.418881				D3YUP6	0.705757			0.277324
	P36552	-0.21424			0.467179				D3Z3N4	0.27262			0.118698
	Q3UGX2	-0.21424			0.28417				Q8BGC4	-0.101598			0.32012
	Q3UVL4	-0.21424			0.379158				P62270	0.333424			0.0336173
	E9QAC9	-0.212568			0.679158				Q99PT1	0.573375			0.228458
	Q9DCM2	-0.212568			0.682277				Q9WVC3	0.555816			0.145515
	Q8BFW7	-0.212568			0.5874				Q9DB60	0.284514			0.00128857
	Q99M04	-0.212568			0.421006				P35441	-0.541618			1.48566
	P63030	-0.212568			0.281793				Q8VEK3	0.599318			0.253413
	Q924X2	-0.210897			0.280428				Q9QYA2	-0.195946			0.533346
	A0A452J8A5	-0.210897			0.279954				P97370	0.222805			0.189811
	A0A0R4J137	-0.210897			0.388713				Q8CAQ8	-0.345564			0.609962
	Q9CQQ7	-0.209228			0.278279				O88990	-0.0306192			0.249121
	Q3V117	-0.209228			0.565416				A0A2R8W6G1	0.973795			0.647542
	Q8CAQ8	-0.209228			0.278518				A0A1L1STC6	0.643394			0.254332
	Q9DC70	-0.209228			0.278297				E9Q6D8	0.155749			0.204849
	Q8K3J1	-0.209228			0.27845				Q8K2M0	-0.373327			1.23863
	Q5SWT3	-0.209228			0.353496				Q91XH6	1.07176			0.794276
	Q8CC35	-0.209228			0.455265				Q3TGS9	0.289244			0.0622391
	Q9JKY7	-0.207561			0.401844				A0A494BBA8	0.434028			0.056756
	Q9CYH2	-0.207561			0.514656				Q8R2K3	-0.027675			0.347333
	A0A3Q4EI31	-0.205896			0.36761				Q3U0S6	0.0200576			0.528903
	Q8BH59	-0.204233			0.273507				A0A1B0GX24	0.441483			0.0243364
	Q9CR68	-0.204233			0.27173				O70622	0.964214			0.790927
	Q9CQ40	-0.202572			0.481084				P84078	0.621993			0.275702
	Q6PD31	-0.202572			0.581871				Q3U2P1	0.751892			0.288442
	Q8VCE6	-0.200913			0.372938				A2AVJ7	0.836732			0.514584
	Q9CPQ8	-0.200913			0.683381				Q9DB27	0.318461			0.0865661
	P01655	-0.200913			0.630674				Q8CJ67	-0.199255			0.606643
	Q8CC88	-0.200913			0.268414				P62849	0.399445			0.0341851
	P50285	-0.199255			0.517076				Q8VCW8	-0.0664274			0.285623
	Q91YP0	-0.199255			0.526911				P10711	1.15769			1.16458
	P05202	-0.1976			0.264332				P61089	0.663572			0.318026
	Q9D5T0	-0.1976			0.584411				A0A0R4J094	-0.454032			0.760952
	Q6PE15	-0.1976			0.646837				Q6PA06	0.107018			0.38412
	Q9DCM0	-0.1976			0.558204				Q8K2Q7	0.623867			0.196253
	P49817	-0.195946			0.263187				Q91YL3	0.15056			0.177656
	Q6PFD9	-0.195946			0.340036				Q9JIS8	0.639695			0.203985
	Q8BKY8	-0.195946			0.661591				Q8CI04	0.299831			0.0755603
	E9Q175	-0.195946			0.416028				Q8BL66	0.704872			0.351356
	A0A0R4J1R9	-0.194295			0.557475				Q91V16	-0.207561			1.00144
	Q91VM9	-0.194295			0.259801				Q8CGY6	0.275007			0.00473595
	G3UXL2	-0.194295			0.663266				O35309	0.768078			0.348417
	Q9D0K2	-0.194295			0.260645				A0A140LHR3	0.75446			0.392961
	A0A668KLV9	-0.192645			0.581727				Q3TJZ6	0.477159			0.0669562
	Q7TSV4	-0.192645			0.562374				A0A1Y7VJN6	-0.0923402			0.43584
	Q9CPW3	-0.190997			0.436091				Q5SUC9	-0.345564			0.926744
	Q9QZQ8	-0.190997			0.680663				Q8VDJ3	0.347099			0.0431161
	P53395	-0.190997			0.257426				A0A0R4J1Z3	1.00935			0.72078
	Q99LD8	-0.190997			0.614418				Q8BPB5	1.05172			0.813972
	F6SIZ7	-0.190997			0.37765				Q8R035	-0.465938			1.67794
	Q99JR6	-0.189351			0.661381				Q8K2Q9	-0.104697			0.430225
	P42232	-0.189351			0.5517				Q9DBC0	0.238787			0.122284
	Q9Z0E6	-0.187707			0.564697				Q3B7Z2	0.197865			0.0690966
	G3UYJ7	-0.187707			0.590253				Q91VD9	-0.42082			0.714197
	Q3U5F4	-0.187707			0.367287				P34884	0.711935			0.362832
	Q91WU0	-0.186065			0.327797				Q9D6Y9	0.333424			0.03391
	P82347	-0.186065			0.368344				A2AWP8	0.745883			0.37923
	Q91VF2	-0.186065			0.336545				A2AL77	-0.184425			0.478055
	Q923D5	-0.186065			0.40832				Q9CZ42	-0.0232698			0.242944
	Q99M87	-0.184425			0.676924				Q61102	0.00144197			0.494235
	P35330	-0.184425			0.402766				O08528	0.130931			0.108353
	F6RX99	-0.184425			0.374332				Q60902	0.530071			0.189431
	Q61171	-0.184425			0.248953				B2RUG9	0.563646			0.135766
	Q9D172	-0.182786			0.247083				Q7TMG8	-0.558517			0.921169
	Q9D824	-0.182786			0.524964				P31750	0.361768			0.0276839
	A0A0M3HEQ0	-0.182786			0.468035				Q9WUP7	0.141433			0.332922
	Q8CBC4	-0.181149			0.349733				Q60631	0.815575			0.554225
	P70274	-0.181149			0.647141				Q8BP40	-0.522841			1.603
	Q9JK42	-0.179515			0.407436				Q3TMH2	0.175045			0.234359
	P55284	-0.179515			0.592816				Q9CR00	1.04054			0.822351
	Q99MR8	-0.179515			0.24277				Q3U3J1	-0.365871			0.637541
	Q6PCP5	-0.179515			0.279106				P67984	0.477159			0.128423
	P28665	-0.179515			0.243631				Q9DCN1	0.37629			0.0443532
	A0A1L1STE6	-0.177882			0.241903				Q9CPR4	0.255803			0.0175549
	Q61554	-0.176251			0.560592				E9Q7G0	0.35727			0.0554238
	A0A1B0GSB4	-0.176251			0.359314				P35979	0.454176			0.109417
	Q91VD9	-0.174621			0.237889				E9QN70	0.051024			0.174978
	Q8BGC4	-0.174621			0.525744				Q9Z2Y3	0.232661			0.180949
	Q9Z2Y8	-0.174621			0.47592				Q7TPR4	0.768078			0.337902
	P62897	-0.172994			0.236075				Q80W54	0.446786			0.0373873
	P01660	-0.172994			0.333342				Q8BUK6	0.440421			0.0291425
	Q9DCV7	-0.172994			0.583719				P26883	0.56267			0.218978
	Q99MR6	-0.172994			0.341198				Q60935	0.159629			0.271004
	Q8R4N0	-0.171368			0.234512				A0A1B0GS68	0.455229			0.108007
	P04627	-0.171368			0.334052				Q9JJU8	1.0895			1.06873
	P23953	-0.169745			0.23135				Q8CG76	-0.24127			0.478638
	Q9EP72	-0.169745			0.310327				Q9JHZ2	0.379621			0.0055272
	Q8VDN2	-0.169745			0.230934				Q8CFX3	0.0551956			0.262794
	P70280	-0.169745			0.321448				Q14C51	-0.174621			0.94463
	Q811C2	-0.168123			0.345885				Q91YQ3	0.267835			0.0927391
	Q9QX60	-0.168123			0.442987				Q9DBM2	-0.612637			1.17861
	E9Q1J7	-0.168123			0.229232				Q9DB70	-0.077041			0.414368
	Q1MX41	-0.168123			0.340248				A0A0J9YU62	0.314986			0.0767961
	Q9D051	-0.168123			0.230351				P26369	0.498761			0.0735832
	O09005	-0.168123			0.305124				Q8JZM0	0.077243			0.247632
	P31786	-0.166503			0.228581				Q8C570	0.710173			0.277643
	Q9DCW4	-0.166503			0.227937				Q9CWS0	0.801573			0.423312
	A0A0U1RNF2	-0.166503			0.517064				F6Y616	0.405992			0.00572041
	O08911	-0.166503			0.493059				O70591	0.382944			0.00101531
	E9PUH7	-0.166503			0.395612				P05201	0			0.220412
	Q8CBY0	-0.164884			0.558695				Q5SQY2	0.271426			0.100414
	Q9QZ85	-0.164884			0.349214				Q641P0	-0.236164			0.618959
	A0A140LHT6	-0.163268			0.327602				P47915	0.243669			0.129315
	Q9CR62	-0.163268			0.224751				Q9QZ08	0.566572			0.150823
	P47199	-0.163268			0.57138				Q9DCS9	-0.405451			0.691928
	Q8CGF7	-0.163268			0.661027				P63168	1.08474			1.10339
	Q8R1S0	-0.163268			0.22525				Q7TNS2	0.22033			0.161233
	Q64133	-0.161653			0.571662				Q8K0D5	-0.334607			0.596124
	Q00493	-0.161653			0.452089				D3Z600	1.09491			0.814544
	H7BX01	-0.161653			0.222682				Q9JIZ9	0.538041			0.113842
	V9GX50	-0.161653			0.316528				G3XA17	0.46048			0.0789282
	Q64471	-0.161653			0.31473				P14152	-0.0454314			0.264585
	Q6XPS7	-0.161653			0.565616				P48787	-0.0306192			0.249772
	Q9WVL0	-0.161653			0.582661				P57716	0.631337			0.212226
	A2ADE0	-0.161653			0.308316				E9Q4Q2	0.528071			0.0971488
	Q9ERN0	-0.161653			0.359777				Q9CYW4	-0.281036			0.772121
	Q9Z0G2	-0.161653			0.328141				A0A0N4SVK8	0.732052			0.39188
	Q8BND5	-0.161653			0.561838				Q8VCM8	0.427606			0.0021739
	P00405	-0.16004			0.220175				Q9CQN6	0.407081			0.00097368
	Q99KK9	-0.16004			0.453401				P40336	0.319618			0.0245324
	Q8BIJ6	-0.16004			0.219835				P11087	0.940355			0.834178
	Q91ZE0	-0.16004			0.5296				P58059	0.138814			0.21052
	A0A1L1SS76	-0.16004			0.347701				Q6NV83	1.02361			0.70829
	Q2TPA8	-0.158429			0.21838				Q8BK64	0.428678			0.0808167
	A0A0R4J1G9	-0.158429			0.332488				Q8QZY6	0.263034			0.094269
	P0DN34	-0.158429			0.218971				Q5ND29	0.144046			0.300669
	Q9JI75	-0.158429			0.606882				G3X9J1	0.493647			0.157491
	O35566	-0.15682			0.305569				Q8C3V4	0.587845			0.168863
	Q9JJW5	-0.15682			0.217366				A8DUK4	-0.41889			0.710813
	O70622	-0.15682			0.537402				O70423	0.296311			0.110818
	Q8JZQ2	-0.155213			0.214502				A0A1L1STE6	-0.394032			0.676138
	A2RTF1	-0.155213			0.31582				Q8R050	0.655352			0.306493
	Q922E4	-0.155213			0.554345				Q91YX5	0.571434			0.139395
	O54865	-0.155213			0.337292				Q9ERF3	0.78073			0.397157
	A0A075B5V0	-0.153607			0.345357				P70404	-0.486004			0.808225
	Q8BMF3	-0.153607			0.214108				P48678	0.953079			0.667157
	Q3TIX9	-0.153607			0.325412				Q6P5E4	0.530071			0.177366
	Q8BMF4	-0.152003			0.211157				O88456	0.618239			0.264891
	Q61011	-0.152003			0.338124				E9QKR0	0.49774			0.160403
	Q9DCT2	-0.152003			0.211023				Q8R0F8	-0.378945			1.45449
	P09671	-0.152003			0.211427				Q8VDG5	0.414677			0.0009137
	A2A841	-0.150401			0.440336				Q62384	0.183963			0.136208
	Q8VED9	-0.150401			0.33656				A0A140LHT6	-0.212568			0.826889
	D3Z090	-0.150401			0.340176				E0CYV0	0.410341			0.0894147
	G3X960	-0.150401			0.210633				Q8R307	0.40163			0.0142707
	A8C756	-0.150401			0.291905				Q9WVK4	0.409255			0.0887525
	P55292	-0.148801			0.494964				Q9JMG7	0.688852			0.296902
	Q8CHP8	-0.148801			0.528477				Q5F285	-0.174621			0.87168
	O35969	-0.148801			0.294098				O35129	-0.579922			0.954043
	P62849	-0.147202			0.445135				Q8BH43	0.60027			0.180274
	Q6ZPU9	-0.147202			0.360852				P19157	0.171207			0.0772542
	Q8R3K3	-0.147202			0.308575				G3X925	-0.452057			0.920268
	P47857	-0.145605			0.205199				Q99LY9	-0.424688			0.717537
	O35855	-0.145605			0.204128				Q9CYG7	0.464668			0.0425207
	Q8CG14	-0.145605			0.306428				P51175	-0.00433459			0.550681
	P62073	-0.145605			0.298152				Q9CXJ1	-0.118727			0.792875
	H3BL56	-0.145605			0.204872				Q8BJU2	0.669934			0.234147
	Q60949	-0.145605			0.517022				Q62189	0.83996			0.51703
	Q9D404	-0.14401			0.285508				Q9DBR7	0.91533			0.774307
	Q8BXV2	-0.14401			0.555289				Q9R059	0.867896			0.46708
	P16125	-0.14401			0.202569				Q9ET54	0.786596			0.45386
	A0A0R4J023	-0.14401			0.360981				Q8R317	0.560715			0.153642
	Q791V5	-0.14401			0.20203				Q8BWR2	-0.26708			0.65681
	Q9DCT8	-0.142417			0.577686				P53994	0.568519			0.223811
	A0A286YDC5	-0.142417			0.525469				E9Q317	0.341417			0.0412414
	Q8K1J6	-0.140826			0.313745				Q9DBS1	1.11103			1.13204
	P10649	-0.140826			0.199088				Q8K3K8	0.0758749			0.277507
	Q9D1X0	-0.140826			0.462812				A0A494BAG1	0.186501			0.165757
	E9QAJ9	-0.140826			0.327664				Q91YS8	0.951588			0.767159
	P67778	-0.139236			0.196574				P19096	0.831877			0.478465
	Q91V89	-0.139236			0.329774				Q9CQZ6	-0.438307			0.737589
	Q99JR1	-0.139236			0.310228				Q9EQH2	0.105678			0.34303
	O89023	-0.139236			0.400094				P97372	0.361768			0.0538672
	Q8BZ03	-0.137648			0.29928				Q91YS7	0.458382			0.0262739
	Q8CAP3	-0.137648			0.320565				Q8R016	0.215368			0.201501
	Q3U2A8	-0.137648			0.319915				A0A0R4IZY0	0.818032			0.491607
	Q924U4	-0.136062			0.342021				Q05793	-0.0291464			0.407925
	Q9D9V3	-0.136062			0.304178				P00920	-0.524915			0.867555
	Q9CPW2	-0.136062			0.427429				E9Q7M2	1.29042			1.06941
	B2RXT3	-0.136062			0.194648				P62827	0.482332			0.147284
	P21278	-0.134477			0.562242				Q9D7N9	0.0299829			0.428704
	Q9CYW4	-0.134477			0.436701				F8VQ52	0.0908534			0.239038
	Q9Z2C5	-0.134477			0.574171				Q8R1B4	0.377401			0.0653025
	Q9CWG8	-0.134477			0.555466				Q3V493	0.577248			0.144694
	A0A6I8MWZ9	-0.132894			0.349574				G3X8Y3	0.519039			0.116543
	Q8K4F5	-0.132894			0.219269				Q9CR64	1.25882			1.11588
	K3W4N7	-0.132894			0.279659				Q9JIF7	0.852798			0.620645
	A0A494BA87	-0.131313			0.304192				P49443	0.392867			0.0163403
	Q149B8	-0.131313			0.515082				Q91VC3	0.478195			0.124695
	Q04207	-0.131313			0.318276				Q61160	0.402722			0.00361647
	P01898	-0.129734			0.477717				Q8CI32	0.508936			0.0895052
	Q9DAT5	-0.129734			0.329822				A0A0R4J034	0.556797			0.128759
	D3YZN4	-0.128156			0.479159				A0A0R4J0F2	0.775683			0.365788
	Q9QZH3	-0.128156			0.34083				Q9QZQ8	0.412511			0.0758628
	Q9CQE2	-0.128156			0.308973				Q3UDC3	0.575312			0.220593
	E9PVA6	-0.126581			0.315582				Q8R2U0	0.601221			0.158097
	Q921G7	-0.126581			0.18438				G3UVV4	0.00575927			0.215717
	P62077	-0.126581			0.510433				Q8CIN4	0.605968			0.21049
	Q9CQR4	-0.125006			0.181159				D3Z7X0	-0.459973			0.771188
	Q8BNW9	-0.125006			0.284813				B7ZNL2	0.183963			0.0828434
	G3X957	-0.125006			0.275739				Q9Z204	0.648005			0.313849
	P38647	-0.125006			0.181858				Q9QUM0	-0.397828			0.989714
	Q9CYA6	-0.125006			0.292282				P15116	0.771463			0.436632
	E9PXX9	-0.123434			0.30656				Q99MD9	0.916859			0.531356
	Q5SV41	-0.121863			0.316051				Q9CQN1	-0.166503			0.391259
	Q91ZM2	-0.121863			0.282417				P55292	0.647084			0.26335
	B7ZNL3	-0.121863			0.291078				Q5F2E7	0.436162			0.0322581
	P56480	-0.118727			0.17537				Q9ERG0	0.782409			0.436935
	P48758	-0.118727			0.571308				Q5XF89	-0.426625			1.01463
	Q9CPP6	-0.118727			0.175389				Q8VCI5	-0.115597			0.75037
	Q80X45	-0.118727			0.269102				P27773	0.757023			0.419966
	E9PUX0	-0.118727			0.283453				O08997	0.854395			0.537315
	P62746	-0.118727			0.309742				Q9JJC6	-0.215915			0.709152
	Q99LD9	-0.118727			0.332601				P56480	-0.483985			0.804919
	Q9D7J9	-0.117161			0.431391				A0A0B4J1K5	1.26183			1.00282
	A0A075B5T3	-0.117161			0.278897				B9EHT6	0.483364			0.148881
	E0CYE2	-0.117161			0.300773				P97807	-0.504305			0.834727
	Q9CWD8	-0.117161			0.499215				A0A0R4J0U8	0.320773			0.0506471
	G3UZ01	-0.117161			0.341516				Q68FF6	0.412511			0.00392277
	G5E8R3	-0.117161			0.17282				P50544	-0.639355			1.052
	Q8VE95	-0.117161			0.285156				Q9D6J5	-0.558517			0.919545
	Q3U213	-0.115597			0.278752				Q9CQ00	-0.0588937			0.673093
	Q9CZU6	-0.114035			0.169703				P04104	0.372952			0.0179922
	E0CYX9	-0.114035			0.328012				P68372	0.58111			0.236156
	Q3UIR3	-0.114035			0.284654				Q91XF0	-0.194295			0.524813
	Q922U2	-0.114035			0.51217				A0A0B4J1H7	-0.121863			0.485264
	Q8CCM6	-0.114035			0.272693				P58064	-0.192645			0.659007
	E9Q401	-0.114035			0.169401				A0A498WGK2	0.632268			0.255228
	Q9D710	-0.114035			0.385756				P50172	-0.184425			0.619854
	P50171	-0.112475			0.474227				P47811	-0.0985055			0.694118
	Q80UY1	-0.112475			0.292963				Q9JHK5	0.441483			0.0312807
	G5E814	-0.112475			0.168074				Q61166	0.883621			0.593427
	Q9DCZ4	-0.112475			0.168478				A0A1B0GSH8	0.175045			0.190813
	Q8BK03	-0.112475			0.300498				Q6P3D0	0.604071			0.183943
	Q8BUU7	-0.112475			0.297887				Q9JMH6	0.739848			0.420836
	P03921	-0.112475			0.168865				Q8VCT3	0.134878			0.337752
	Q9D1L9	-0.112475			0.279315				P50462	0.90766			0.60616
	A0A1W2P758	-0.110916			0.25956				Q66JS6	0.45628			0.0704062
	A0A0R4J083	-0.110916			0.167412				Q99LB2	-0.469929			0.783679
	Q3TTW5	-0.110916			0.280848				Q80V42	0.392867			0.00378258
	Q6P9J9	-0.109359			0.292771				P35290	-0.494109			1.01943
	G3X8R5	-0.109359			0.308307				O70194	0.452068			0.042507
	Q60961	-0.109359			0.543382				Q8CI70	0.171207			0.0772058
	Q9DCI9	-0.107803			0.297402				Q148W8	0.323082			0.0690164
	Q9CY73	-0.107803			0.53767				Q8R4H2	0.356144			0.0340326
	P97494	-0.107803			0.301864				Q8K268	0.0565835			0.344536
	P99029	-0.107803			0.163591				Q6DFZ1	0.111031			0.210079
	D3YX27	-0.107803			0.535561				Q9DB20	-0.573467			0.945203
	P54116	-0.107803			0.391461				Q9WVE8	0.244887			0.0245057
	Q8BJZ4	-0.106249			0.390385				P62843	0.194087			0.212096
	Q9D1N9	-0.106249			0.348408				Q9D1I5	-0.529073			0.874648
	Q8BHC4	-0.106249			0.492586				Q8K2T4	-0.524915			1.63945
	G5E829	-0.106249			0.390756				Q9R0L6	0.511974			0.0872482
	Q99JR5	-0.106249			0.389813				O35943	-0.39973			0.928992
	A2APY7	-0.103147			0.48387				P97390	0.62293			0.193825
	F8WHU5	-0.103147			0.308104				Q62087	0.257011			0.153731
	P62806	-0.101598			0.15741				Q9DCA2	-0.440263			1.06878
	Q9D6J6	-0.101598			0.157109				A0A1W2P7K6	0.60502			0.187487
	Q99L13	-0.100051			0.155379				O55028	-0.0740006			0.662027
	Q9QYR9	-0.100051			0.156046				Q8BFU3	0.0717627			0.320665
	H3BLL2	-0.100051			0.234466				Q99N15	-0.293359			0.541346
	Q9CZ42	-0.100051			0.241759				Q91XD2	-0.171368			0.594084
	Q9D1C3	-0.100051			0.491497				Q91VT4	-0.314733			0.569971
	Q8C3X4	-0.100051			0.503638				Q9D7N3	-0.115597			0.778663
	Q5IRJ6	-0.100051			0.47623				Q8K2Q5	-0.336428			1.02148
	Q9JKF7	-0.0985055			0.43304				P46460	0.458382			0.045772
	P59266	-0.0985055			0.291399				P61164	0.462576			0.131358
	Q62036	-0.0985055			0.483612				Q91XD6	0.587845			0.192433
	A2AGD9	-0.0985055			0.241198				Q8K274	-0.018878			0.419384
	Q8BFU2	-0.0985055			0.15393				P59708	0.372952			0.0139691
	D3YUM1	-0.0985055			0.153415				Q9CY34	-0.0394883			0.660902
	Q9R0M6	-0.0985055			0.421966				Q8K215	-0.452057			1.64133
	Q4ACU6	-0.0985055			0.278508				P59041	-0.121863			0.447331
	Q8QZT1	-0.0969617			0.152888				Q9DB77	-0.632629			1.04134
	P68433	-0.0969617			0.482368				Q62219	0.708408			0.271893
	P01635	-0.0969617			0.252406				P41317	0.0813396			0.289896
	Q8BTY1	-0.0969617			0.454176				Q9Z2U1	0.533065			0.192026
	Q60520	-0.0969617			0.277667				Q6RUT7	-0.126581			0.62069
	Q6ZPJ3	-0.0954196			0.451581				A0A338P7E3	0.822934			0.459242
	Q91WX5	-0.0954196			0.284157				Q8CHY3	0.832688			0.3946
	Q9CZR2	-0.0954196			0.284575				L7N451	0.015783			0.308709
	Q8K224	-0.0954196			0.276793				Q6PHQ8	0			0.313316
	P59708	-0.0954196			0.312806				Q6PB44	0.67717			0.232389
	P03953	-0.0938791			0.444061				Q9D614	0.415759			0.0105258
	Q811U4	-0.0938791			0.412104				Q3URS9	-0.242977			0.947072
	A0A0R3P9C8	-0.0938791			0.149604				Q5XJY5	0.778209			0.444515
	E0CX53	-0.0938791			0.251431				Q8BWM0	-0.293359			0.541525
	Q99KQ4	-0.0923402			0.148149				Q9D1E6	0.770618			0.445258
	P14115	-0.0908029			0.256624				D3Z030	-0.0101344			0.591815
	O54724	-0.0908029			0.341386				E9QLJ0	0.10165			0.131576
	A0A2I3BRM6	-0.0908029			0.240272				Q8CIH5	0.685267			0.295546
	P39655	-0.0908029			0.392865				Q9JI78	-0.0232698			0.411237
	Q91ZR1	-0.0908029			0.253393				P43275	0.972325			0.812069
	Q8BTN3	-0.0908029			0.483491				Q61171	0.0285692			0.194567
	Q9Z0H8	-0.0892673			0.262235				A0A668KLB7	0.41684			0.0583342
	P70671	-0.0892673			0.285339				Q3TIU4	0.736388			0.297993
	Q8VC30	-0.0892673			0.271444				O55106	0.674461			0.299895
	F6VQ81	-0.0892673			0.459466				Q07417	-0.500218			0.828744
	Q3TW96	-0.0892673			0.462769				Q9CWE0	0.446786			0.0275581
	D3YYS6	-0.0877334			0.404665				Q9DBG6	0.80488			0.505383
	Q3V156	-0.0877334			0.465173				P59326	0.364012			0.0269726
	Q8CFV9	-0.0877334			0.463815				Q9JME7	0.495695			0.0639582
	F6VK94	-0.0877334			0.260978				Q9CRC9	-0.109359			0.501586
	Q99N87	-0.086201			0.251037				Q6PKB0	0.364012			0.0220735
	D3Z7X0	-0.086201			0.140834				P62331	1.05242			0.742958
	O88792	-0.086201			0.255522				P49138	-0.103147			0.701762
	Q6P3A8	-0.0846703			0.139794				Q9JHU9	0.345964			0.0343109
	Q99N93	-0.0846703			0.49738				Q9D1D4	0.585924			0.230991
	Q8VCT3	-0.0846703			0.456232				Q9CZ04	0.328836			0.0914135
	B1AU60	-0.0846703			0.287439				Q91VR7	0.691534			0.326523
	P63094	-0.0846703			0.138883				P01027	0.222805			0.0402316
	Q925E7	-0.0846703			0.269255				P11152	0.285698			0.00184208
	Q8BL82	-0.0831412			0.243322				D3Z7P3	0.339137			0.031084
	Q8R2G6	-0.0831412			0.246508				Q8BVQ5	0.539035			0.103451
	Q9D853	-0.0831412			0.250101				E9QAQ5	0.462576			0.108476
	O70209	-0.0831412			0.449888				Q9R078	-0.442222			1.11911
	G3UYE5	-0.0831412			0.465995				Q80W22	-0.120294			0.481292
	Q3TYJ1	-0.0831412			0.273316				F6SJM7	0.777367			0.338152
	A0A0J9YV10	-0.0831412			0.25932				A0A0R4IZX2	0.041243			0.230208
	P48774	-0.0816138			0.217224				O35381	0.478195			0.143801
	A0A1B0GSL4	-0.0816138			0.474394				P70274	0.395063			0.00162847
	Q91UZ1	-0.0800879			0.243044				P42925	-0.222633			0.966412
	Q9QYB5	-0.0800879			0.405942				A0A571BD95	0.41684			0.00620941
	Q02566	-0.0800879			0.134937				Q9DB76	-0.422752			0.911886
	D3Z4J9	-0.0785637			0.470149				O09118	-0.22095			0.612557
	A0A087WQM3	-0.0785637			0.265376				Q8C2Q7	0.452068			0.122654
	P48772	-0.077041			0.394241				Q8BXN7	-0.506353			1.10303
	A0A494B908	-0.077041			0.131613				Q8BGB8	-0.011588			0.519888
	Q8BGH2	-0.077041			0.131607				Q8BT60	0.660837			0.258432
	Q9CQV5	-0.07552			0.256979				Q80X90	0.479231			0.145406
	O70571	-0.07552			0.491605				D3Z5K6	-0.279284			1.15324
	Q9WVJ3	-0.07552			0.267067				Q9D1X0	0.752749			0.467193
	P01027	-0.07552			0.130598				F8WIE5	0.27858			0.00277951
	Q60675	-0.07552			0.130992				P62830	0.347099			0.0430402
	P51885	-0.07552			0.295282				Q8CAA7	0.205393			0.129687
	F6QSC4	-0.07552			0.289959				Q9R000	0.00575927			0.437407
	Q3UBZ5	-0.07552			0.26586				Q99KH8	0.24245			0.16698
	Q9CZN7	-0.07552			0.369003				Q9QZE7	0.440421			0.0900295
	D3YXA7	-0.07552			0.223759				Q9QXT0	1.01507			0.773638
	Q3TIR1	-0.07552			0.245053				Q8BGQ7	0.734655			0.397927
	P24668	-0.0740006			0.252636				Q8BIG7	0.293959			0.0882241
	O35218	-0.0740006			0.271519				Q3UIZ8	0.0496308			0.176224
	E9PWR4	-0.0740006			0.337503				Q91WU5	0.341417			0.0508584
	Q8BJD1	-0.0740006			0.261874				Q8CHC4	0.524064			0.10275
	Q7TST5	-0.0740006			0.128727				P47757	0.348232			0.0442788
	E0CZ22	-0.0740006			0.229871				Q3TYK3	0.949348			0.637272
	A0A1Y7VIX3	-0.0724827			0.127898				Q7TMF3	-0.461959			0.772307
	A0A0N4SV74	-0.0724827			0.242814				P97315	0.805705			0.514675
	Q9D7A8	-0.0709665			0.207611				Q8R3B1	0.348232			0.0701009
	Q9Z2A9	-0.0709665			0.261383				Q99JY4	0.173767			0.177206
	Q8C0M9	-0.0709665			0.434811				P28867	0.614474			0.189047
	E9Q8I9	-0.0709665			0.302679				P56873	0.155749			0.203673
	Q8R404	-0.0694519			0.123652				A0A0R4J0M9	0.350497			0.0236491
	Q9CQJ8	-0.0694519			0.123596				Q8BP48	0.788268			0.460524
	A0A571BEC9	-0.0694519			0.509153				Q9D967	0.689746			0.360667
	Q9JLR1	-0.0694519			0.255205				P63321	0.045443			0.298644
	Q9CXV1	-0.0694519			0.427599				Q9Z2Z6	-0.260152			0.500059
	Q5RL20	-0.0679388			0.228878				P14576	0.305679			0.0272301
	A0A0R4J1H0	-0.0679388			0.257948				Q9Z2I0	-0.358454			0.626125
	O35127	-0.0679388			0.409851				G3X928	0.720716			0.370776
	P51655	-0.0664274			0.233125				A2AQ07	0.457332			0.0425725
	Q00724	-0.0664274			0.395484				Q8BP67	0.0840643			0.146713
	Q8VCR3	-0.0664274			0.249705				Q9DBP5	0.615416			0.262725
	Q8K0L0	-0.0649175			0.366122				Q3UZG4	0.306845			0.0100598
	A0A3B2W812	-0.0649175			0.259401				Q9CQA1	1.04404			0.835397
	Q8QZY6	-0.0649175			0.25521				F2Z490	0.0243197			0.350399
	Q9CQC7	-0.0634092			0.198026				O88685	0.420078			0.097329
	Q504M2	-0.0634092			0.24939				Q9QYG0	-0.0203404			0.23979
	Q9CPQ3	-0.0619024			0.4379				Q9CQV5	-0.446148			1.18858
	Q9JHL1	-0.0619024			0.227513				Q8BR90	0.851999			0.428545
	Q9D6J5	-0.0619024			0.116936				O70251	0.568519			0.2241
	P29758	-0.0619024			0.116754				Q5U430	0.655352			0.248164
	Q8K4T3	-0.0619024			0.286573				Q9QXK3	0.507921			0.16916
	Q07968	-0.0603973			0.232889				P10922	0.0172093			0.204864
	P31428	-0.0603973			0.337329				P62748	0.741575			0.32452
	Q6ZQ89	-0.0603973			0.201767				Q9CXJ4	-0.0484122			0.266949
	Q7TMG8	-0.0603973			0.11523				Q80XI4	0.209141			0.153118
	Q91UZ5	-0.0588937			0.271324				A2AMS3	-0.110916			0.627106
	Q8VCF0	-0.0588937			0.378391				P97449	1.12102			1.13478
	Q3URS9	-0.0588937			0.336407				P70168	0.702214			0.358344
	Q9CRD0	-0.0588937			0.454026				Q9JLI8	0.551885			0.136557
	P97467	-0.0588937			0.470112				P70452	0.551885			0.126142
	P97414	-0.0588937			0.222215				Q921L5	0.762136			0.31722
	P49935	-0.0588937			0.226611				E9Q800	-0.0394883			0.258364
	P61028	-0.0588937			0.233748				Q60854	0.957543			0.674052
	E9Q4Z2	-0.0573917			0.336222				Q8CC35	0.337996			0.037247
	Z4YL55	-0.0573917			0.259735				P49935	0.569491			0.14794
	Q8K4Q8	-0.0573917			0.232471				Q9R0M6	0.192825			0.168108
	Q8BFR5	-0.0573917			0.112459				O08992	1.0321			1.0214
	Q9Z2E1	-0.0573917			0.213901				Q8QZY9	0.659925			0.224938
	Q3UEB4	-0.0573917			0.227449				Q8C0L9	0.1137			0.288869
	Q9EPC5	-0.0573917			0.258308				Q9QYI5	0.454176			0.0412674
	D3YVF8	-0.0573917			0.217445				Q9CQF3	0.686164			0.262445
	Q99JY4	-0.0558912			0.427786				A0A5F8MP96	0.501821			0.0855019
	B1ART2	-0.0558912			0.242281				P62264	0.260628			0.0143171
	A0A5F8MPW1	-0.0543923			0.241347				P68134	-0.120294			0.340584
	O08599	-0.0543923			0.395151				P13707	0.215368			0.0455326
	G3X983	-0.0543923			0.268389				Q9D9V3	-0.0634092			0.521188
	Q8VDI7	-0.0543923			0.33533				Q8BMF4	-0.490051			0.814699
	Q60739	-0.052895			0.240201				D3YYU8	0.855192			0.57952
	Q99LB2	-0.052895			0.107761				P82350	0.273814			0.00593127
	Q9WUB3	-0.052895			0.107768				Q6P8X1	1.00935			0.920878
	O88441	-0.052895			0.107605				Q9WUB4	0.589763			0.1748
	Q9CPU4	-0.052895			0.113479				Q922H4	0.69332			0.259845
	Q8BFZ1	-0.052895			0.417593				E9QNY8	0.777367			0.419587
	Q3U3J1	-0.0513991			0.106749				Q9DBK7	0.205393			0.136911
	Q9D0M3	-0.0513991			0.106244				O08529	0.649845			0.303729
	P53702	-0.0513991			0.238881				Q8R164	-0.347399			0.613333
	Q9CPW9	-0.0513991			0.215223				P0DJF2	0.0186342			0.328216
	P35282	-0.0513991			0.361957				D3YX27	-0.277534			0.729092
	S4R2F3	-0.0499049			0.162307				Q9CR39	0.735522			0.318789
	E9QLB2	-0.0499049			0.195794				Q6ZWQ9	1.13816			0.94479
	E9PVM9	-0.0499049			0.236717				Q9DB73	0.305679			0.0965223
	Q8BJU9	-0.0499049			0.229835				Q9CQX2	-0.174621			0.40075
	D3Z3L3	-0.0499049			0.218717				P16627	1.08678			0.876927
	Q5ND50	-0.0484122			0.228258				Q9D0L7	0.00863031			0.407349
	Q8R123	-0.0484122			0.389932				P49182	0.0496308			0.367661
	Q52L67	-0.0484122			0.276222				Q9D0D3	-0.0954196			0.460056
	Q9CPU2	-0.0484122			0.149997				O70139	0.867106			0.458985
	D3Z4J5	-0.046921			0.226411				Q8C7H1	-0.50226			0.834273
	A0A0R4J0G0	-0.046921			0.429612				P47809	0.424385			0.0168626
	Q922H2	-0.0454314			0.224768				O35887	0.846393			0.535846
	Q925F2	-0.0454314			0.301554				Q8BYL4	-0.373327			1.16048
	Q61838	-0.0454314			0.100382				P32020	-0.150401			0.372827
	Q8JZL3	-0.0454314			0.252995				A0A1W2P6X3	0.535058			0.105364
	Q91W67	-0.0454314			0.206212				P62855	0.660837			0.218353
	Q3UDP0	-0.0454314			0.253442				Q6ZQI3	0.851999			0.542039
	Q8BHC9	-0.0439433			0.429969				F7CFT1	0.149259			0.18605
	A0A0G2JDV3	-0.0439433			0.322566				Q60996	0.516015			0.09863
	G3UVV4	-0.0439433			0.0997723				Q8BJY1	0.520045			0.171971
	Q9CZP5	-0.0439433			0.301164				P21278	0.485427			0.110413
	O09111	-0.0439433			0.0992744				Q9DBB8	0.293959			0.111228
	Q9JHK5	-0.0439433			0.318621				Q99L45	0.491597			0.0798046
	P35487	-0.0439433			0.344531				P26516	0.38405			0.0699109
	D3Z5N5	-0.0424568			0.252035				Q9CY16	-0.442222			1.31917
	O89112	-0.0424568			0.409678				Q5M8N4	-0.465938			0.779202
	O88630	-0.0424568			0.24968				P35385	1.14796			0.960232
	Q9Z2C4	-0.0424568			0.223317				Q8BFW7	1.25882			1.14871
	Q07417	-0.0424568			0.0986733				P13020	0.558757			0.215233
	Q65CL1	-0.0409718			0.211334				P70195	0.31034			0.00908354
	Q921H9	-0.0409718			0.310653				Q8K0P3	-0.209228			0.595539
	P56391	-0.0409718			0.0968161				A0A075B5N9	0.147958			0.158136
	Q9JHW2	-0.0409718			0.103516				Q01149	0.328836			0.010803
	Q91XH5	-0.0409718			0.45285				O54988	0.475085			0.0964555
	Q80X90	-0.0394883			0.412844				B8JJ69	-0.535332			1.45207
	A0A1Y7VK55	-0.0394883			0.238719				Q9D6Z1	0.402722			0.0130452
	Q8BWR2	-0.0394883			0.233305				Z4YJW0	0.399445			0.0059439
	Q8BKZ9	-0.0394883			0.411984				P58389	0.655352			0.24938
	Q9ERR7	-0.0394883			0.253701				Q8BKC5	0.558757			0.215012
	P97478	-0.0380063			0.151908				Q8K1M6	0.404903			0.00635314
	Q3UMF0	-0.0365259			0.306924				Q8CJ53	0.302173			0.0143278
	P10518	-0.0365259			0.26671				Q91WM2	-0.190997			0.953814
	A2AQ25	-0.0365259			0.206385				Q14CH7	0.209141			0.168842
	P56375	-0.035047			0.215706				Q9DCS3	-0.137648			0.440933
	P62322	-0.035047			0.228874				Q9WTI7	0.40163			0.0832133
	Q8R1K4	-0.0335695			0.197064				Q8K273	0.0854247			0.2649
	A0A1B0GR08	-0.0335695			0.217095				Q8R105	0.577248			0.232068
	A0A1Y7VN70	-0.0335695			0.406964				Q9DBH5	0.506907			0.14805
	Q64523	-0.0335695			0.248223				A0A087WPX0	0.810649			0.36378
	B7ZCI2	-0.0335695			0.0889423				Q9CQF0	-0.579922			1.8021
	Q14CH7	-0.0320936			0.383729				Q99N94	-0.33825			1.1701
	Q9ES83	-0.0320936			0.36293				Q91XU3	0.347099			0.0357606
	P24472	-0.0320936			0.400568				Q3TXS7	0.453122			0.123853
	Q7TMF3	-0.0320936			0.0877018				Q9CZS1	-0.140826			0.762753
	A0A286YDD7	-0.0320936			0.193485				Q60973	0.617298			0.223994
	Q9WUR9	-0.0306192			0.419714				P07309	-0.284546			0.531168
	O55033	-0.0306192			0.227903				Q9D6Y7	0.296311			0.00924258
	Q9CPV3	-0.0291464			0.207189				Q8R127	-0.446148			0.750746
	Q8BWP8	-0.0291464			0.201076				Q9DAT5	-0.518701			1.48577
	Q5U458	-0.0291464			0.150197				Q8BWT1	-0.662004			1.09451
	Q61249	-0.0291464			0.386125				O88441	-0.239566			0.476319
	F8VQJ3	-0.0291464			0.0849605				Q9R0E2	0.538041			0.112092
	A3KGB4	-0.0291464			0.199806				Q3TJD7	0.642471			0.246103
	O35730	-0.027675			0.20161				A0A087WRY3	-0.155213			0.37805
	Q9CR61	-0.027675			0.0837136				Q8CIE6	0.551885			0.20033
	P05201	-0.0262051			0.0823046				Q922I7	0.945608			0.657626
	P16110	-0.0262051			0.211861				Q9CQ91	-0.592919			0.977049
	Q91Z53	-0.0262051			0.241008				P36552	-0.0985055			0.526694
	P39688	-0.0247367			0.297869				Q8K1R7	0.397255			0.00054016
	Q3UMU9	-0.0232698			0.207444				P62737	0.238787			0.0286867
	G3X9H5	-0.0232698			0.22148				Q9D8L3	0.937344			0.713563
	A2CG35	-0.0232698			0.358796				P99027	0.314986			0.0212587
	Q9D666	-0.0232698			0.232542				O09106	0.97306			0.625089
	A2ASS6	-0.0232698			0.0806276				Q3V460	0.882056			0.533135
	Q8R164	-0.0232698			0.282932				A0A668KLV9	0.195348			0.19391
	Q9WTP6	-0.0218044			0.141967				Q3U1J4	0.45628			0.126302
	Q8BGZ4	-0.0218044			0.316445				Q9Z1P6	-0.516636			0.854052
	P00397	-0.0218044			0.0783205				Q9WVJ2	0.52707			0.186149
	Q04750	-0.0218044			0.219056				A2AMH4	0.337996			0.0328495
	P20108	-0.0218044			0.07803				Q6PIP5	0.827819			0.416712
	Q5SX39	-0.0203404			0.29891				Q9CQ89	0.0908534			0.364911
	A0A140LJD2	-0.0203404			0.22191				Q62523	1.16157			1.10965
	Q9WUM5	-0.0203404			0.0769278				Q9CQ92	-0.26708			0.696478
	O08784	-0.0203404			0.188458				P28654	0.929791			0.745455
	Q9EPB4	-0.018878			0.365141				Q9WVJ3	0.467801			0.0570546
	Q8BMI0	-0.018878			0.189447				Q99JR5	-0.104697			0.683291
	Q8K1R3	-0.018878			0.347279				Q9CYQ7	0.729444			0.291906
	Q9D1G3	-0.018878			0.152466				Q9JKL4	-0.446148			1.54887
	P50637	-0.018878			0.187938				Q9CQ65	0.625738			0.281068
	Q64339	-0.018878			0.284134				Q9WTX5	0.214125			0.143672
	Q9CRC9	-0.017417			0.214393				P85094	-0.454032			1.02035
	P38060	-0.017417			0.375862				P04247	-0.150401			0.373098
	B7FAU2	-0.017417			0.187104				P62960	0.453122			0.123392
	Q8BG51	-0.0159576			0.365846				Q8BQU3	-0.541618			1.06644
	Q9D0M1	-0.0159576			0.233819				Q62419	1.14405			0.892745
	F8VPN4	-0.0144996			0.0718741				Q8R326	0.827006			0.502841
	Q9DCX2	-0.0144996			0.0723162				P11352	0.259423			0.014648
	Q9CPS6	-0.0144996			0.289506				E9QN99	0.265437			0.136619
	A0A0R4J101	-0.013043			0.222517				E9QAJ9	0.16092			0.189084
	E0CZE8	-0.013043			0.215374				A0A0N4SW73	0.715454			0.357566
	O08553	-0.013043			0.0710677				Q9CU62	0.231432			0.151405
	Q9DCS3	-0.013043			0.417852				Q8CC21	-0.251539			0.877389
	Q9DCZ1	-0.013043			0.10181				Q8CCM6	-0.473931			1.7092
	Q9NYQ2	-0.013043			0.215123				Q99JX4	0.496718			0.0832524
	Q9D031	-0.013043			0.177712				Q9D1Q6	0.535058			0.127244
	Q9D7N3	-0.011588			0.395255				Q9DCT1	0.42975			0.025927
	A0A0R4J0I6	-0.011588			0.353274				Q8R121	0.465713			0.0499938
	Q80X19	-0.011588			0.354186				Q8K4Q0	0.253384			0.127269
	P22907	-0.011588			0.27621				P55264	0.187768			0.0645838
	Q7TSG2	-0.011588			0.189189				Q1HFZ0	0.720716			0.313785
	F8VPP8	-0.011588			0.181737				Q9D0K2	-0.520769			0.862045
	Q9CXI0	-0.0101344			0.103268				Q9CPQ1	-0.592919			0.977746
	Q9QXX4	-0.0101344			0.0684555				P10639	0.84318			0.522971
	Q99PG2	-0.0101344			0.17828				Q9ESX5	0.627607			0.197948
	Q5F247	-0.0101344			0.190956				Q9R1P3	0.399445			0.0477027
	Q9JHH6	-0.00868224			0.368468				Q8BUV3	0.39835			0.032777
	Q6TCG2	-0.00868224			0.166755				Q8BGT6	0.498761			0.0763878
	Q91YY4	-0.00723157			0.386719				Q6P5B5	0.273814			0.132555
	P26043	-0.00723157			0.378264				P97927	0.27739			0.00301231
	Q9DBB8	-0.00723157			0.381935				Q91ZA3	-0.392137			0.673876
	Q6P3D0	-0.00723157			0.222282				Q9Z0F7	0.405992			9.8866e-05
	Q8BZJ7	-0.00578235			0.376841				P45376	-0.118727			0.338209
	Q6NZB0	-0.00578235			0.224354				Q80UU9	0.634129			0.248696
	Z4YK56	-0.00578235			0.204753				Q8BH61	0.422233			0.0765877
	P97290	-0.00578235			0.373732				Q921J2	0.551885			0.198387
	Q8BFU3	-0.00578235			0.17754				Q62425	-0.579922			0.953738
	O55201	-0.00578235			0.189189				Q5SV54	1.43242			1.21528
	P11798	-0.00433459			0.312336				Q9CX34	0.411426			0.00478219
	O55026	-0.00433459			0.237603				Q8CC86	0			0.220517
	Q9D938	-0.00433459			0.332381				Q9CXW3	0.350497			0.0503526
	A0A0G2JDK3	-0.00288828			0.223977				Q8CHS7	0.027154			0.322153
	Q60766	-0.00288828			0.371607				Q8R550	-0.367732			1.22932
	Q8BGX2	-0.00288828			0.369659				Q6P8J7	-0.687335			1.13692
	Q3TLP5	-0.00144342			0.319929				Q61425	-0.773491			1.29485
	Q8CAA7	-0.00144342			0.181331				Q61598	0.658097			0.312558
	Q8VCM5	-0.00144342			0.201891				Q9Z239	0.486457			0.0764563
	Q3UIZ8	-0.00144342			0.255928				P62702	0.336855			0.036589
	O70250	-0.00144342			0.0606838				B8JJN0	0.215368			0.164319
	Q9JLI8	-0.00144342			0.193158				Q8K411	-0.345564			0.60889
	Q6AXB7	-0.00144342			0.192418				Q9D1G5	-0.481969			0.965212
	A6PWX9	-0.00144342			0.358904				A2AEM2	0.737254			0.309436
	Q9EQ06	0			0.377548				Q3UCV8	0.744161			0.376315
	P15626	0			0.0592845				Q8BTG7	-0.526992			1.07795
	O35682	0			0.395577				O88545	0.344828			0.0174135
	Q9JIK9	0.00144197			0.36674				A2AT37	0.325386			0.0695999
	P45376	0.00144197			0.0574701				Q9QZZ6	0.961253			0.786773
	Q7TMY8	0.00144197			0.396019				Q3TR73	0.0894981			0.300624
	O88844	0.00144197			0.163405				Q04857	0.0962618			0.136525
	Q9CQA3	0.00144197			0.0571049				Q80UG5	0.735522			0.451622
	A0A1L1SSB7	0.00144197			0.169865				Q5SSW2	0.385155			0.00696104
	Q63810	0.00288251			0.345464				O70274	0.730314			0.322478
	P47802	0.00288251			0.327644				Q8R570	0.69332			0.26303
	Q9EQ80	0.00288251			0.359739				G3UVU2	0.378512			0.0309148
	P42337	0.00288251			0.173914				Q9Z0G0	0.105678			0.281183
	Q505N6	0.00288251			0.200367				Q9JI91	0.183963			0.0675827
	P27641	0.00288251			0.210946				A2AKI5	1.14274			1.16895
	Q6P8J7	0.00432161			0.0551288				P06683	0.424385			0.0170609
	E9Q3Y4	0.00432161			0.187948				P55258	1.17824			0.955422
	Q9DCS9	0.00432161			0.0550654				O70503	0.606916			0.168684
	Q9Z2I8	0.00432161			0.0556602				A0A0G2JDV3	0.145351			0.0971385
	D3YYE1	0.00575927			0.179578				Q9JLQ0	1.18333			1.26069
	K3W4S4	0.00575927			0.165589				Q61838	-0.715486			1.18863
	Q60649	0.00575927			0.344068				F8WGR0	0.382944			0.0155455
	Q7TPD2	0.00575927			0.171338				O70310	0.159629			0.275475
	P97470	0.00575927			0.151254				P63001	0.408168			0.0817683
	O88696	0.0071955			0.184964				P70333	0.962734			0.851656
	Q8JZW4	0.0071955			0.168995				Q8R4N0	-0.246395			0.48396
	A0A0R4J094	0.0071955			0.370681				P30681	0.874207			0.594603
	Q62234	0.0071955			0.0521804				Q8BSL0	-0.179515			0.800287
	F8WHG5	0.0071955			0.226409				Q61035	0.571434			0.211488
	S4R2K0	0.0071955			0.186745				O08784	0.0356239			0.290077
	Q9Z1Q2	0.0071955			0.182327				P0DP27	-0.0740006			0.292775
	P60824	0.00863031			0.348159				P12382	-0.0816138			0.600495
	J3QNE8	0.00863031			0.183364				Q8K212	0.397255			0.00011863
	Q8R5L1	0.0100637			0.0497563				Q9Z2I8	-0.129734			0.350242
	P43024	0.0100637			0.0915291				Q9CZN7	-0.0394883			0.285157
	Q9ESX5	0.0100637			0.302539				F6VG99	0.284514			0.00160813
	Q6TA13	0.0100637			0.337781				Q80UJ7	0.703101			0.275014
	A0A087WR45	0.0100637			0.350356				Q9D6K5	-0.500218			1.35741
	Q9Z2Z6	0.0114956			0.20417				P28352	-0.0800879			0.663698
	P04939	0.0129262			0.180617				Q9CZH7	1.27501			1.05924
	Q8R3F5	0.0129262			0.361361				P38647	-0.37707			0.651015
	Q9JKL4	0.0129262			0.303986				Q9D820	0.372952			0.0357496
	Q810A7	0.0143553			0.31102				Q8BG05	0.833497			0.511393
	P59017	0.0143553			0.0468923				Q8K1J6	0.474047			0.048345
	O88843	0.0143553			0.16897				Q9Z2D6	0.411426			0.0341347
	E9QN70	0.0143553			0.0469787				Q8BGQ1	0.721591			0.272071
	Q5U3K5	0.0143553			0.186121				Q8VE47	0.547943			0.125641
	Q921T2	0.0143553			0.19125				Q6PD03	0.692427			0.386218
	Q8VD26	0.0143553			0.245406				E9Q448	0.408168			0.00784552
	Q9D0L4	0.0172093			0.245744				P21447	0.698663			0.334185
	F8VPZ1	0.0172093			0.165232				Q60709	0.145351			0.228833
	A0A075B5Q5	0.0172093			0.193364				Q9D4H8	0.269033			0.166505
	Q8CAK1	0.0172093			0.189087				P55096	0.182692			0.247697
	P62309	0.0172093			0.195352				A2AKU9	-0.610433			1.00462
	Q9CQ22	0.0186342			0.173671				Q7TMY8	0.410341			0.031447
	Q62318	0.0186342			0.197986				P62835	0.305679			0.015403
	P28650	0.0200576			0.0418643				Q9CZX7	0.0243197			0.342507
	F6XC25	0.0200576			0.159944				O35841	0.488515			0.063588
	A0A0G2JFY5	0.0200576			0.249928				Q9Z0E0	1.30859			1.09173
	Q9CPU0	0.0200576			0.0409798				P61021	0.45628			0.0312823
	Q8VDC0	0.0200576			0.344971				Q9D8X2	0.592636			0.184842
	Q91YJ5	0.0200576			0.219706				Q9DB05	0.15056			0.291257
	A0A1L1SQR4	0.0214797			0.16964				P10630	-0.0409718			0.357837
	A2AIM4	0.0214797			0.0402143				Q03311	1.05172			0.701662
	F7B1A4	0.0229004			0.338788				Q9D7B7	0.709291			0.272347
	O70324	0.0229004			0.154405				Q80ZX0	0.6107			0.179003
	Q9ERI6	0.0229004			0.192609				P84228	0.295135			0.00779545
	G3UZY2	0.0229004			0.0385815				Q6NZR5	0.762136			0.346789
	Q8BFP9	0.0257376			0.073616				Q07968	-0.120294			0.439488
	Q9D7M1	0.0257376			0.157377				Q3UMU9	0.707525			0.322497
	Q9EP53	0.0257376			0.152609				Q61249	0.00863031			0.404429
	Q91V01	0.0257376			0.168046				P53996	0.352759			0.0310394
	P26262	0.0257376			0.314574				Q69ZX8	-0.520769			1.06181
	Q9JHP7	0.0257376			0.168386				Q3UM45	0.309176			0.0171651
	Q5ND52	0.0257376			0.177144				Q8CEE7	-0.192645			0.879435
	A2AJQ0	0.027154			0.291511				Q8R404	-0.265345			0.506034
	P00015	0.027154			0.163083				P17427	0.602172			0.248166
	Q80VQ1	0.027154			0.248803				Q64339	-0.302226			0.950668
	Q5HZI9	0.027154			0.274855				A0A494B9K4	0.391768			0.0170463
	Q8BVW0	0.027154			0.211143				Q791T5	-0.0320936			0.250909
	Q9ESW8	0.027154			0.180276				Q61292	0.508936			0.170798
	Q5DU37	0.027154			0.189717				A6H630	0.116365			0.367699
	L7N451	0.0285692			0.193198				P60670	0.593593			0.204708
	A2AI89	0.0285692			0.187041				Q9D6U8	0.0299829			0.193086
	O88322	0.0299829			0.259408				P07724	-0.296899			0.545402
	Q69ZF3	0.0299829			0.142642				Q04447	0.584			0.238592
	Q63850	0.0313952			0.175434				Q8CIB5	0.711935			0.368971
	Q0VGM9	0.0313952			0.274472				Q8CI75	0.745883			0.328667
	Q8BMS4	0.0313952			0.108032				Q8C3W1	1.06764			0.764878
	Q60709	0.0328061			0.237687				P01887	0.0731347			0.266401
	Q8BGC0	0.0328061			0.171975				Q3TGM7	-0.017417			0.381756
	H3BK48	0.0328061			0.151059				Q8C0E2	0.404903			0.00574145
	Q9CPT4	0.0328061			0.178654				Q8CAK1	-0.454032			1.18306
	O35375	0.0328061			0.147955				O08582	0.435095			0.0281557
	Q8VBT3	0.0328061			0.251554				Q63810	0.618239			0.278118
	Q9D009	0.0328061			0.152374				Q60692	0.331132			0.0325175
	Q8K4I3	0.0328061			0.18434				P62141	0.595504			0.249637
	P17182	0.0342157			0.0300605				P48771	-0.00144342			0.221501
	E9QA15	0.0342157			0.159328				Q80UP8	0.812293			0.558335
	P14733	0.0342157			0.155763				Q8BJU9	-0.16004			0.526219
	Q61576	0.0342157			0.164999				Q8BMK4	0.773996			0.439728
	Q8BXA5	0.0356239			0.157572				Q9ES83	0.00575927			0.463459
	E9Q179	0.0356239			0.323492				Q8VE38	-0.53952			1.34336
	Q8R081	0.0356239			0.193857				Q9CQ54	-0.428566			0.724668
	A2AKI5	0.0356239			0.178316				Q61733	-0.533242			1.88928
	A1A5B6	0.0356239			0.174219				Q9D358	0.711054			0.354693
	Q3TBU7	0.0370307			0.186897				A0A5F8MPH8	0.809826			0.481717
	Q3UIU2	0.0370307			0.0266007				Q99N91	0.582074			0.170901
	Q9CXZ1	0.0370307			0.0276087				Q9R1Z7	-0.077041			0.705571
	Q9ES97	0.0370307			0.146812				O70433	0.311503			0.0191881
	Q8BFS6	0.0370307			0.283785				P35283	0.276199			0.157565
	Q9Z1G4	0.0370307			0.177012				Q9D7C9	1.31499			1.22775
	P14152	0.0384362			0.0257988				P84104	0.647084			0.303266
	Q9DC61	0.0384362			0.0258422				A0A1B0GSX0	0.621055			0.274616
	P03893	0.0384362			0.271968				Q8VDD5	0.492622			0.156182
	Q91VA6	0.0384362			0.286808				Q9CZM2	0.375178			0.0632086
	Q8K0P3	0.0398403			0.167191				Q91VF2	-0.168123			0.672096
	Q99P88	0.0398403			0.32412				Q6IRU5	0.84559			0.525588
	P70460	0.0398403			0.243444				Q91Z53	0.157044			0.0878024
	Q8BK72	0.041243			0.0231756				P19324	0.97673			0.700748
	Q9WTR5	0.041243			0.0238755				F8WIA1	0.483364			0.148093
	Q8BL66	0.041243			0.168579				Q9JIK5	0.24732			0.120772
	Q8BH64	0.041243			0.023155				A0A075B5W1	-0.401635			1.08325
	Q8R0F6	0.041243			0.169829				Q9JJN5	0.0962618			0.258094
	A0A571BF69	0.041243			0.124995				P08074	0.169925			0.265255
	Q9WVQ5	0.041243			0.319376				Q59J78	-0.330973			0.922783
	Q8WTY4	0.0426443			0.312638				P99026	0.382944			0.0689355
	Q80U35	0.0426443			0.162723				Q58A65	0.343692			0.0406413
	Q80W22	0.0426443			0.152598				F8VQC7	0.604071			0.258311
	J3QNU6	0.0440443			0.248195				Q8K0Q5	0.120352			0.247828
	Q5M8N0	0.0440443			0.159152				Q9QXY6	0.286881			0.0764002
	Q9QZN4	0.0440443			0.167022				Q99KI0	-0.463947			0.774372
	Q8BXX3	0.0440443			0.157452				P00158	1.06212			0.895452
	Q8VHM5	0.0440443			0.266075				P47963	0.362891			0.0547021
	Q8R127	0.0440443			0.253952				S4R2Q9	-0.444184			1.42929
	Q6PD03	0.0440443			0.267503				Q61129	0.318461			0.0233111
	P46460	0.0440443			0.281324				Q8K4Z3	-0.0335695			0.307017
	A0A0R4J107	0.045443			0.0612488				Q9QZM0	0.608809			0.191659
	Q8BIP0	0.045443			0.316246				Q9QZE5	0.80488			0.488231
	B1AYL1	0.045443			0.15271				O09161	0.0799754			0.149424
	Q9D8T7	0.045443			0.0197022				Q6PGH2	-0.00288828			0.312174
	Q5KU39	0.045443			0.176888				Q9JHW2	-0.0831412			0.30152
	Q80V42	0.0468402			0.148477				Q8R2Q8	-0.341903			0.86206
	B0QZV0	0.0468402			0.143338				Q99LC3	-0.518701			0.859231
	Q9CQL1	0.0482362			0.28874				P14069	0.838347			0.516513
	P27005	0.0482362			0.301974				Q99PL6	0.298658			0.0920254
	Q80UU9	0.0496308			0.305868				Q91UZ5	-0.1976			0.656002
	Q9CQZ5	0.0496308			0.096062				O55042	-0.0499049			0.487537
	Q921I1	0.0496308			0.0163154				Q8CH18	0.626673			0.201289
	Q9CW03	0.0496308			0.229088				P18242	1.25822			1.14684
	Q9CY34	0.051024			0.167458				Q9D7X8	0.207893			0.198353
	Q3V3R4	0.0524159			0.16341				E9Q450	0.117695			0.118873
	Q9DCL8	0.0524159			0.165495				A0A0A6YVP0	-0.336428			0.597114
	Q3U367	0.0538064			0.322501				Q76LS9	-0.239566			0.62954
	Q6PGB9	0.0538064			0.13941				F6RDM4	-0.486004			1.15679
	Q69ZW3	0.0538064			0.141759				Q99MD6	0.16221			0.196801
	Q9Z1E4	0.0538064			0.0133587				P26645	0.703101			0.343101
	Q0GNC1	0.0538064			0.128214				B2RRE7	0.613532			0.175827
	Q9JI19	0.0551956			0.124575				Q9ES34	0.253384			0.155485
	K3W4Q8	0.0551956			0.173615				P34914	-0.0831412			0.301484
	Q99LP6	0.0551956			0.0930844				P14685	0.499782			0.162208
	Q8K183	0.0551956			0.25637				P07356	0.786596			0.454373
	Q78IK2	0.0579701			0.155535				Q8C5H8	-0.194295			0.903223
	Q9D8Y1	0.0579701			0.171108				Q9WUQ2	0.561693			0.134289
	B9EJR8	0.0593553			0.143413				P40124	0.756169			0.417062
	Q9CZU4	0.0593553			0.133185				Q9Z1R2	0.386259			0.0210016
	Q00PI9	0.0593553			0.22474				E9Q7G1	0.697774			0.308557
	Q6P4S8	0.0593553			0.149478				Q9CQT5	1.18713			0.806238
	Q9CWY3	0.0593553			0.123866				E9QPX1	1.20664			1.24713
	Q8VEH3	0.0607392			0.158916				Q9DBZ5	0.662661			0.25286
	E9Q9E4	0.0607392			0.154219				A0A0F6AIX5	0.261832			0.122304
	P47754	0.0607392			0.00793436				P27659	0.959028			0.67528
	B0V2N3	0.0607392			0.143713				Q8BFY6	0.818032			0.411116
	Q9EPA7	0.0607392			0.144541				E9QNN1	0.852798			0.576628
	P07724	0.0621217			0.00615395				P97429	0.941858			0.652395
	Q3UI43	0.0621217			0.147675				Q99JB8	0.822118			0.496616
	A0A0R4J039	0.0621217			0.180311				Q9CZN8	-0.516636			1.23297
	O70435	0.0621217			0.305338				Q8CBY8	0.244887			0.137443
	Q8CJG0	0.0621217			0.29994				E9QK48	0.303342			0.0306594
	Q9D8U8	0.0621217			0.0436108				Q8JZU2	1			0.652079
	E9QQ25	0.0621217			0.258536				Q80WG5	-0.129734			0.464596
	O35452	0.0621217			0.311347				Q8BZ52	0.326537			0.0996241
	Q8BYY4	0.0621217			0.146226				Q3U0B3	0.0731347			0.396196
	A0A075B5K9	0.0635029			0.163393				Q8BK30	-0.354759			1.34317
	A0A1W2P6G5	0.0648829			0.24569				Q9D0Q7	-0.365871			1.36385
	G5E881	0.0648829			0.217188				A0A571BEC9	0.439357			0.112575
	Q08093	0.0662614			0.243398				P62746	0.759582			0.330521
	P58389	0.0662614			0.254783				P60840	1.03562			0.855836
	A0A0A0MQ80	0.0662614			0.152733				Q62348	0.871055			0.567134
	Q99N84	0.0676387			0.274626				Q8VEH5	0.508936			0.0853466
	Q8BMP6	0.0676387			0.158851				Q9Z1W9	0.52306			0.0960068
	A2AEW5	0.0676387			0.123921				Q9D6M3	-0.323733			1.13126
	Q8QZS1	0.0690147			0.0013175				P61255	0.360645			0.0232186
	Q61686	0.0690147			0.148173				Q9D6J6	-0.409278			0.696349
	A2APX3	0.0690147			0.139382				Q8VDP3	0.799916			0.427108
	O70433	0.0690147			0.00172455				Q99K28	0.555816			0.144871
	Q9D8H7	0.0690147			0.146996				Q61749	0.0989585			0.257801
	Q6A078	0.0703893			0.2569				Q99JI4	0.219091			0.156378
	Q9QUH0	0.0703893			0.27761				Q3UGR5	0.178874			0.150836
	Q9CQN1	0.0703893			0.00029973				Q9CQH3	-0.634867			1.04457
	F6RJV6	0.0703893			0.202662				O08804	0.793272			0.462229
	Q9Z2I0	0.0703893			0.00029973				Q7TSV4	0.486457			0.0671122
	Q8BGY7	0.0703893			0.281194				O35295	0.807355			0.511934
	O55143	0.0703893			0.00030063				Q11011	0.426533			0.102082
	Q3TMH2	0.0703893			0.295332				Q9CQD1	0.740712			0.42091
	Q8CI94	0.0717627			0.00144566				P28271	0.341417			0.0394048
	Q61739	0.0717627			0.264796				Q8BTI9	0.168642			0.18568
	P59913	0.0717627			0.123902				O35683	-0.537424			1.87585
	Q8BYR2	0.0717627			0.136565				Q9R0X4	0.364012			0.0553025
	P62259	0.0731347			0.0021735				Q60936	-0.685014			1.13125
	A3KG59	0.0731347			0.297				Q80Y14	-0.236164			0.668644
	Q3TZZ7	0.0745054			0.260763				A2AJW4	-0.186065			0.616154
	Q9D7X8	0.0745054			0.242591				O35593	0.57918			0.231652
	Q9Z0V7	0.0745054			0.142058				Q9D0M5	0.423309			0.0556986
	A2AUR3	0.0745054			0.13492				Q9CR76	0.397255			0.00326612
	A0A1D5RLL3	0.0745054			0.144996				B1AXN9	0.408168			0.0879473
	P84244	0.0758749			3.5221e-05				Q9DBF1	0.275007			0.133158
	Q91V77	0.0758749			0.00460993				P37040	0.320773			0.0524173
	P17751	0.0758749			0.00458801				Z4YKM2	-0.239566			0.672978
	F6RDM4	0.077243			0.213451				Q8BJW6	0.206643			0.225778
	Q91V41	0.077243			0.233508				Q5RL20	-0.500218			1.81892
	Q3TE80	0.077243			0.121681				G3UXA6	0.130931			0.209519
	Q640N1	0.0786098			0.143967				Q76MZ3	0.403813			0.0848258
	Q99P30	0.0786098			0.178878				Q02013	0.0384362			0.218081
	Q9WUP4	0.0786098			0.1536				Q99KJ8	0.516015			0.176955
	P55258	0.0786098			0.142372				Q61414	0.0370307			0.442914
	Q6P9R2	0.0786098			0.228598				Q3UEB3	0.466758			0.0433839
	Q80U63	0.0799754			0.225144				A2BDX2	0.819668			0.486027
	P03888	0.0799754			0.00717569				P30355	0.390668			0.00829563
	P28271	0.0813396			0.0387189				A0A0U1RPL0	-0.14401			0.36555
	Q9JKL5	0.0827026			0.147723				A0A0R4J006	0.469886			0.0660726
	Q8BVI4	0.0827026			0.191867				Q9Z0X1	-0.334607			0.594191
	E0CYH7	0.0827026			0.10273				O88967	0.0745054			0.352917
	Q8BTX9	0.0827026			0.126184				Q78ZM0	0.746743			0.418482
	Q543K9	0.0827026			0.240411				A0A0G2JFD8	1.06764			0.772379
	Q3U0S6	0.0827026			0.301196				Q9D8P4	-0.471929			1.70156
	P34928	0.0840643			0.256171				P50285	0.230203			0.212825
	A0A0A6YWL5	0.0840643			0.119239				Q60676	0.153157			0.21581
	Q61102	0.0840643			0.240936				Q9ERI6	0.077243			0.399644
	Q9DCC8	0.0840643			0.11772				Q9WUL7	0.614474			0.198471
	Q9CR24	0.0840643			0.123496				Q921F2	0.77905			0.499425
	P48678	0.0840643			0.0106622				Q8R2Z5	0.428678			0.0180776
	Q8CCX5	0.0854247			0.147431				P35564	0.534062			0.192855
	A0A286YCF2	0.0854247			0.12178				Q91YP0	-0.343732			0.866009
	Q61161	0.0854247			0.122113				Q91VW5	0.505891			0.15631
	P12265	0.0867838			0.152172				Q9JIK9	-0.314733			1.00547
	Q8C7H1	0.0867838			0.275122				A2A9K7	0.121679			0.184497
	A0A0R4J0I1	0.0867838			0.013313				Q9CZ44	0.454176			0.12398
	A0A0A6YX73	0.0881416			0.292025				Q8CHP8	0.444667			0.0883694
	A2AMH4	0.0881416			0.132348				Q9CPQ3	-0.277534			0.803142
	E9Q9T8	0.0881416			0.0143467				E9Q3X0	1.32308			1.26477
	Q99KR7	0.0881416			0.0135394				Q8JZN5	-0.163268			0.387174
	Q9DCT1	0.0894981			0.228705				Q8C460	0.402722			0.0210117
	A0A1W2P7J1	0.0894981			0.031934				Q6ZWN5	0.43082			0.105595
	P62869	0.0894981			0.265047				Q6PE15	-0.0543923			0.551398
	P26040	0.0894981			0.271406				B1AR69	0.24123			0.141609
[truncated: 3,119 more rows]

## Sheet: Fig. 4e
D6 proteome TEV GFP		log 2 fold change	up	down	ns	GO		D13 proteome TEV GFP		log 2 fold change	up	down	ns		D6 D13 proteome TEV GFP GO protein ubiquitantion		log 2 fold change	D6 GO	D13 GO
	Q9Z0P5	0.974529	1.37862						Q9R0P9	1.8492	2.42297					Anapc2	6.64386	17
	Q6ZWQ9	0.981122	1.40623						Q8BSZ2	1.41576	1.55155					Fbxw11	1.42331	1.3348
	D3Z1S8	1.00863	1.47267						Q9WUU7	1.34028	1.82223					Klhdc10	6.64386	17
	P68373	1.01221	1.48126						D3YZE3	2.26093	3.82017					Keap1	6.64386	17
	P68040	1.04544	1.56444						E9Q5D9	1.74071	2.38156					Klhl24	1.84318	2.13098
	P50462	1.05728	1.59386						Q3TQB2	2.44148	5.94187					Klhl40	1.7264	2.42028
	I7HLV2	1.05866	1.59808						Q3UPH1	1.338	1.74767					Klhl41	2.18142	5.75464
	Q922F4	1.10299	1.71182						Q6NXL1	1.53356	1.70075					Zc3hc1	1.72072	1.99289
	Q3TML0	1.10903	1.72832						P69566	1.44626	2.18565					Ube2l6	-1.44615	2.42431
	P61079	1.11836	1.75189						E9Q3Y4	1.66767	1.78609					Zswim8	6.64386	17
	A0A494B9A7	1.12499	1.77085						Q6P5H2	1.70266	3.0718					Brap	2.55189	4.19739
	P45591	1.14926	1.83546						G3UW85	1.28155	1.50746					Stub1	2.91227	5.25762
	F8WJ05	1.14926	1.58777						Q6P549	1.18967	1.39433					Trim35	2.22774	3.07452
	P26041	1.16993	1.89162						Q8C845	1.63227	1.90061					Trim47	2.59	3.67945
	O70251	1.18903	1.94595						P11438	1.26303	1.51536					Rack1	1.04544	1.56444
	E9PWE8	1.23389	2.07408						A0A1B0GSX6	1.28155	1.43376					Ube2d3	1.11836	1.75189
	O09131	1.2394	2.08951						P16110	1.8532	3.51776					Ube2z	1.96273	2.53888
	O88587	1.24062	2.09257						O55229	2.5208	4.25777					Sde2	6.64386		17
	Q9EQP2	1.24184	2.09664						Q91W90	1.27798	1.56719					Fbxo25	6.64386		17
	P27659	1.26003	2.15015						O35075	1.52457	1.54699					Fbxw8	1.80405		2.0056
	D3YU08	1.26424	2.16268						Q91VW3	1.22466	1.48945					Ubc	6.64386		17
	P05977	1.29572	1.32604						Q91V01	6.64386	17					Klhl41	1.63227		1.90076
	Q6PAM0	1.29924	1.35529						Q9DBG9	1.2916	1.54328					Zzef1	1.47249		1.6064
	Q9CPQ9	1.29983	1.45116						Q00493	1.27917	1.49648					Klhl40	1.65489		1.9522
	P62071	1.31962	1.36639						P68373	1.60407	2.16632					Vhl	6.64386		17
	A0A0A6YWM5	1.32481	1.31668						Q80XB4	1.98441	2.78194					Rnf103	-1.11092		2.6979
	Q9CQI6	1.33457	1.42869						Q8C1Q6	2.41251	3.86695					Trim32	6.64386		17
	Q99LB4	1.34085	1.47465						A0A0R4J0R2	6.64386	17					Mkrn2	1.56608		1.59773
	F6ZGN3	1.34483	1.38186						Q9Z0N2	6.64386	17					Ubr2	6.64386		17
	Q9R0E1	1.36737	1.37363						Q8CHH9	6.64386	17					Ppp1r11	6.64386		17
	Q9JIF9	1.37128	1.40903						O89017	1.29748	1.50683					Pja2	6.64386		17
	Q91YN5	1.37796	1.39748						Q99KX1	1.70664	3.15522					Trim35	1.32539		1.37188
	Q9CQB2	1.3835	1.42947						Q61646	1.59932	1.86046					Rnf121	1.73898		1.86121
	E9Q0T8	1.3846	1.3696						A0A2I3BQE0	2.38654	3.81483					Smurf1	-6.64386		17
	D3Z080	1.38626	1.4492						D3YU08	1.54201	1.74832					Rnf25	6.64386		17
	P28658	1.38791	1.5537						A0A5F8MPH5	2.15672	4.9296
	Q61093	1.38957	1.37671						Q80TA1	2.39862	4.01566
	P31001	1.39561	2.56913						P10107	1.35163	1.31749
	A0A1D5RLW5	1.39835	1.52642						A2AUC9	1.63227	1.90076
	O35344	1.3989	1.53116						P30412	1.63645	2.61579
	Q8C3W1	1.39999	1.36894						P28740	6.64386	17
	Q9DC77	1.41738	1.4615						Q61233	1.88947	3.86028
	Q5SRY7	1.42331	1.3348						P16460	1.78409	2.60605
	H9H9R4	1.42438	1.37489						O70456	6.64386	17
	E9PV66	1.42546	1.60584						A0A075B696	2.25278	3.20729
	Q9JJC6	1.42707	1.35279						O70209	1.68302	2.01663
	F6W5Q8	1.42707	1.48419						P27601	1.74373	3.09613
	Q9ESL4	1.43456	1.79866						Q8BK63	1.23573	1.45596
	A0A0R4J0G4	1.4489	1.5345						Q61164	6.64386	17
	D3Z390	1.4631	1.65066						Q61704	1.37962	1.88441
	E0CYV9	1.4631	1.65708						Q8CFE6	2.90785	8.71109
	Q07409	1.47249	1.52414						P20491	1.51197	1.55076
	J3KMQ6	1.48491	1.47453						Q9CQI6	1.73162	3.01598
	P52293	1.48749	1.45401						Q8C1Y8	6.64386	17
	P10605	1.48903	2.87856						P31001	1.41251	1.43589
	P23927	1.49108	2.88567						Q8R4R6	6.64386	17
	B1AWD6	1.49518	1.34309						P04925	1.4452	1.73523
	Q9ESP1	1.49927	1.54612						Q9EQP2	1.41305	1.436
	P01636	1.50233	1.64413						Q62009	2.86967	5.76311
	Q9DCA5	1.50233	1.451						Q3UH59	1.48954	1.59073
	Q9D5V6	1.50589	1.61637						D3YVW2	1.42975	1.33988
	Q9ERL0	1.51501	1.46673						Q00915	2.01006	2.85244
	A0A0R4J1T1	1.54399	3.07005						Q9QZI8	6.64386	17
	Q9JK92	1.54942	1.83959						Q60598	1.44467	1.68385
	O89017	1.54942	1.6713						P45377	1.69777	3.05111
	Q8K440	1.5509	1.41375						P97298	1.29101	1.45303
	Q5EBG6	1.55336	3.10393						Q3UH60	2.55508	4.60278
	Q9R0B9	1.55483	1.37962						Q99MQ4	1.64247	2.40051
	Q9D832	1.55631	1.81686						A0A5F8MPP4	6.64386	17
	P97770	1.55876	1.47304						P97467	1.20852	1.39071
	Q9QZ18	1.569	1.56534						Q6PAR5	6.64386	17
	Q9CYD3	1.57192	1.59035						A0A5F8MPS7	2.2194	4.36036
	Q6P9K8	1.57192	1.44189						O09117	1.40817	1.9724
	Q5PRF0	1.57434	1.4792						Q9D154	3.80302	10.12
	Q9CWW6	1.57434	1.31853						Q99KC8	1.36233	1.33826
	P19324	1.58304	3.20961						P14602	1.61495	1.86128
	F2Z446	1.58544	1.39395						Q99LB4	1.77019	3.35352
	Q9DCE5	1.60312	1.57539						A0A286YCS7	1.65398	2.58441
	P62274	1.60549	1.71145						E9Q3I4	1.65718	1.99981
	Q542V3	1.61306	1.41345						F7CUP3	1.89103	2.30968
	E9Q3X0	1.61447	2.00117						E9PYH0	1.36737	1.66252
	Q91W39	1.61495	1.70614						A2ADE0	6.64386	17
	A0A3Q4EGB1	1.61824	1.55918						Q9CR86	1.23511	1.38538
	Q3UQ28	1.62199	1.65001						P28658	1.168	1.33515
	Q3U829	1.62293	1.41582						A0A3Q4EGQ6	6.64386	17
	P30412	1.64662	2.1074						E9PWE8	2.00036	2.82542
	E9Q2W9	1.64893	1.87897						Q8VD62	1.65031	1.95032
	P30681	1.6663	1.65135						E9QKR1	1.51248	1.90686
	Q9D0A3	1.68437	1.62407						A2AEX6	1.66767	1.98163
	P70698	1.68661	2.12211						A0A7N9VR94	1.56998	1.76205
	Q9WTK5	1.68706	1.78003						Q9CX13	2.14633	4.94391
	Q810D6	1.70221	1.82471						P05125	2.61259	4.78249
	Q5FWX7	1.71765	1.9982						E9Q1P8	1.41522	1.44771
	A0A1L1SUC4	1.72028	1.94556						Q9DBC3	6.64386	17
	H3BKM2	1.72072	1.99289						E9QLK9	1.69198	1.92488
	A0A1L1SSH9	1.72115	2.24984						Q62000	1.78199	2.25447
	Q61233	1.72421	2.4927						P50608	2.21164	3.67351
	A0A0R4J166	1.7264	2.42028						Q80U04	6.64386	17
	Q9DBZ1	1.73422	1.64197						Q9Z2Q6	1.7566	2.26149
	Q8VC88	1.74201	1.60024						Q61576	1.93546	2.81632
	P34971	1.74588	1.97099						P49710	6.64386	17
	P10404	1.75104	1.83872						E0CYV9	1.61871	1.8698
	Q8R326	1.77104	2.11461						D3Z0N2	1.37796	1.49108
	Q99PP9	1.7761	1.94764						A0A217FL58	1.99095	2.57329
	Q542I8	1.78115	1.7878						Q9CR42	1.58159	1.78735
	P14602	1.7866	3.99051						Q3UPF5	1.62574	1.79078
	E9Q2S0	1.79286	1.87041						P14824	2.12565	4.00475
	Q60715	1.81065	2.91463						Q8BH97	2.14796	4.49661
	P14434	1.81517	2.47513						Q922Q4	1.8883	2.92306
	Q8K1R7	1.82293	1.91699						Q9WVS7	6.64386	17
	Q64449	1.84278	2.82559						B8JK39	1.60312	1.69392
	Q8BRG6	1.84318	2.13098						A0A1L1ST61	1.93433	3.08135
	D3YZJ1	1.84559	2.5299						Q99P72	2.1944	3.38904
	Q9CQU0	1.848	2.35293						A0A5F8MPR4	2.3989	4.03946
	G3UYK8	1.85798	2.81127						P21981	1.39287	1.39727
	Q8BH97	1.85878	2.85445						P81117	1.52707	1.55742
	A0A3Q4EH67	1.86552	1.76184						A0A0R4J166	1.65489	1.9522
	P98078	1.87066	2.43678						Q64449	1.84679	2.76549
	Q8C4U3	1.8746	2.37259						P21956	1.44626	2.1801
	Q9WV71	1.88245	1.96952						G3X8T9	1.63087	2.45004
	Q9D154	1.88362	2.61368						Q80UW8	1.80405	2.35763
	A0A075B5Y5	1.89103	2.29662						P03930	1.38073	1.33928
	Q9CT10	1.93017	2.32699						P50543	1.27202	1.62926
	Q148W8	1.93847	2.1765						A0A075B5R1	1.42921	1.39033
	Q6P1B9	1.94111	2.43165						Q8BXC0	1.30159	1.59227
	Q8VHX6	1.95903	4.72077						D3YZ09	1.58832	1.72432
	Q3UE37	1.96273	2.53888						Q8R5A6	6.64386	17
	E9Q1W3	1.97416	2.25011						Q06890	1.89103	2.53185
	Q62009	1.97673	4.79815						P12246	1.44943	1.47981
	Q61704	1.97929	3.31868						Q9WUB0	6.64386	17
	Q62084	1.98623	3.14692						Q80X19	1.88557	3.66912
	Q9JHG6	1.98732	2.44491						E9Q3G5	1.31092	1.64065
	A0A0R4J092	1.99168	2.7469						P63002	1.41522	1.3184
	Q52KR3	1.99856	3.29066						Q9QXS6	1.28274	1.33172
	B2RVY9	2.00396	3.23095						B1AWZ5	1.37685	1.32299
	A0A0G2JDG6	2.00612	2.34399						Q571C7	1.46467	1.45018
	Q8CIH5	2.0115	2.20632						P30204	1.69644	1.79058
	Q9ESY9	2.01507	2.15573						E0CYH7	1.67491	2.88392
	P27046	2.01757	2.6578						O08999	1.49365	1.53758
	F7BEU1	2.01935	2.34478						P10810	1.461	1.34149
	P06800	2.02112	2.02167						Q8R1Q9	1.86235	2.21965
	Q6ZWZ2	2.02112	2.39452						P70451	1.24184	1.51433
	Q7TN29	2.03633	2.5592						D3Z768	1.64985	1.6348
	F7AA26	2.03773	3.20689						A2APM3	2.69042	6.54061
	Q9D8Y7	2.03808	2.54218						D3YUY3	1.54399	1.73258
	Q9QXJ2	2.03879	2.16071						Q8K297	1.38571	1.35181
	Q8BHS3	2.04089	2.04013						G5E899	1.94148	2.56139
	A0A0R4J0T8	2.04754	2.21803						A2AT66	1.51197	1.79486
	Q62356	2.0635	2.458						Q6QI06	1.88557	2.33829
	Q9QZA0	2.11503	2.92906						Q08879	1.34993	1.53381
	D3Z1D3	2.12334	2.66641						F6WZH1	1.75745	1.90677
	A2AC13	2.14698	2.82428						Q2VLH6	1.81599	2.03953
	Q3UX61	2.15088	2.49636						Q5SSH7	1.47249	1.6064
	Q9CR84	2.15348	2.8782						P29268	2.614	6.16747
	F6TJX7	2.17664	3.01486						F7BEU1	2.1635	4.10948
	A2AUC9	2.18142	5.75464						A2AV72	1.70487	2.84528
	O55135	2.20727	3.65053						A0A140LI05	1.80612	3.38946
	Q8C006	2.22774	3.07452						J3QPY0	1.52256	1.87607
	P58022	2.2455	2.98696						P23249	1.50487	1.39693
	Q91XQ0	2.26303	2.63782						P18406	2.74136	5.04078
	A0A0A6YW06	2.28659	4.55024						Q8VHH5	1.50386	1.43971
	A2A998	2.29308	3.45081						Q765H6	2.0229	2.83822
	Q9CR42	2.31121	4.46078						G3UZX2	1.37016	1.33914
	Q9CYZ6	2.3297	2.91505						Q62266	5.24667	17
	Q62148	2.36205	4.88759						Q9CY94	1.52707	1.43438
	P35385	2.43349	7.05548						Q6NVF9	1.68032	1.99704
	Q6P5H2	2.43349	5.02376						A0A087WQD8	1.33857	1.39501
	E9Q4P1	2.47067	3.44327						E9Q0E7	1.63366	1.76998
	P11087	2.48001	4.52862						E9Q0B6	1.543	2.46631
	Q06890	2.48543	4.79068						F6TJX7	1.67897	1.72588
	Q3ULB5	2.49416	3.14125						Q9EPV7	1.44042	1.34308
	P30204	2.49544	3.71056						P27046	1.57918	1.56384
	Q91Z83	2.53481	7.61723						P59016	1.72988	2.12735
	G5E898	2.54794	3.84182						O35640	1.29631	1.63095
	Q99MP8	2.55189	4.19739						Q8BIA4	1.80405	2.0056
	Q8C0E3	2.59	3.67945						P70377	1.55385	1.52461
	A0A571BDS0	2.60193	8.00187						A0A0A6YW06	1.80694	2.31591
	Q4FZE8	2.63459	4.29168						Q8R054	2.20445	3.11919
	A2AEX6	2.65466	7.17798						Q569Z5	1.56608	1.65528
	Q922X9	2.84298	5.0744						Q9CR60	1.52557	1.40562
	Q9WUD1	2.91227	5.25762						A0A1L1SSH9	1.64985	1.92451
	A0A075B5V3	3.08151	5.70573						Q99PP9	2.31991	6.08402
	P97313	3.0966	5.53387						Q9WVL1	2.77968	5.5284
	Q99P72	3.14143	11.4463						A0A0A6YX21	1.98076	2.67008
	P49962	3.16302	5.91276						Q9Z1T2	1.50995	2.32792
	Q00780	3.19346	8.2866						O35218	6.64386	17
	P37889	3.39314	8.95444						A0A0G2JH12	6.64386	17
	Q80XB4	3.40327	13.3482						A0A075B5R7	6.64386	17
	E9PZA7	3.44917	5.51825						A0A075B697	6.64386	17
	Q8BUZ1	3.62889	6.70295						Q8BPU7	6.64386	17
	A0A5F8MPR4	3.66061	15.3525						Q91XV3	2.6893	4.73956
	Q62095	4.13348	11.2813						Q9DCG2	1.50589	1.42835
	Q9DBU3	4.23066	8.82491						Q9CPW7	6.64386	17
	G5E899	4.61841	13.057						A0A2I3BRM6	6.64386	17
	Q5NC57	4.80162	14.3525						Q8CH25	6.64386	17
	O35405	6.64386	17						Q6PD28	6.64386	17
	Q8BML1	6.64386	17						A0A6I8MWW4	1.53207	1.40745
	Q8BXL7	6.64386	17						Q91X51	6.64386	17
	Q8BZQ7	6.64386	17						Q9JHG6	6.64386	17
	A0A494B9J0	6.64386	17						P23906	6.64386	17
	H3BJY2	6.64386	17						Q9CWF2	6.64386	17
	Q9D1Z3	6.64386	17						Q9JMH7	6.64386	17
	A0A0R4J0B6	6.64386	17						Q61686	6.64386	17
	E9PYD6	6.64386	17						Q3UDK1	6.64386	17
	D3YTU3	6.64386	17						P31996	1.45786	1.36988
	O89001	6.64386	17						Q810B8	6.64386	17
	P18406	6.64386	17						Q61165	6.64386	17
	Q9DCG2	6.64386	17						Q91Z96	6.64386	17
	A2AEM2	6.64386	17						P00520	6.64386	17
	Q1ERP8	6.64386	17						Q8K2B0	6.64386	17
	P08121	6.64386	17						Q9EST4	6.64386	17
	Q01149	6.64386	17						P17879	2.04404	2.71833
	A2A9K7	6.64386	17						I6L974	6.64386	17
	Q3TYJ3	6.64386	17						P33434	6.64386	17
	Q9CWQ0	6.64386	17						E9Q969	6.64386	17
	P25206	6.64386	17						Q9Z0M5	6.64386	17
	P49718	6.64386	17						Q8C7E4	6.64386	17
	G5E8T0	6.64386	17						F7C9H0	2.48852	4.41736
	Q8K2B0	6.64386	17						G3UYG6	6.64386	17
	A0A1L1SUN4	6.64386	17						P08121	6.64386	17
	Q9CQM2	6.64386	17						P40338	6.64386	17
	P97464	6.64386	17						Q7TSG2	6.64386	17
	A0A494BB03	6.64386	17						Q6P6M7	6.64386	17
	Q80YR2	6.64386	17						Q8CCN5	6.64386	17
	A2AQ71	6.64386	17						A0A075B664	6.64386	17
	F6VRP8	6.64386	17						E9Q1X8	6.64386	17
	E9PYV1	6.64386	17						Q3UUT0	1.39561	1.48477
	Q9D964	6.64386	17						F7AI87	6.64386	17
	Q9CQE6	6.64386	17						Q61696	1.48388	1.57917
	Q8JZK9	6.64386	17						Q9JI11	2.94617	6.14002
	A0A075B5Y4	6.64386	17						A0A668KLD1	6.64386	17
	G5E8F1	6.64386	17						A0A0G2JE99	6.64386	17
	Q03963	6.64386	17						A0A087WSI2	6.64386	17
	Q3TBV5	6.64386	17						A0A1D5RMB7	3.73238	11.23
	Q6PAR0	6.64386	17						Q9R0M5	6.64386	17
	Q9Z2X8	6.64386	17						H3BKS9	6.64386	17
	Q8K0C4	6.64386	17						F6RX99	6.64386	17
	P70202	6.64386	17						Q8R3G1	6.64386	17
	Q3U3K9	6.64386	17						Q8C4Q6	6.64386	17
	A0A571BE80	6.64386	17						H3BKU1	6.64386	17
	A6H5Y3	6.64386	17						Q64105	6.64386	17
	D3Z1G3	6.64386	17						B5X0G2	1.63506	1.74731
	Q9Z222	6.64386	17						E9Q3F3	2.98605	6.68569
	R4H4V1	6.64386	17						P46978	6.64386	17
	Q8K1X4	6.64386	17						A0A286YDD7	6.64386	17
	E9Q411	6.64386	17						Q9D0K1	6.64386	17
	Q9D7C9	6.64386	17						A0A140LJJ5	2.00036	2.51886
	A0A087WPG7	6.64386	17						Q9ER05	6.64386	17
	O35111	6.64386	17						E9Q7U2	6.64386	17
	P97783	6.64386	17						F7BCP8	2.12201	3.01229
	A2ADY9	6.64386	17						Q3V4B5	6.64386	17
	A0A0A0MQC9	6.64386	17						A0A0N4SWD0	6.64386	17
	Q9QYF9	6.64386	17						Q9EQF2	6.64386	17
	A0A1D5RMH3	6.64386	17						Q9D0R4	6.64386	17
	Q80TL0	6.64386	17						Q3UHQ6	6.64386	17
	A0A0R4J1H8	6.64386	17						Q9CXF4	6.64386	17
	Q3TCN2	6.64386	17						B0V2V1	6.64386	17
	Q9JIB0	6.64386	17						Q6ZQH8	6.64386	17
	G3X926	6.64386	17						Q08AU7	6.64386	17
	Q9CPS7	6.64386	17						D3Z325	6.64386	17
	A0A0A6YXX6	6.64386	17						E9Q4K7	6.64386	17
	F6U2S8	6.64386	17						A2AA85	6.64386	17
	O88811	6.64386	17						A0A498WGL8	6.64386	17
	Q810B8	6.64386	17						Q9D0M0	6.64386	17
	A0A286YCI8	6.64386	17						P17809	1.461	1.37322
	Q60598	6.64386	17						Q6PCS8	6.64386	17
	Q3UKC1	6.64386	17						Q3TDD9	6.64386	17
	A0A5H1ZRL7	6.64386	17						Q6WKZ8	6.64386	17
	Q3UCV8	6.64386	17						O35099	6.64386	17
	Q91VX2	6.64386	17						Q8C006	1.32539	1.37188
	A0A0R4J078	6.64386	17						E9PX30	6.64386	17
	Q3UHH1	6.64386	17						Q9JJI6	1.51248	1.54148
	Q8K3K7	-6.64386		17					Q8BHL5	6.64386	17
	Q9CQN7	-6.64386		17					Q8BVD5	6.64386	17
	P70266	-6.64386		17					Q9DCP2	6.64386	17
	A0A140LJJ5	-6.64386		17					A6PWD6	6.64386	17
	Q64277	-6.64386		17					Q8BUU7	6.64386	17
	O35945	-6.64386		17					Q922H1	6.64386	17
	Q33DR2	-6.64386		17					H3BL92	6.64386	17
	O55042	-6.64386		17					G5E8U9	6.64386	17
	Q8BH66	-6.64386		17					B7ZCM9	6.64386	17
	Q91WA9	-6.64386		17					O09005	6.64386	17
	Q6PFX2	-6.64386		17					Q8K1J5	6.64386	17
	B1AZ46	-6.64386		17					E9Q5F6	6.64386	17
	F8WHB7	-6.64386		17					O08696	6.64386	17
	Q9EPW4	-6.64386		17					Q9CR56	6.64386	17
	Q8BWG9	-6.64386		17					P70303	6.64386	17
	A0A1L1SRH1	-6.64386		17					A2A6J7	6.64386	17
	E9PUV9	-6.64386		17					A0A2R8W744	6.64386	17
	A2AJ28	-6.64386		17					Q5SSZ5	6.64386	17
	Z4YNA3	-6.64386		17					P01921	6.64386	17
	Q8CG16	-6.64386		17					D3YXC4	6.64386	17
	P49615	-6.64386		17					Q45VK7	6.64386	17
	Q7TMD7	-6.64386		17					Q8BM55	6.64386	17
	Q9QUN9	-6.64386		17					E9Q9E4	6.64386	17
	Q9EQF6	-6.64386		17					Q9JJR8	6.64386	17
	P97501	-6.64386		17					O55091	6.64386	17
	Q8CGS6	-6.64386		17					E0CXC6	6.64386	17
	E9Q1L7	-6.64386		17					A0A0G2JGD2	6.64386	17
	A2ADH1	-6.64386		17					A0A087WRN5	6.64386	17
	Q91YR5	-6.64386		17					A0A2I3BQT2	6.64386	17
	Q91YE3	-6.64386		17					Q9ESD6	6.64386	17
	Q6P1H4	-6.64386		17					Q9Z1E3	6.64386	17
	Q8CIG9	-6.64386		17					Q9DBR0	6.64386	17
	P97872	-6.64386		17					P49025	6.64386	17
	E9QKY4	-6.64386		17					Q8BXX3	6.64386	17
	P17183	-6.64386		17					P04441	1.74717	1.88427
	Q78HU7	-6.64386		17					A0A0A6YXU9	6.64386	17
	P01901	-6.64386		17					Q8R1Z9	1.73898	1.86121
	A0A498U6I0	-6.64386		17					A0A494B9W7	6.64386	17
	P02089	-6.64386		17					Q8R5L3	6.64386	17
	P54869	-6.64386		17					Q9DAV6	6.64386	17
	A0A0B4J1H6	-6.64386		17					A0A075B5K7	6.64386	17
	D3Z118	-6.64386		17					Q9JHH6	6.64386	17
	A0A2R8VHR6	-6.64386		17					Q8BZX4	6.64386	17
	Q99KP3	-6.64386		17					Q9WUF3	6.64386	17
	Q61029	-6.64386		17					Q8BTW3	6.64386	17
	E9QA62	-6.64386		17					A0A0R4J066	6.64386	17
	Q924L1	-6.64386		17					A0A2I3BPW0	3.02219	10.3275
	A0A0G2JFS7	-6.64386		17					P05366	6.64386	17
	B2RXM6	-6.64386		17					Q9CYD3	6.64386	17
	A0A494B9A6	-6.64386		17					F6UK66	6.64386	17
	Q9D799	-6.64386		17					Q9D6H2	2.8514	6.48015
	O70624	-6.64386		17					Q9D0L8	6.64386	17
	Q8CG29	-6.64386		17					Q3TLI0	6.64386	17
	P19246	-6.64386		17					Q9JJG6	6.64386	17
	Q3KNJ2	-6.64386		17					Q9Z1R9	6.64386	17
	A0A3Q4EGR2	-6.64386		17					B2C3G8	6.64386	17
	Q543M9	-6.64386		17					Q640N1	6.64386	17
	Q8BTS4	-6.64386		17					Q9JKK1	6.64386	17
	Q9D0W5	-6.64386		17					Q9JIB0	6.64386	17
	P16301	-6.64386		17					Q80X71	6.64386	17
	P07934	-6.64386		17					Q9QZX7	6.64386	17
	Q9D711	-6.64386		17					A0A140T8M5	6.64386	17
	Q6P3D8	-6.64386		17					D3YV69	6.64386	17
	A0A0N4SW45	-6.64386		17					P14847	6.64386	17
	D9J2V6	-6.64386		17					E9PZP8	6.64386	17
	Q8C1A9	-6.64386		17					Q8R1T1	6.64386	17
	Q8C0Z1	-6.64386		17					Q99K73	6.64386	17
	O88952	-6.64386		17					Q6DI86	6.64386	17
	A0A494BB25	-6.64386		17					P05367	6.64386	17
	P17553	-6.64386		17					G3UZ30	6.64386	17
	Q6W8Q3	-6.64386		17					Q9D2Y6	6.64386	17
	D3Z4S3	-6.64386		17					A0A0U1RP62	6.64386	17
	Q9WVM1	-6.64386		17					P14434	2.38184	3.79718
	Q99P58	-6.64386		17					P06802	6.64386	17
	Q05909	-6.64386		17					K3W4Q5	6.64386	17
	Q8VE37	-6.64386		17					Q8BZI0	6.64386	17
	A2AJG0	-6.64386		17					Q8BLK9	6.64386	17
	Q64105	-6.64386		17					Q9ESP1	6.64386	17
	A0A5F8MP96	-6.64386		17					E9Q2S9	6.64386	17
	S4R1E6	-6.64386		17					Q8CH72	6.64386	17
	Q80UE6	-6.64386		17					Q9Z0W3	2.24945	3.36794
	A0A0G2JGX4	-6.64386		17					Q9Z0J0	6.64386	17
	Q6PHU5	-6.64386		17					Q3UBG2	6.64386	17
	Q64332	-6.64386		17					P33215	6.64386	17
	Q8CHC4	-6.64386		17					F6VAN0	1.51551	1.43469
	P43407	-6.64386		17					P97401	6.64386	17
	A0A087WQ94	-6.64386		17					Q80YX1	3.57374	15.0515
	Q9CXA2	-6.64386		17					Q9DBZ1	6.64386	17
	P23881	-6.64386		17					Q3UX10	6.64386	17
	Q4VAE3	-6.64386		17					S4R1W8	6.64386	17
	Q80WC3	-6.64386		17					Q99J56	6.64386	17
	D3Z0B1	-6.64386		17					D3Z5N5	6.64386	17
	Q9Z315	-6.64386		17					E9Q4P0	6.64386	17
	A0A0R4J029	-6.64386		17					Q9QZB9	1.67717	2.00708
	E9QMW4	-6.64386		17					Q9ERV1	1.56608	1.59773
	A0A2I3BQS8	-6.64386		17					E9Q8D5	6.64386	17
	Q9CQW3	-6.64386		17					V9GXX7	6.64386	17
	Q80XI7	-6.64386		17					P56960	6.64386	17
	Q03137	-4.03505		12.3295					Q9D7M1	1.79161	2.09244
	P00848	-3.68038		10.9161					P29533	6.64386	17
	Q99LB7	-3.36587		8.64746					Q8BU25	6.64386	17
	G3UYS4	-3.18442		11.9549					Q9D7S9	6.64386	17
	Q4QQM5	-3.15843		12.2222					P40753	6.64386	17
	A0A0G2JFQ4	-3.02327		6.692					A0A286YDU0	6.64386	17
	O88627	-2.6529		6.16356					Q9CRC6	6.64386	17
	A0A0U1RPA0	-2.55639		5.37615					Q0VBL3	6.64386	17
	G5E8G6	-2.53952		5.49854					P97464	6.64386	17
	O35930	-2.50635		6.09819					Q9Z175	6.64386	17
	D3Z7H8	-2.49005		6.04545					A0A0R4J194	6.64386	17
	Q9CQX8	-2.36587		6.15457					Q9JHT5	6.64386	17
	A0A0A6YWI9	-2.35107		4.67938					Q9DAY6	1.40817	1.35243
	Q8R2L5	-2.32193		6.7492					Q920A5	6.64386	17
	H3BKS9	-2.31473		5.03879					E9PX53	6.64386	17
	Q61414	-2.30045		6.58011					Q9EQK7	6.64386	17
	Q6GU68	-2.29336		4.60969					E9PVM9	6.64386	17
	Q8K0C1	-2.23107		4.45449					E9Q8P5	-0.62371		1.37084
	A2AWA9	-2.2109		5.43426					P56501	-0.805913		2.85849
	A0A075B5S3	-2.20423		4.54548					P01637	-1.56918		4.2751
	G3UXF4	-2.18442		5.13933					G5E8J6	-0.85726		1.45271
	P08553	-2.17788		4.95348					Q14BI5	-0.836501		1.41537
	A0A2I3BRR1	-2.16488		4.35887					Q9CZJ6	-0.590745		1.55529
	Q9DAU1	-2.01742		4.08527					Q8R0N6	-1.08314		3.6549
	A2AQ07	-2.01742		5.79075					Q8R2G4	-0.831358		1.78067
	P39876	-1.99424		3.73976					A0A494B9B9	-0.749038		2.00862
	Q8BU88	-1.96578		3.81048					Q8BTC1	-0.803393		1.94724
	Q3U0A6	-1.93236		3.46609					B1AUE5	-6.64386		17
	A0A0A6YVR9	-1.93236		3.64658					Q8QZR5	-0.852042		2.91765
	P31324	-1.91594		3.67461					Q3V0K9	-6.64386		17
	A0A2I3BQR1	-1.89432		3.79908					Q8VCM4	-0.753896		1.50566
	P17665	-1.87303		3.31067					O35386	-0.92139		2.12017
	Q08091	-1.86775		5.91889					Q9Z126	-1.79586		7.05832
	Q9EPR2	-1.84166		3.54064					P28665	-0.962969		1.67234
	P05125	-1.83136		4.78912					Q8BVZ1	-0.841663		2.74587
	D6RD10	-1.82623		3.48857					Q00612	-2.44222		11.7032
	Q80VP1	-1.80088		5.17234					Q61687	-1.02915		2.15661
	Q9CZT8	-1.78091		3.53939					Q9WVT6	-0.902389		2.0102
	P06880	-1.78091		3.17991					Q9CQY6	-0.646112		2.22176
	E9PVP0	-1.77596		3.2919					Q5F2C5	-2.32916		7.13108
	P43883	-1.77103		4.62331					P50446	-0.948976		1.83567
	Q8BND4	-1.73697		3.23135					A2AIL4	-0.720232		1.53314
	Q9CZT6	-1.73697		2.77637					A0A0U1RNF2	-1.02915		2.43973
	P16015	-1.69432		4.57212					Q9QUK4	-0.78339		1.55292
	Q8BP56	-1.69432		2.96126					Q8BJZ4	-0.671164		2.2142
	D3Z7F1	-1.68038		3.19078					Q00898	-1.41504		2.76812
	Q8CH40	-1.662		3.29175					P31532	-6.64386		17
	P19001	-1.6529		3.85719					Q8VCT4	-1.35845		5.0949
	Q8K558	-1.63039		2.92271					P62307	-0.612637		1.73481
	Q05421	-1.62593		2.72639					B2RUF0	-1.92687		4.93733
	H3BLB1	-1.62593		2.76017					P97770	-1.1016		2.25271
	Q3V0K9	-1.62149		2.68654					A3KG59	-0.62371		2.04029
	E9Q1M6	-1.57777		2.6373					Q9D6S7	-0.606035		1.8946
	A0A0G2JFJ6	-1.57777		2.65977					Q8BUY5	-0.803393		2.01596
	A2AFG7	-1.56918		2.74343					Q99LC2	-0.766112		1.70019
	Q922Q9	-1.5649		2.8438					Q91VJ5	-6.64386		17
	Q3UHQ6	-1.5649		3.00551					G3UWY3	-0.595097		1.99822
	A0A0A6YW53	-1.54372		2.66071					Q8VDT9	-0.664288		2.28203
	P32037	-1.54372		2.66902					Q9Z1R3	-0.828793		1.8241
	Q91VC7	-1.53116		3.65773					A0A140T8M2	-0.773491		2.37802
	Q8CFE6	-1.52699		2.56977					Q8BTE0	-1.00868		2.09354
	E9PYJ7	-1.52284		2.26288					P15327	-0.592919		1.82296
	Q8C7J6	-1.5187		2.46244					P70695	-0.715486		2.46948
	P15327	-1.50226		2.54456					Q922Z0	-0.753896		1.66097
	P12242	-1.48197		3.76703					O35435	-0.715486		2.36021
	S4R2J8	-1.46993		2.73043					A0A0R4J0T0	-0.673463		2.18979
	O88845	-1.46594		2.41087					O88627	-0.60165		1.32243
	Q9CQ75	-1.45403		2.4321					Q69ZN6	-1.43051		3.23856
	Q9R0C0	-1.45008		2.57347					A0A0B4J1J2	-1.46993		3.43024
	Q6PHS9	-1.45008		2.37665					Q9DBL9	-1.34373		3.019
	Q9QZU9	-1.44615		2.42431					Q6ZQ08	-0.821126		1.54884
	D3Z2F9	-1.43831		2.12287					Q99M01	-0.599462		1.82307
	Q5SWU9	-1.43831		3.64291					P30115	-0.628162		1.70179
	Q8K245	-1.41504		2.31146					O35459	-0.846843		1.43423
	O08688	-1.40736		2.26146					Q8BKY8	-0.83908		2.84293
	A2ARA8	-1.38082		2.56066					Q9CQF4	-0.694321		2.26911
	Q9QVP4	-1.38082		3.27748					A0A075B5V0	-0.646112		1.44198
	A2AJ88	-1.37707		1.94377					E9Q1L7	-0.841663		1.89922
	Q9EQI5	-1.37333		3.68248					D3YXF5	-0.610433		1.45948
	D3Z210	-1.35107		2.15819					P39655	-6.64386		17
	A0A1Y7VJW9	-1.34373		3.27938					Q8R3K3	-2.00578		5.609
	D3Z1H8	-1.32916		2.26103					Q61387	-0.606035		2.12563
	A0A1Y7VK09	-1.32916		2.8587					O35930	-0.703689		1.6308
	Q8VE91	-1.31833		2.09198					P03977	-0.867752		1.76344
	O55226	-1.30401		2.45338					Q9CQJ1	-0.68966		1.4669
	Q9CZC8	-1.2969		2.1973					O35601	-6.64386		17
	Q62083	-1.2863		2.10042					Q91YY4	-0.800877		2.8435
	Q9DBM2	-1.28279		2.15203					Q9D0G0	-0.612637		1.99689
	Q61781	-1.27928		2.20104					Q9CWY6	-0.606035		1.35572
	Q7TQD2	-1.27928		2.52444					Q9D1C3	-1.38836		3.23887
	Q9ERL9	-1.2723		2.18011					G5E8B6	-6.64386		17
	G5E8J6	-1.26882		3.2567					Q99N87	-0.592919		1.82095
	A0A075B697	-1.26534		2.35374					Q9EQI5	-2.33643		11.6062
	P17156	-1.26534		2.54941					O08715	-0.603841		1.86302
	Q8K1B8	-1.25498		1.90026					Q9CR13	-0.846843		1.72399
	Q9JHU9	-1.22769		2.10396					Q8R104	-0.91866		3.18481
	Q6P5F7	-1.21759		1.60334					Q9DCL4	-0.907793		1.96132
	P11679	-1.20756		1.85261					P11859	-1.65745		3.88364
	Q8BXK8	-1.191		2.08332					Q6P5D8	-6.64386		17
	Q8K2I3	-1.18771		1.9397					Q9D7J4	-0.634867		1.9425
	Q61823	-1.18115		1.78547					P43883	-1.0862		3.51895
	Q99KL7	-1.15843		1.74538					Q9CPX7	-0.664288		1.57372
	P60521	-1.1488		1.83318					P01592	-6.64386		17
	A4QPD3	-1.14242		1.72823					Q9WU79	-0.610433		2.14883
	Q8C165	-1.13924		1.53793					Q9CUN6	-6.64386		17
	G5E846	-1.13289		1.89389					Q3TZ89	-2.45008		6.96204
	A2A4N9	-1.13289		1.52343					A0A1W2P7J1	-0.610433		1.31154
	Q8VCT4	-1.11716		1.9243					Q922E6	-0.610433		1.37631
	Q99J08	-1.11716		1.80498					O08600	-0.650635		1.45133
	Q4LDF6	-1.11092		1.73826					P52760	-6.64386		17
	P61329	-1.1047		1.71548					D3Z456	-0.790859		2.41609
	Q8CDM8	-1.1016		1.78993					A0A0N4SVL8	-6.64386		17
	E9PX46	-1.09542		1.61956					P32037	-0.736966		1.45637
	Q8K274	-1.09234		1.96022					P04370	-6.64386		17
	Q8R0Y6	-1.08927		1.71825					A0A0A6YW37	-0.778432		1.63716
	Q91Z31	-1.08927		1.7285					A0A087WQH8	-0.831358		1.6794
	A0A0G2JG40	-1.08009		1.5526					F8VQ87	-1.02327		1.79978
	A0A0R4J0A2	-1.07097		1.60163					Q8CFY5	-6.64386		17
	P07361	-1.05589		1.65326					Q9D1B9	-0.873027		2.99408
	Q8CE90	-1.05589		1.433					Q3TLP5	-0.724993		2.30345
	Q8BG60	-1.05589		1.66302					Q9CQL7	-1.12973		2.40518
	A0A075B666	-1.0499		1.67167					Q9DB25	-0.808437		1.88458
	Q9CQ19	-1.04692		1.94239					G5E874	-1.0145		3.34781
	Q78J03	-1.04394		1.57542					P97481	-0.698998		1.31882
	E9PUY1	-1.02915		1.70171					Q9JM63	-0.703689		1.41502
	A0A0G2JGN3	-1.02915		1.539					Q61644	-0.72738		1.47408
	Q9ESU7	-1.02327		1.52825					Q921N6	-0.75877		1.55596
	Q1EG27	-1.02327		2.04922					Q80U30	-0.706041		1.37287
	Q8CG03	-1.02034		1.31325					Q5DTX6	-0.696658		1.49584
	Q8BPB5	-1.01742		1.48693					P31695	-0.646112		1.98579
	Q5SPX8	-1.0145		1.56715					A0A075B5Y3	-0.785875		1.59805
	A0A0R4J1N4	-1.01159		2.56493					Q8K2Y7	-0.771027		1.76476
	F6X2V9	-1.00868		1.54928					Q8CHD8	-0.603841		2.04352
	F8VQ52	-1		1.5606					P53351	-6.64386		17
	Q9CQS4	-1		1.44908					P61213	-0.606035		1.51388
	O88186	-0.997117		1.4012					Q9D7V1	-1.1016		2.68776
	Q8K3K8	-0.982791		1.48218					E9JGN0	-0.926865		2.43628
	O70423	-0.979942		2.44483					P70696	-0.691989		2.45539
	Q8BGT5	-0.974262		1.41598					G3UZM1	-0.657445		1.37115
	Q99KY4	-0.974262		1.41818					A0A0R4J273	-0.76366		1.62736
	Q5SUC9	-0.974262		1.5285					E9PWH0	-0.798366		1.68595
	P50608	-0.962969		1.4135					Q9D6A1	-1.96578		5.77637
	H3BK03	-0.957356		1.56614					Q8CCG1	-1.16165		2.48374
	P22437	-0.957356		1.44791					A0A0R4J1H8	-1.1047		2.67593
	A0A087WPF8	-0.957356		1.58121					A0A140LJD4	-0.793357		1.56088
	P30275	-0.948976		1.35141					B2RQL2	-1.4344		3.62525
	A0A0B4J1K5	-0.940645		1.42933					E9Q2M9	-1.11716		2.67945
	Q14BI5	-0.940645		1.65542					A0A571BEV2	-0.696658		1.39587
	A2AER8	-0.937878		1.41484					A0A075B5V1	-0.685014		2.2458
	Q8CIM3	-0.926865		1.88465					Q80XJ3	-0.803393		1.34983
	Q9DB15	-0.91866		1.34464					A0A0A6YXQ0	-1.32554		2.99123
	Q91XE4	-0.91866		2.40378					G3X960	-0.865122		1.46923
	O55137	-0.913216		1.74852					Q9CPV5	-0.905088		3.07007
	Q9DBX3	-0.913216		1.32314					A0A0A6YXA5	-6.64386		17
	Q9D2N9	-0.910502		2.0067					F6SX81	-6.64386		17
	Q9D379	-0.902389		2.30991					A0A0N4SUX5	-1.46196		6.07771
	Q9D1H9	-0.902389		1.56012					Q99N92	-0.736966		1.49759
	Q8C0N2	-0.897006		1.35076					Q61066	-1.03209		2.95257
	O88962	-0.891643		1.35622					P45481	-6.64386		17
	Q7TSK7	-0.891643		1.33135					Q9Z1L3	-1.82113		4.9681
	P17563	-0.873027		1.48443					O55186	-6.64386		17
	P14873	-0.873027		1.85509					Q6P5E6	-6.64386		17
	Q3UMR5	-0.826233		1.54046					A2A870	-6.64386		17
	Q9CZ19	-0.813499		1.30126					Q8BIG4	-6.64386		17
	Q8K009	-0.810966		1.68187					P59481	-2.00578		6.09067
	E9PUE8	-0.803393		1.75607					Q7TQX5	-6.64386		17
	Q9D1P0	-0.790859		1.7548					F8VPU6	-0.756331		1.51129
	A3KFX0	-0.788365		1.42319					A0A286YDA5	-0.852042		1.98687
	Q7TNL9	-0.785875		1.93721					Q8BID8	-2.40354		11.6191
	P28654	-0.780909		1.91082					A0A087WPC3	-1.0619		2.31567
	P19096	-0.77596		1.90863					Q9CZH3	-1.6529		4.11044
	Q05020	-0.771027		1.44791					Q810D6	-0.994241		2.057
	Q8BVZ1	-0.761213		1.38122					Q8VCE6	-1.11716		2.26359
	F6ZE64	-0.739372		1.75465					Q9R1M5	-6.64386		17
	F6WHQ7	-0.736966		1.40908					Q9JJA9	-6.64386		17
	O35972	-0.734563		1.75138					A2BE28	-6.64386		17
	Q64521	-0.734563		1.93553					Q5SS80	-6.64386		17
	Q8K010	-0.724993		1.35684					Q61550	-1.22432		3.08056
	Q06185	-0.698998		1.76832					P97414	-0.816037		1.5591
	P29268	-0.691989		1.65693					O35161	-6.64386		17
	Q91V79	-0.685014		1.55598					Q91YR5	-6.64386		17
	Q8R104	-0.685014		1.42858					Q4PZA2	-6.64386		17
	P13634	-0.678072		1.49209					F6WMX7	-0.739372		1.57537
	P70388	-0.673463		1.68313					Q91WV0	-1.2969		2.89077
	Q9WU79	-0.668868		1.44857					Q9Z329	-6.64386		17
	Q8CHS7	-0.659723		1.62003					Q9DBU3	-1.97143		4.74156
	Q8R0N6	-0.648372		1.30872					A2AFK4	-0.979942		1.91755
	Q9Z2U1	-0.648372		1.3524					Q8JZR6	-1.27928		3.01508
	P63011	-0.648372		1.53433					P29387	-6.64386		17
	Q9JJN5	-0.643856		1.41495					A0A286YE36	-1.18115		2.68501
	P97742	-0.634867		1.35857					Q9Z0H4	-1.23107		2.79578
	P70695	-0.632629		1.39109					Q9DD06	-1.00578		2.10598
	Q60714	-0.632629		1.51998					Q9R1W3	-1.11092		2.6979
	O88986	-0.614845		1.4359					Q5U680	-6.64386		17
	Q9WVA2	-0.606035		1.33754					G3X9C8	-1.77596		4.34418
	P10922	-0.603841		1.37464					A0A1L1SRA4	-1.24811		2.74166
	P08074	-0.584241		1.36881					Q8CA69	-0.768568		1.56877
	P70290	-0.58208		1.30457					Q3V3A7	-0.957356		1.97917
	A0A087WPG3	-1.00868			1.26996				Q9ERA6	-1.2723		2.92287
	Q99LE6	-0.948976			1.27325				Q91VS7	-6.64386		17
	A6H6A9	-0.910502			1.27398				Q7TSH4	-6.64386		17
	Q9CWD3	-0.899695			1.19371				Q80V26	-6.64386		17
	A0A0R4J0X2	-0.894322			1.27013				Q9R0G6	-0.75877		1.93959
	E9QKV6	-0.8863			1.24861				Q9QX98	-6.64386		17
	Q03311	-0.883635			1.29425				Q61191	-1.25154		3.09894
	A0A1B0GT45	-0.859876			1.18805				A0A1D5RM59	-0.778432		1.76496
	P61226	-0.859876			1.13241				Q8K1E0	-2.2109		6.21562
	Q9CR10	-0.854649			1.23466				Q4KL20	-6.64386		17
	P11881	-0.844251			1.16357				A0A075B5Y5	-6.64386		17
	Q571C7	-0.841663			1.24594				Q8BSE0	-0.734563		1.55466
	Q9CZP7	-0.83908			1.19246				Q9WTK8	-6.64386		17
	Q3TYS2	-0.836501			1.16026				Q80W93	-1.61264		3.83903
	P48410	-0.833927			1.20177				A0A075B5S9	-6.64386		17
	P36423	-0.833927			1.26175				Q8C5L6	-6.64386		17
	Q99LI8	-0.828793			1.29268				A0A2R8VHR3	-1.2863		3.11305
	Q8C1E7	-0.826233			1.17623				Q9DAM7	-0.588574		1.40459
	P50427	-0.823677			1.21913				Q61093	-0.870387		2.00937
	Q8CCK0	-0.821126			1.24291				P86176	-6.64386		17
	E9Q6A6	-0.813499			1.27828				A0A0R4J0N9	-6.64386		17
	B2RUS7	-0.805913			1.05226				Q8K558	-6.64386		17
	A2AUG7	-0.803393			1.15374				P12388	-6.64386		17
	A0A075B5R0	-0.800877			1.19362				Q9CWD3	-6.64386		17
	Q91VE0	-0.800877			1.10622				O54890	-6.64386		17
	Q6NT99	-0.798366			1.07083				O88186	-6.64386		17
	Q6Q477	-0.798366			1.10091				Q9EP52	-6.64386		17
	A0A0B4J1J6	-0.785875			1.12865				Q6A025	-6.64386		17
	Q9R257	-0.780909			1.06218				A0A075B5Q6	-6.64386		17
	Q8BW75	-0.773491			1.25853				Q99J31	-6.64386		17
	Q9D074	-0.768568			1.1283				Q9DCE9	-6.64386		17
	A0A0G2JFL3	-0.768568			0.992459				B1AV77	0.206643			0.189262
	Q91WP0	-0.768568			1.13123				Q9CR24	-0.251539			0.973706
	A0A494B9B9	-0.761213			1.20945				E9PWB1	0.133564			0.345463
	O55111	-0.75877			1.09486				A0A0A0MQF6	0.168642			0.079639
	Q9DCU6	-0.756331			1.06695				F8VQC1	0.473008			0.042151
	Q9WUR2	-0.753896			1.17084				Q5SUF2	0.799087			0.360487
	Q9D706	-0.751465			1.05936				Q922Y1	0.990592			0.8477
	Q61475	-0.746616			1.04571				P80313	0.261832			0.013719
	Q8CAY6	-0.744197			1.0608				P37889	1.12763			1.09684
	Q8BTR5	-0.739372			1.16111				P99024	0.726831			0.385515
	A2A7P7	-0.739372			1.05876				O89050	1.09896			0.803675
	O70507	-0.739372			0.937089				G5E895	-0.318326			0.572855
	F8WHJ2	-0.732165			1.04561				Q8VCM5	-0.275786			0.762052
	A0A140T8M3	-0.72738			1.00071				Q9CZR8	-0.413115			0.701599
	Q3UJU9	-0.72738			1.01192				Q9D2R6	-0.0664274			0.284385
	B1AVD1	-0.717857			0.927957				Q9D898	0.836732			0.591633
	Q8VEL0	-0.708396			0.885874				P40240	0.856787			0.597655
	A0A2R8VHF9	-0.708396			1.10949				Q9CPW3	-0.562772			1.21041
	Q9CZS1	-0.706041			1.27221				Q8BXQ2	-0.00144342			0.338892
	A2A863	-0.701342			0.945358				O88696	-0.296899			0.781689
	Q9D4T3	-0.701342			0.947706				P20060	0.367371			0.0572163
	O88533	-0.698998			0.976678				Z4YKC4	0.249749			0.0768456
	E9Q8T7	-0.698998			0.884014				A0A1Y7VJ48	0.773996			0.438985
	Q8CFY5	-0.698998			1.11477				P54729	0.432959			0.0236244
	Q61235	-0.691989			1.21842				Q2TPA8	-0.575615			0.949774
	Q62000	-0.691989			1.07365				Q8R5J9	0.445727			0.0701398
	P58064	-0.68966			0.935542				Q03265	-0.526992			0.870447
	Q9DCE9	-0.68966			1.07153				Q8VE22	-0.106249			0.325907
	E9QMK9	-0.687335			1.1023				Q9WTX2	0.27262			0.0967371
	Q9WVD5	-0.687335			0.978464				Q6PAM0	0.961253			0.766404
	A0A0U1RPT9	-0.687335			0.898324				D3YTT4	-0.161653			0.385445
	P50114	-0.682696			0.947975				P20108	-0.293359			0.542504
	Q9CZU3	-0.678072			0.98916				E9PZ16	0.318461			0.0238432
	P01800	-0.678072			0.961614				P09813	-0.298673			0.548245
	Q9JJ59	-0.666576			0.808805				P14094	-0.0558912			0.273912
	Q8K2X1	-0.664288			0.952311				Q9CQC9	0.109695			0.296236
	P09242	-0.662004			0.929976				Q9QWW1	0.438293			0.0185597
	A0A3Q4EC24	-0.655172			1.05169				Q99LX0	0.709291			0.366011
	G5E8U9	-0.652901			0.930685				P54731	0.0551956			0.452285
	Q8BFZ3	-0.652901			0.940947				P17047	0.818032			0.518943
	Q9R0G6	-0.652901			0.916948				Q9DBJ1	0.571434			0.226906
	Q80TA1	-0.652901			0.824118				Q8K2C6	-0.529073			0.874304
	Q3UW53	-0.648372			0.912991				E9PV24	-0.413115			0.701762
	P37804	-0.646112			1.19706				Q5PRF0	0.632268			0.197217
	Q9R069	-0.641604			0.948818				Q6ZWU9	0.344828			0.00948377
	P59041	-0.641604			0.905902				Q920M5	0.765535			0.459413
	Q3ULB1	-0.641604			0.993464				P19536	-0.486004			0.808824
	E9QPU1	-0.641604			1.26912				Q8VDM6	0.547943			0.118357
	Q8C5R8	-0.639355			0.924228				Q6A0A9	0.588805			0.184231
	D3YU15	-0.637109			0.967985				Q9JHJ0	0.818851			0.520245
	Q6DFX2	-0.62371			0.861462				Q5FWK3	1.0321			0.96125
	Q8CJG1	-0.62371			0.837717				P28474	0.180148			0.0701997
	Q9CQF4	-0.621488			0.879242				A0A0G2JFT8	0.561693			0.150869
	A0A0U1RNI2	-0.619271			0.9478				Q9CQQ0	-0.508403			1.19105
	E9Q4F4	-0.619271			0.8119				Q9Z0P4	0.0786098			0.380197
	Q9R207	-0.617056			0.839721				P26450	0.207893			0.153204
	Q9D1J1	-0.614845			0.833827				Q9QYJ0	0.284514			0.00135423
	Q5SSK3	-0.614845			0.875615				Q9CY64	0.526069			0.173201
	P85094	-0.608232			0.906742				Q9CXW2	-0.312939			1.10939
	P56392	-0.606035			1.24895				P35762	0.867896			0.669962
	Q9Z2W8	-0.606035			0.841862				P70704	-0.210897			0.612729
	Q9R000	-0.606035			0.916964				A0A0A6YXW6	-0.432455			1.4757
	E9QLK9	-0.603841			0.911922				Q9ES74	0.187768			0.0926562
	Q8VDT9	-0.60165			1.06189				D3Z5N2	0.0440443			0.434094
	Q8C547	-0.599462			0.836642				Q9JHI5	0.185232			0.0670834
	Q9D8N2	-0.597278			0.760489				A0A0R4J078	0.7433			0.396725
	Q9D2Z4	-0.597278			0.851715				Q924C1	0.584963			0.142289
	P52760	-0.595097			0.866111				P63024	0.56267			0.218246
	Q61425	-0.592919			0.874986				Q91Z40	0.0370307			0.330126
	Q8CHE4	-0.590745			0.738596				A0A0A6YY53	-0.242977			0.479797
	Q9QZU3	-0.588574			1.26472				P51881	-0.426625			0.721383
	D3YY98	-0.588574			0.809093				P62900	0.16221			0.123745
	Q9QUM0	-0.584241			1.1493				P50247	0.471968			0.139076
	P13597	-0.584241			0.784668				P83917	0.570463			0.149389
	Q8JZN7	-0.58208			1.19418				Q8CBE3	0.620117			0.202337
	A0A1L1SSF8	-0.58208			0.834507				P30416	-0.53952			0.889998
	P08032	-0.58208			0.85564				Q9Z277	0.67084			0.22807
	P04919	-0.579922			1.12743				A0A5F8MPR5	-0.286304			0.730589
	Q6PGF3	-0.579922			0.795567				E9PUD2	0.140124			0.101405
	Q99N94	-0.577767			1.3559				Q6DFX2	0.662661			0.225528
	Z4YJF5	-0.577767			1.30487				Q04519	0.0867838			0.278731
	D3Z5G7	-0.575615			1.14954				O70252	0.00432161			0.513231
	F8WH20	-0.573467			0.717813				P46737	0.982583			0.62803
	E9QNT8	-0.571322			1.31004				Q91W92	0.24245			0.0985316
	Q8R3I3	-0.571322			0.840865				P54071	-0.72261			1.19798
	Q6ZWQ0	-0.569179			1.39568				P80315	0.400538			0.0821301
	A0A7N9VS49	-0.567041			1.38815				E9Q9T8	-0.027675			0.247428
	Q02614	-0.567041			0.742775				B1AQF4	0.696884			0.352949
	Q61333	-0.564905			0.810285				P50518	0.597412			0.196341
	Q9D3D9	-0.562772			0.820641				Q9Z247	0.88049			0.579736
	Q8C0L9	-0.562772			1.31882				Q8K2C9	0.546956			0.133806
	B2RXS8	-0.562772			1.20886				Q9WTU6	0.231432			0.0336361
	P08030	-0.560643			0.800377				Q9Z1Q5	1.15251			1.13551
	Q9D924	-0.560643			0.792833				D4AFX7	0.491597			0.0804156
	B7ZCI3	-0.560643			1.32208				Q62465	1.03562			0.99842
	Q7TNG8	-0.558517			1.23872				Q9CWB7	-0.248108			0.770848
	Q5F285	-0.556393			1.18603				P97765	0.60502			0.214218
	A0A286YCL2	-0.554273			0.777409				G3UXF4	-0.467932			1.09884
	D3Z183	-0.554273			0.735911				F8VQ75	0.321928			0.0257393
	P06795	-0.552156			0.967121				Q3TGW2	0.305679			0.0759707
	O88507	-0.552156			0.77872				Q9CWU6	-0.413115			1.13229
	A0A5K1VVS7	-0.552156			0.751624				Q60675	0.233888			0.0321273
	Q8R574	-0.550043			0.856737				Q9D0B6	0.948601			0.579482
	F6Z9L5	-0.550043			1.17655				Q99LB6	0.319618			0.104209
	P63280	-0.550043			0.772937				Q9JMH9	0.563646			0.219488
	B1AZI6	-0.550043			0.719494				P57759	0.438293			0.0594483
	Q3TC93	-0.547932			0.787756				Q9QZH6	-0.236164			1.04681
	A8DUK4	-0.545824			0.787899				Q8CE80	0.711935			0.368976
	H7BX88	-0.545824			0.790152				Q149B8	-0.392137			0.673039
	Q6DYE8	-0.545824			0.734033				P26350	-0.00288828			0.529516
	P51175	-0.545824			1.17274				Q6A0D4	0.489543			0.0725109
	A0A5H1ZRL3	-0.54372			0.741017				P58774	0.0328061			0.413534
	B9EJX3	-0.541618			0.847063				Q8VCL2	-0.504305			1.68025
	P63082	-0.541618			0.95271				P35550	0.60027			0.180963
	D3YU63	-0.537424			0.767231				Q5SU71	0.219091			0.147016
	Q8BH95	-0.537424			0.774669				Q6PGC1	-0.035047			0.353966
	Q9QZE7	-0.537424			0.837083				Q91YZ8	0.16092			0.0852971
	Q9D125	-0.535332			0.766023				Q99K23	0.716332			0.289731
	Q8VDF3	-0.535332			0.777108				P97823	0.169925			0.078645
	Q5HZI1	-0.533242			0.780733				Q9WVG6	0.280956			0.0673572
	Q8K2Y7	-0.531156			0.759735				Q8C1B7	1.01221			0.751033
	Q9CY16	-0.529073			1.08086				P61161	0.908429			0.607421
	Q99NB1	-0.529073			0.756371				P84099	0.185232			0.138653
	Q9D338	-0.524915			0.79659				Q60597	-0.407364			0.695333
	P97315	-0.524915			0.754783				O08749	-0.467932			0.78187
	Q9JKK7	-0.522841			0.772916				O70571	0.50284			0.16474
	Q8R5M8	-0.520769			0.732033				P62908	0.428678			0.10374
	E9Q7X7	-0.520769			0.761614				Q921G7	-0.586406			0.967055
	P00920	-0.518701			0.738845				Q3UJU9	-0.123434			0.544963
	Q923D2	-0.518701			1.13816				P35279	0.725087			0.3846
	B2RR83	-0.516636			0.697299				Q99JI6	-0.0454314			0.644726
	P59024	-0.512514			0.697729				Q9JJW5	-0.0816138			0.300578
	F8WGI9	-0.510457			1.23605				Q91YE3	0.130931			0.230627
	D3Z2N9	-0.504305			0.740598				Q78HU7	-0.547932			1.2532
	O35386	-0.50226			0.865691				Q4ACU6	-0.171368			0.613469
	Q08189	-0.50226			0.731489				P60229	0.395063			0.0548507
	Q8C079	-0.50226			0.786437				P51910	0.333424			0.0485322
	P27784	-0.498179			0.663875				Q05D44	0.340277			0.0576726
	Z4YKM2	-0.498179			0.659233				Q7TN29	0.596458			0.157962
	P16332	-0.498179			0.702036				Q80WQ2	0.784923			0.415665
	A0A338P6Q8	-0.498179			0.772651				O54962	0.565597			0.164214
	P35441	-0.498179			0.705137				P62334	0.555816			0.212214
	Q5SSL4	-0.496142			0.7277				O35598	0.475085			0.0433636
	E9Q715	-0.494109			0.780874				A3KMP2	0.207893			0.219695
	Q8BXQ2	-0.492079			0.760656				Q5SX39	0.0840643			0.319107
	S4R1Q8	-0.492079			1.2143				Q8K1R3	-0.258425			0.498464
	Q91VB8	-0.490051			0.691438				P83741	0.38405			0.0357504
	Q61268	-0.490051			0.705589				A0A1D5RMC1	0.871844			0.625912
	D3YXS8	-0.490051			0.644423				Q9CYJ6	0.513996			0.063376
	P08551	-0.490051			0.618769				Q9DBC7	0.386259			0.0717269
	Q9CR37	-0.488026			0.666567				Q8CD91	0.477159			0.054449
	Q9CZN8	-0.486004			0.805188				Q9WUM4	0.45628			0.0710936
	Q9JK53	-0.486004			0.785974				Q9D0S9	-0.362158			0.631606
	Q9CQV1	-0.483985			0.659347				F8VQ28	0.517024			0.145268
	O70475	-0.483985			0.71771				P97364	0.24123			0.127115
	Q3THW5	-0.481969			0.676783				P84084	0.84559			0.565163
	Q71RI9	-0.479955			1.06696				Q9D2V7	0.178874			0.187922
	A3KMP2	-0.477944			1.03648				P38060	-0.209228			0.477899
	Q91V64	-0.475936			1.22218				P30999	0.358396			0.0106858
	Q9CQ54	-0.475936			0.664813				P09405	0.60502			0.258529
	P52795	-0.471929			0.698659				P04117	0.269033			0.00833461
	P05480	-0.471929			0.60216				Q9QZ57	0.410341			0.0127405
	A0A338P6U4	-0.469929			0.680647				P48758	0.115033			0.121501
	D3Z456	-0.467932			1.16997				Q61739	-0.0513991			0.666686
	Q9WV03	-0.467932			0.678316				E9PVA8	0.505891			0.0729907
	Q8C8K1	-0.467932			0.598099				P61953	0.0962618			0.255507
	P16283	-0.465938			0.680604				Q8R4U7	-0.403542			0.98341
	Q8BWF0	-0.465938			0.917723				Q8BZM1	0.533065			0.0722956
	Q09XV5	-0.463947			0.641925				Q8C547	0.46048			0.0462081
	Q02788	-0.463947			0.64528				Q921W2	0.355016			0.0291078
	D3Z340	-0.463947			0.629044				A0A5K1VVQ1	-0.00144342			0.371309
	Q9D0C4	-0.463947			0.658216				P62137	0.633199			0.258045
	Q3U9H3	-0.461959			0.577601				P62281	0.451013			0.122103
	Q8CDI7	-0.461959			0.603321				Q07797	0.603122			0.159097
	E9Q2B0	-0.461959			0.651964				Q8K596	0.388465			0.0370113
	Q64442	-0.461959			0.887009				P63038	-0.37707			0.653332
	G3UVW5	-0.459973			0.685695				Q8CC27	0.362891			0.0333586
	Q62219	-0.459973			1.12218				P60843	0.612588			0.266504
	Q3UUQ7	-0.45799			0.621093				Q60972	0.0621217			0.401181
	Q3TQB2	-0.454032			0.584725				Q9D1N2	0.290424			0.0961183
	Q9EQ20	-0.454032			0.628544				Q3UQ84	0.0867838			0.328478
	Q9WVT6	-0.452057			0.620539				Q91ZJ5	0.352759			0.0470195
	P01631	-0.452057			0.670339				Q3U9G9	0.282143			0.148393
	B7ZCF5	-0.452057			0.741272				Q78IK4	-0.16004			0.383071
	Q8BWT1	-0.450084			0.622095				Q8C788	0.920674			0.540984
	Q80YW9	-0.448115			0.709314				Q62048	0.465713			0.0290232
	Q62087	-0.448115			0.92877				Q64337	1.16221			1.17632
	E9PV38	-0.442222			0.623159				Q8CA44	-0.595097			1.25523
	Q3V132	-0.440263			0.776368				Q8BLF1	-0.226004			0.458623
	D3YTT4	-0.440263			1.11137				Q9D924	-0.375197			1.38495
	G3X924	-0.440263			0.656085				Q9CPT4	0.604071			0.186678
	Q60936	-0.438307			0.60452				Q9JJV2	0.672652			0.353215
	Q9CWY6	-0.436354			0.566004				Q8BJ03	1.28924			1.17215
	A0A338P6W9	-0.434403			0.691899				Q8VE95	-0.323733			0.704878
	P40936	-0.434403			1.0619				Q8R0P4	0.428678			0.0197068
	A0A1L1SRY4	-0.434403			0.640539				Q925F2	0.137504			0.247801
	Q9DCL4	-0.432455			0.584973				Q3UW53	0.799916			0.451594
	O35683	-0.432455			0.662376				Q8VCG4	-0.579922			1.45583
	D6REH1	-0.432455			1.02952				P28653	0.885184			0.576938
	Q80TE0	-0.432455			0.592167				Q9DB29	0.815575			0.515543
	Q9D0G0	-0.430509			0.922398				Q921F4	0.54893			0.129067
	P47738	-0.426625			0.584757				Q3UFY7	0.769772			0.416332
	P24549	-0.426625			0.782156				Q91YQ5	0.595504			0.24976
	P14142	-0.426625			0.58339				Q6XPS7	-0.351074			1.20132
	F8WGB3	-0.426625			0.584069				Q9WV54	0.884403			0.557223
	A0A5F8MPB2	-0.424688			0.693699				Q3V009	0.481299			0.0672501
	Q8BUY5	-0.424688			0.980447				P14231	-0.00144342			0.332522
	Q8BTM8	-0.424688			0.583053				Q5FW60	0.400538			0.0139907
	D3YU12	-0.424688			0.598863				Q9DC22	0.116365			0.217015
	E9QMY1	-0.424688			0.972935				P23953	-0.295128			0.543778
	Q3TUQ5	-0.424688			0.688998				Q499X9	-0.442222			1.59701
	A0A3B2W7H4	-0.422752			0.616175				P61022	0.0593553			0.361429
	O35099	-0.422752			0.646187				Q9Z0E6	0.362891			0.0451599
	A2A6T4	-0.422752			0.617777				Q9D6Z0	0.611645			0.171757
	B1AWC8	-0.42082			0.598255				Q3UHU8	0.154454			0.213135
	A0A0G2JGL8	-0.42082			0.571985				Q9JI59	0.423309			0.0417731
	O09174	-0.41889			0.831638				Q9ERK4	0.883621			0.574299
	A2AS47	-0.41889			0.560462				Q8VCU2	-0.424688			1.018
	P59279	-0.41889			0.60265				P68181	0.745883			0.305925
	O08738	-0.416962			0.830206				Q9CZD3	0.271426			0.0280904
	A0A0U1RNX2	-0.416962			0.667488				P62874	0.916859			0.6466
	Q3TGW2	-0.416962			0.570822				Q8BS72	0.650765			0.269253
	Q6PDN3	-0.416962			0.777779				Q9CQU0	0.438293			0.00866083
	Q9CWD7	-0.416962			0.604128				B9EIZ7	0.8024			0.453862
	Q6NVE9	-0.416962			0.670854				P45591	0.801573			0.471706
	A2A4P3	-0.415038			0.565214				Q8R010	0.219091			0.196083
	Q8VCA8	-0.415038			1.06403				A2ADY9	-0.0394883			0.597082
	Q3TBW2	-0.411195			1.03715				D3YXN0	0.575312			0.151824
	A0A075B5N6	-0.411195			0.613251				Q62351	-0.204233			0.860666
	Q9CXJ1	-0.411195			0.884005				Q62426	0.97966			0.914997
	Q9DC29	-0.407364			0.576538				Q9Z1G4	0.803227			0.457862
	P56389	-0.407364			0.54681				P56695	0.838347			0.60975
	Q9D6M3	-0.407364			1.0389				A2AT93	0.762136			0.308746
	Q8BYM8	-0.407364			1.05167				Q8VEA4	0.840765			0.512378
	Q8BTG7	-0.407364			0.571778				P54728	0.415759			0.0938635
	Q9D1M0	-0.407364			0.978109				Q99J08	-0.242977			0.666816
	E9PWU4	-0.405451			0.549793				Q9CQW2	0.202888			0.0638692
	Q91WS0	-0.405451			0.648104				A0A286YD34	0.882839			0.561247
	O35604	-0.405451			0.657607				P12815	0.343692			0.0738858
	P35486	-0.405451			0.551108				G3X8Y1	0.217851			0.20298
	Q8JZN5	-0.403542			0.547982				Q91W50	0.39835			0.0237064
	Q6ZQ12	-0.403542			0.594797				P58871	0.290424			0.0840197
	Q99JY0	-0.403542			0.546743				P59017	0.105678			0.128171
	A0A0R4J0S3	-0.401635			0.544251				P16546	0.240009			0.190055
	Q9JJR8	-0.401635			0.597234				Q9DBB5	0.185232			0.182543
	P08249	-0.39973			0.541407				D3YYS6	0.0840643			0.146291
[truncated: 4,273 more rows]

## Sheet: Fig. 4f
	D6	D13
[truncated: 17 more rows]

## Sheet: Fig. 4g_DE TEV vs GFP
Transcriptomics D6	Transcriptomics D13	Proteome D6 (GFP pooled)	Proteome D13
[truncated: 2,821 more rows]

[truncated: 4 more sheets: Fig. 4g_venn_omics, Fig. 4h Node_omics, Fig 4h node table, Fig 4h edge table]
