# Supplementary material for: Selective titin cleavage disrupts cardiac mechanical homeostasis to drive heart failure and fibrosis
Source: Nat Cardiovasc Res. 2026 Jun 16;5(6):572–87. doi: 10.1038/s44161-026-00829-z (PMC13271893; doi:10.1038/s44161-026-00829-z)
Supplement: Supplementary file 12 — Statistical source data. [file 44161_2026_829_MOESM12_ESM.xlsx]

## Sheet: Fig. 5b
CM size	GFP D6	TEV D6	GFP D13	TEV D13		Violin plot (Individual data distribution)	GFP D6	TEV D6	GFP D13	TEV D13
	230.286	221.19	193.112	201.27			385.76	95.86	782.22	293.87
	242.334	262.996	261.929	226.286			299.04	735.59	157.53	328.9
	211.089	233.003	205.703	299.307			463.01	75.39	268.17	143.23
	309.72	241.52	256.679	217.75			264.21	376.13	221.59	248.05
	239.162	234.956	249.578	175.82			175.13	765.19	133.09	397.56
	248.9	310.517	254.314	251.551			307.95	372.03	425.88	122.14
							165.45	273.81	223.69	275.02
Test for normal distribution							369.2	115.96	131.59	111.31
Shapiro-Wilk test	GFP D6	TEV D6	GFP D13	TEV D13			208.6	256.29	104.08	496.69
W	0.8498	0.8414	0.7955	0.9678			69.19	56.62	75.67	281.77
P value	0.157	0.1338	0.0535	0.8773			201.83	520.33	278.86	77.82
Passed normality test (alpha=0.05)?	Yes	Yes	Yes	Yes			193.69	159.43	156.8	386.88
P value summary	ns	ns	ns	ns			283.61	303.75	245.2	58.1
Number of values	6	6	6	6			115.53	355.18	655.59	99.67
							221.83	333.3	617.41	245.53
Statistical significance							378.39	156.24	229.51	364.07
Table Analyzed			Table Analyzed				157.51	394.19	313.08	257.24
							202.98	341.83	588.22	241.47
Column B	TEV D6		Column D	TEV D13			51.98	194.09	42.91	200.36
vs.	vs.		vs.	vs.			270.29	374.07	1173.33	295.77
Column A	GFP D6		Column C	GFP D13			99.23	392.82	459.52	142.06
							392.55	120.8	261.14	177.06
Unpaired t test			Unpaired t test				460.33	97.23	201.63	277.87
P value	0.8463		P value	0.707			99.19	532.73	343.02	203.53
P value summary	ns		P value summary	ns			250.92	401.18	202.22	273.93
Significantly different (P < 0.05)?	No		Significantly different (P < 0.05)?	No			468.37	60.44	199.99	269.22
One- or two-tailed P value?	Two-tailed		One- or two-tailed P value?	Two-tailed			189.04	144.56	387.85	254.6
t, df	t=0.1990, df=10		t, df	t=0.3868, df=10			158.96	324.78	195.75	243.22
							176.48	444.53	853.67	335.81
How big is the difference?			How big is the difference?				158.8	235.51	318.6	268.31
Mean of column A	246.9		Mean of column C	236.9			195.37	438.77	88.7	138.94
Mean of column B	250.7		Mean of column D	228.7			184.16	220.26	101.39	87.86
Difference between means (B - A) ± SEM	3.782 ± 19.00		Difference between means (D - C) ± SEM	-8.222 ± 21.26			43.27	434.25	177.67	284.68
95% confidence interval	-38.56 to 46.13		95% confidence interval	-55.58 to 39.14			194.62	129.45	62.91	340.37
R squared (eta squared)	0.003944		R squared (eta squared)	0.01474			323.89	221.59	88.56	278.82
							292.11	232.44	42.79	244.46
F test to compare variances			F test to compare variances				331.6	411.38	126.48	306.94
F, DFn, Dfd	1.066, 5, 5		F, DFn, Dfd	2.100, 5, 5			377.52	159.93	109.88	288.68
P value	0.9461		P value	0.4348			202.86	111.39	302.15	190.7
P value summary	ns		P value summary	ns			55.84	128.64	243.14	221.75
Significantly different (P < 0.05)?	No		Significantly different (P < 0.05)?	No			65.69	83.05	257.22	78
							119.89	482.04	379.97	309.85
Data analyzed			Data analyzed				263.59	141.97	592.22	236.54
Sample size, column A	6		Sample size, column C	6			91.33	208.05	119.73	152.64
Sample size, column B	6		Sample size, column D	6			94.99	118.38	126.9	79.13
							299.3	142.5	53.88	217.49
							332.43		41.82	371.46
							87.88	76.64	426.65	465.44
							221.39	351.36	505.24	47.74
							228.19	157.31	286.19	253.26
							280.6	104.87	104.26	371.3
							322.7	171.02	65.78	346.31
							234.62	352.67	279.85	210.26
							118.48	40.36	746.68	219.93
							304.41	280.62	39.37	154.78
							232.44	377.08	30.95	55.47
							268.54	170.58	23.03	331.22
							311.24	64.44	381.3	265.69
							244.64	310.21	242.01	592.71
							151.53	133.59	447.18	256.17
							163.02	199.45	341.16	194.9
							341.99	292.8	283.83	429.14
							506.27	227.14	167.15	230.82
							266.52	481.3	688.26	266.11
							188.2	95.63	63.17	391.32
							365.04	58.38	339.3	283.73
							306.31	224.66	33.51	181.29
							287.93	80.1	194.2	326.11
							136.24	34.1	401.8	127.94
							305.36	252.74	372.63	344.92
							303.5	49.09	372.25	465.56
							76.02	32.38	463.01	178.01
							82.66	190.84	175.23	134.92
							117.47	329.16	89.73	150.2
							183.15	454.09	55.45	237.95
							247.14	188.52	115.09	49.15
							357.77	51.39	279.38	245.3
							338.8	48.22	442.89	234.56
							193.91	419.3	111.71	36.36
							370.47	224.66	344.66	119.59
							265.18	143.75	274.46
							173.33	76.52	106.66
							332.7	56.62	604.89	290.6
							217.06	155.25	241.67	43.76
							214.9	233.16	468.39	266.56
							205.83	77.11	240.03	230.25
							332.92	191.49	278.05	66.12
							423.08	212.66	498.14	216.7
							238.07	367.04	358.05	161.39
							277.51	468.09	219.08	413.38
							447.84	317.71	164.42	368.07
							240.34	168.26	136.38	131.79
							175.91	591.01	401.18	167.89
							427.16	270.01	278.01
							76.91	389.6	544.87
							141.03	250.54	179.67	146.14
							177.47	232.56	161.85	320.88
							246.72	87.05	299.36	197.69
							138.9	198.52	197.75	463.92
							238.25	175.29	101.59	260.5
							47.19	95.39	59.35	245.57
							266.56	142.9	279.24	223.24
							34.3	181.08	274.19	376.23
							203.59	391.5	52.48	92.2
							160.2	128.28	270.07	382.45
							143.11	110.16	670.14	375.66
							187.1	140.46	225.99	196.6
							415.2	171.81	42.08	398.96
							149.65	69.86	108.3	164.22
							332.98	260.78	349.1	157.35
							79.47	309.93	446.81	217.91
							272.56	35.92	498.87	413.68
							315.14	140.02	289.12	418.94
							289.36	177.57	415.28	242.38
							300.8	25.49	525.42	314.03
							191.63	249.59	582.71	76.52
							223.33	59.01	389.78	512.12
							230.82	52.52	238.9	126.4
							233.24	43.66	671.53	378.82
							133.81	34.38	693.55	236.8
							111.98	237.87	245.91	107.05
							95.17	165.02	169.85	58.73
							169.04	136.36	47.33	277.38
							126.32	75.57	358.07	463.36
							204.98	239.55	36.6	341.18
							165.69	268.39	492.89	117.15
							183.97	309.02	64.46	339.75
							302.25	291.2	677.25	93.01
							312.43	33.49	172.8	120.02
							70.56	66.26	70.42	341.02
							183.81	303.16	310.17	550.89
							302.37	229.08	660.1	43.31
							334.49	134.9	640.5	475.24
							205.95	332.92	189.97	256.46
							69.78	101.23	134.74	43.13
							292.29	372.69	99.25	555.82
							306.07	106.66	395.99	465.74
							224.86	60.58	404.17
							321.87	205.04	122.3	299.61
							133.67	301.95	268.96	361.75
							133.29	133.47	90.48	275.47
							190.36	120.68	332.74	209.18
							132.76	176.44	501.26	494.06
							203.87	244.11	423.42	382.27
							241.16	328.19	30.36	276.52
							129.71	36.16	296.15	481.82
							200.98	72	188.07	546.59
							206.64	308.72	292.19	362.35
							152.76	403.62	688.72	338.82
							222.21	446.27	93.77	328.45
							171.73	98.56	57.55	480.49
							81.96	232.36	197.95	217.81
							251.2	244.86	496.29	97.21
							217.51	308.8	153.85	333.58
							400.57	169.11	263.95	324.94
							92.58	52.52	238.09	334.84
							58.22	130.18	405.28	98.66
							140.3	163.33	22.3	109.05
							83.82	424.73		449.22
							312.8	45.45	70.54	59.29
							438.41	339.93	28.99	26.3
							260.6		442.87	313.24
							177.81	423.08		45.96
							105.11	63.39	810.19	166.48
							92.99	328.72	358.13	271
							245.3	99.86	236.38	369.24
							138.52	187.97	270.92	56.6
							404.29	250.98	586.75	222.09
							229.39	84.85	402.05	39.37
							146.66	114.24	627.57	389.97
							38.08	202.92	439.96	216.54
							228.5	147.03	533.56	354.09
							261.63	155.03	437.4	792.66
							279.89	362.13	453.8	256.29
							191.65	279.02	108.74	312.56
							337.71	191.17		287.12
							86.78	469.34		400.31
							256.72	107.81		282.64
							202.84	156.82		362.49
							60.79	135.19		80.99
							93.86	186.68		203.65
							249.28	89.53		47.92
							366.17	445.92
							190.96	363.73
							84.2	263.06
							50.16	219.63
							228.98	55.61
							49.9	298.09
							357.95	350.29	455.2
							192.78	208.62	385.81
							259	235.02	288.6
							140.22	261.93	65.23
							180.48	278.35	355.18
							358.49	28.04	198.05
							195.81	292.82	111.27
							177.93	162.34	233.49	59.31
							329.46		106.32	181.29
							184.09	237.43	306.92	148.54
							200.36	109.51	84.26	55.27
							338.15	282.27	196.74	97.11
							51.15	154.46	40.89	139.77
							209.89	253.3	135.83	195.61
							346.7	422.59	249.59	195.06
							195.79	248.96	158.3	323.52
							223.18	200.58	215.99	150.76
							203.99	248.66	208.84	87.35
							215.41	397.1	111.13	135.35
							291.18	270.29	43.82	181.51
							220.96	79.96	101.77	90.91
							450.53	270.52	208.62	59.25
							91.35	230.3	50.91	38.62
							78.4	222.7	100.08	51.57
							170.18	381	190.84	114.48
							120.22	216.54	127.65	173.29
							295.67	161.81	186.42	101.31
							181	251.12	151.05	283.89
							190.5	68.81	198.98	138.08
							44.58	76.91	36.42	181.65
							188.32	57.31	32.28	147.87
							143.27	341.18	43.07	152.2
							245.99	229.49	187.21	82.91
							256.92	46.56	134.34	153.85
							172.5	111.55	189.43	124.88
							180.09	212.68	64.56	106.14
							169.91	227.08	291.2	125.53
							393.38	73.37	124.22	95.86
							310.76		314.92	186.16
							181.33		241.93	118.97
							250.46		435.82	191.79
							207.25		60.24	147.63
							66.42		123.53	213.71
							79.15		114.04	170.46
							153.03		196.96	202.82
							359		216.66	118.32
							177.55		148.6	125.85
							220.34		101.51	175.79
							43.05		132.28	84.76
							186.58		200.5	99.77
							91.31		79.29	121.69
							57.8	539.9	137.83	121.45
								436.21	74.5	145.23
								195.95	121.98	134.46
								63.61	107.15	42.06
								279.38	72.91	135.29
								116.86	41.03	272.9
								311.63	319.89	129.75
								388.35	70.91	160.82
								35.66	46.73	104.28
								467.36	74.97	130.95
								419.3	113.65	138.56
								408.45	69.41	353.26
								31.72	187.95	157.63
								45.13	163.49	78.14
								314.9	122.7	61.63
							466.23	53.03	408.73	107.47
							295.91	40.75	125.41	144.06
							490.25	568.28	25.43	25.8
							359.1	247.28	221.91	128.46
							604.2	311.32	166.8	182.46
							288.86	377.2	56.06	144.8
							128.2	21.29	155.71	153.63
							335.24	41.53	229.41	82.02
							278.46	301.04	329.83	27.21
							213.97	609.13	167.37	65.96
							166.2	566.3	342.61	92.76
							89.88	303.02	153.35	23.07
							367.64	223.18	92.26	47.53
							240.86	532.04	346.63	117.21
							113.61	68.4	296.13	171.29
							138.12	321.38	165.53	161.81
							190.76	347.67	239.53	102.22
							259.24		152.16	35.76
							473.24		322.41	158.72
								202.9	109.51	176.74
							172.38	578.18	178.03	152.9
							337.81	458.89	311.57	203.77
							197.79	178.5	44.22	126.48
							42.14	105.05	281.38	199.25
							289.85	121.05	253.63
							229.29	188.11	83.67
							171.87	347.38	135.23	190.58
							390.82	216.5	79.61	225
							108.36	278.78	160.56	130.26
							299.73	344.17	360.53	86.1
							50.02	314.62	219.79	148.02
							261	51.11	91.98	117.87
							74.83	128.88	272.86	64.66
							298.88	432.96	124.1	248.9
							193.63	352.7	314.41	80.4
							563.01	197.1	187.37	177.43
							82.83	464.39	54.28	76.83
							434.87	254.21	106.38	169.11
							365.52	255.79	163.17	98.12
							70.64	347.67	44.48	106.97
							310.03	177.55	66.56	190.48
							230.28	287.63	134.44	117.49
							366.9	233.2	238.68	92.97
							323.34	216.86	113.59	44.71
							287.93	186.62	46.44	83.43
							43.43	290.88	40.5	258.58
							70.91	259.85	38.56	93.59
							109.47	142.06	33.39	140.38
							268.11	518.2	84.22	313.97
							159.13	381.42	357.48	115.83
							142.04	92.8	253.04	152.42
							177.97	43.25	55.88	118.66
							109.27	424.25	71.03	126.72
							126.06	172.3	75.94	73.25
							60.12	417.18	277.73	51.53
							99.92	273.45	237.43	159.15
							143.03	156.32	238.94	302.6
							340.88	336.72	100.2	123.92
								276.52	158.54	112.14
							228.84	101.75	107.81	145.27
							279.24	352.96	278.94	71.69
							92.34	251.45	111.05	215.33
							285.75	543.86	177.15	148.28
							52.2	123.71	191.39	54.75
							282.41	45.53	304.8	139.35
							291.16	450.61	128.62	247.08
							67.88	285.93	227.1	30.38
							113.71	103.86	59.47	159.69
							166.9	114.8	286.88	25.74
							161.99	287.65	203.95	45.49
							165.17	83.05	361.89	93.77
							38.6	49.78	157.07	201.04
							225.85		76.5	140.82
							155.43	698.08	163.04	163.65
							232.09	97.81	238.15	96.97
							113.07	181.15	111.47	146.82
							167.17	407.04	74.28	87.35
							525.52	330.55	195.61	170.92
							86.12	291.26	274.07	43.29
							239.31	305.91	220.92	131.65
							458.85	252.78	225.71	162.46
							188.6	270.94	166.8	200.8
							132.4	538	164.3	167.77
							187.95	124.22	82.91	135.35
							244.6	318.94	205.79	175.51
							207.39	133.39	34.87	57.82
							270.05	508.93	155.91	95.92
							183.19	408.77	265.93	166.54
							680	164.56	102.58	42.08
							195.25	293.26	273.89	114.16
							333.97	319.81	99.73	64.66
							314.05	220.34	119.05	143.29
							430.21	198.96	320.03	89.11
							68.68	349.46	174.84	125.91
							360.59	339.73	167.17	111.29
							202.98	155.23	340.84	57.45
							83.51	208.44	196.78	94.26
							198.24	416.27	123.61	156.24
							89.98	201.97	308.72	80.4
							162.96	338.94	137.35	122.48
							294.94	164.76	50.54	204.54
							212.3	336.45	71.09	57.35
							107.75	243.79	76.83	95.71
							117.85	406.31	164.74	195.12
							31.21	305.22	100.34	65.65
							104.46	86.78	185.47	88.5
								328.19	242.25	124.08
							22.16	305.28	129.41	81.47
							58.71	133.61	337.69	67.31
							127.05	46.42	174.5	117.29
							234.07	265.49	173.93	176.22
							81.05	279.55	74.22	71.27
							136.78	635.84	130.9	187.73
							87.49	175.21	245.2	193.87
							114.62	237.69	100.12	74.77
							92.14	311.79	60.2	141.49
							308.7		74.5	128.48
							83.25	749.17	213.61	194.18
								286.88	148.16	166.03
							223.69	258.09	140.38	91.31
							152.14	332.96	117.53	96.04
							289.93		224.17	110.8
							257.87	298.01	110.38	85.92
							213.77	243.87	44.99	217.47
							371.12	407.91	190.48	125.89
							275.14	64.52	388.07	80.79
							150.74	594.12	152.06	63.98
							60.34	130.52	47.82	44.48
							57.09	288.52	128.78	88.85
							442.01	449.34	242.68	84.38
							567.78	182.01	84.14	55.94
							329.3	71.8	133.13	84.81
							18.85	40.83	199.31	51.86
							271.02	47.09	225.63	143.63
							45.07	464.83	410.73	56.02
							21.96	155.83	137.33	151.39
							56.2	155	52.1	98.99
							200.74	107.29	68.26	30.69
							101.9	61.15	168.84	178.4
							182.34	275.71	78.3	69.23
							338.49	567.29	225.69	73.78
							165.21	360.11	192.34	59.29
							54.1	16.24	327.46	262.66
							82.87	267.53	209.04	116
							125.63	136.72	104.28	104.26
							42.6	26.02	287.83	75.25
							171.91	41.7	239.39	180.72
							270.5	72.04	56.3	181.95
							131.33	303.28	155.85	70.08
							199.39	111.23	199.14	246.86
							535.78	262.03	295.04	159.29
							208.26	293.08	116.58	186.48
							383.52	289.51	183.27	151.83
							193.37	179.19	173.71	183.83
							179.85	288.76	223.95	58.2
							387.81	200.11	60.36	177.11
							172.44	122.46	291.2	123.41
							242.94	427.7	284.39	151.19
							270.8	54.71	84.87	102.22
							510.61	265.12	214.38	99.09
							123.59	235.41	144.24	52.32
							163.41	207.83	118.12	213.65
							149.25	687.47	169.69	91.37
							208.38	38.89	185.25	236.96
							260.84	219.41	103.25	133.53
							150.98	314.98	220.34	101.41
							289.65	196.74	53.61	154.58
							61.13	129.41	171.04	72.97
							318.9	188.68	108.99	90.32
							309.18	215.81	272.31	118.86
							286.7	254.62	116.78	131.25
							329.18		233.61	94
							58.73		253.32	209.18
							393.76		93.92	212.52
							188.18		47.21
							38.02		137.47	242.44
							85.88		173.67	123.03
							271.69		42.85	89.31
							566.73		188.82	52.18
							441.86		149.01	60.95
							482.47		82.79	104.36
							109.55		144.08	173.69
							99.84		292.68	115.51
							215.93		171.09	135.35
							11.09	52.73	239.26	127.05
							151.77	506.67	80.16	225.67
							127.25	478.93	226.54	179.39
							237.37	53.49	358.07	173.27
							425.97	444.75	154.46	240.68
							90.64	122.76	241.59	161.95
							253.3	357.89	187.33	74.68
							371.34	537.19	144.88	176.42
							201.93	390.53	100.4	148.44
							108.08	169.15	277.1	163.29
							285.55	288.31	171.99	90.42
							206.92	177.33	163.73	144.38
							280.09	160.03	118.48	132.52
							334.76	954.01	169.83	146.5
							319.71	198.46	127.63	55.05
							500	52.48	89.05	241.85
							364.76	114.74	115.27	160.14
							237.71	289.81	155.91	170.82
							836.68	523.28	210.64	205
							985.36		70.12	133.73
							265.02	405.99	186.2	38.97
							226.78	397.44		104.48
							118.88	6.87		72.02
							152.6	379.83		130.74
							254.25	189.57		261.73
							334.74	36.95		109.35
							305.55	341.79		82.48
							246.09	263.32		64.81
							115.73	152.64		232.98
							221.81	344.31		122.24
							78.12	131.51		101.88
								223.14		65.8
								116.24		144.66
								101.81		131.89
								198.26		187.41
								274.23	96.93	133.51
								296.05	241.12	50.48
								9.7	204.15	185.37
								192.22	127.77	84.97
								358.11	451.52
								338.29	83.47	144.38
								358.59	105.59	157.59
								81.73	50.81	151.29
								250.54	248.48	138.5
							460.47	68.44	200.74	142.84
							319.54	281.49	105.51	112.62
							44.89	244.46	32.77	114.62
							901	76.04	54.97	58.52
							227.47	430.29	130.88	131.65
							312.17	298.49	119.77	92.24
							442.79	59.63	164.9	38.85
							364.88	47.82	206.17	173.79
							71.51	126.58	69.35	110.28
							251.26	8.36	57.05	146.32
							279.02	176.07	428.85	58.2
							275.34	259.45	153.07	189.69
							59.9	105.31	137.55	175.95
							333.1	166.52	317.44	259.83
							419.95	120.32	94.83	36.22
							383.04	532.97	127.51	71.96
							550.08	173.77	196.38	265.69
							173.89	349.97	283.51	69.96
							478.81	157.17	199.51	127.27
							370.86	173.89	153.81	132.2
							166.6	352.84	279.69	244.05
							300.07	125.65	110.18	184.72
							182.14	37.11	239.71	98.18
							101.05	195.33	282.76	251.99
							402.35	132.44	345.58	44.34
							294.62	370.71	214.92	265.22
							252.38	290.35	141.75	121.61
							76.81	191.55	183.37	148.1
							389.18	277.51	195.79	92.38
							300.54	233.95	155.59	138.44
							329.95	37.76	98.24	170.08
							307.04	176.88	80.89	79.27
							40	240.15	223.75	71.07
							230.09	281.18	115.61	196.38
							59.31	135.21	62.58	40.83
							350.25	29.88	134.26	127.01
							175.63	157.13	181.13	41.13
							468.77	75.57	142.76	43.61
							54.85	318.58	50.73
							372.07	344.39	226.09
							717.17	235.83	42.1
							342.51	241.43	167.71
							343.54	146.04
							548.18	176.14	68.36
							290.07	187.73	95.21
							339.54	190.64	88.54
							53.03	225.83	261.04
							184.82	197.08	81.82
							123.25	37.43	330.82
							332.33	239.79	333.4
							137.41	24.1	262.62
							216.15	250.98	97.73	164.64
							70.16	266.92	72.87	235.65
							374.11	273.77	46.64	396.15
							230.84	165.57	253.55	587.07
							194.4	227.14	10.71	270.35
							386.23	340.98	322.03	555.68
							223.59	283.44	167.45	360.05
							285.63	173.41	278.03	200.88
							329.85	223.73	27.11	199.67
							249.18	122.04	144.68	474.61
							515.17	166.84	164.22	297.06
							415.95	186.14	148.28	87.45
							298.94	233.37	476.93	235.67
							250.82	116.18	212.52	148.52
							264.23	8.99		291.97
							309.57	131.98	187.73	376.49
							368.47	73.63	90.6	399.99
							269.22	405.68	260.86	225.69
							295.99	50.36	292.35	83.21
							581.09	327.34	189.39	343.42
							246.01	138.18	250.64	399.95
							79.67	94.89	63.76	257.04
							293.08	264.56	149.89	739.21
							73.57	22.04	45.96	295.89
							74.6	102.44	56.66	345.4
							201.23	159.81	110.2	277.24
							139.13	93.49	202.4	199.43
							226.46	167.79	76.81	293.26
							68.99	107.33	129.63	189.87
							290.54	203.67	88.32	219.45
							510.18	226.13	133.17	357.93
							199.21	181.06	143.91	205.73
							110.93	103.79	81.03	249.06
							134.36	260.76	87.88	214.56
							276.68	185.53	217.33	93.71
							69.41	451.68	214.68	86.24
							206.66	95.27	143.39	240.36
							185.21	29.17	175.11	307.85
							86.28	294.37	197.43	215.53
							157.51	144.14	250.96	313.48
							322.62	198.26	188.05	425.66
							152.56	146.82	111.98	41.86
							269.81	28.08	345.91	127.17
							128.04	117.92	217.71	202.64
							184.76	133.11	42.36	304.66
							339.5	177.59	148.86	357
							290.76	45.41	123.96	296.45
							174.12	160.94	141.35	234.23
							322.92	103.81	76.91	254.09
							40.36	233.95	35.37	305.73
							189.93	31.09	195.93	294.82
							224.5	209.91	146.86	87.19
							390.51	213.65	338.27	211.43
							705.23	163.33	372.19	330.09
							236.76	264.72	230.23	236.52
							239.67	233.57	262.6	115.85
							145.55	18.81	94.38	260.54
							89.77	96.54	44	167.21
							370.96	159.05	156.54	309.59
							291.81	199	52.24	43.21
							200.88	149.77	78.24	211.23
							222.28	229.22	101.63	347
							260.11	43.03	206.68	220.38
							409.38	294.39	104.95	145.59
							173.89	181.81	88.14	221.85
							169.75	189.99	64.46	535.36
							284.88	91.19	109.94	284.94
							264.09	178.52	91.25	216.72
							333.54	459.74	104.44	334.8
							269.59	163.69	209.14	151.61
							263.2	87.53	71.59	39.74
							308.74	141.89	134.42	186.84
							202.94	209.81	85.67	403.1
							467.68	153.65	168.3	42.18
							447.64	63.43	182.07	128.36
							245.85	308.54	218.34	284.62
							232.66	183.87	196.13	149.19
								303.16	186.01	424.63
							174.16	292.92	145.19	272.01
							298.92	57.92	84.85	260.84
							34.42		226.72	164.22
							38.75		308.54	371.85
							157.85		115.01	154.82
							246.23	49.86	142.16	215.57
							321.32	30.73	189.21
							215.12	273.99	122.08	275.73
							57.19	259.93	179.59	394.47
							152.12	33.03	121.23	119.37
							293.22	164.26	297.3	211.2
							221.49	344.43	127.94	116.97
							97.13	224.23	167.25	91.05
							139.23	270.03	96.34	245.35
							264.6	210.74	107.27	305.97
							310.15	160.66	90.99	283.32
							356.7	563.17	157.33	446.19
							150.32	197.63	182.84	266.64
							149.99	41.21	95.63	244.36
							192.42	153.51	48.83	326.8
							210.74	179.85	109.03	180.84
							147.09	257.89	126.28	441.96
							147.03	158.94	145.97	144.64
							196.4	238.98	185.63	242.29
							274.54	236.09	128.14	88.62
							380.05	132.22	146.96	228.54
							354.49	12.77	141.25	204.38
							344.59	44.02	186.86	384.73
							153.31	175.83	107.21	449.24
							264.98	320.47	298.74
							290.33	144.42	111.94	280.29
							307.28	82.83	193.75	197.04
							50.54	281.3	211.33	630.4
							168.12	285.36	70.06	220.42
							246.6	229.55	117.83	265.71
							129.27	342.82	186.58	339.48
							121.03	40.71	154.9	72.99
							146.9	16.87	159.47	369.28
							275.95	225.99	188.98	330.19
							152.98	20.79	188.34	362.23
							152.06	189.1	97.81	227.22
							229.67	53.39	201.91	321.99
							241.95	102.04	101.63	220.52
							273.97	267.81	49.78	242.56
							215.33	252.4	101.23	325.3
							398.57	17.96	125.31	218.46
							172.84	7.78	89.27	485.07
							178.32	128.14	60.56	95.69
							469.24	164.1	117.59	275.34
							163.23	47.65	149.77	169.61
							141.91	187.21	110.84	187.73
							579.82	183.45	128.44	71.25
							301.83	182.7	141.57	539.98
							461.44	238.13		344.96
							243.69	209.81	93.82	110.93
							44.79	431.06	109.19	97.63
							92.2	209.14	62.32	294.78
							237.61	267.1	220.9	214.3
							38.58	166.56	233.75	241.85
							188.7	320.23	226.74	288.54
							306.84	307.79	206.2	190.01
							142.34	196.44	55.98	346.49
							193.51	66.22	78.72	547.21
							99.29	236.56	51.84	124.84
							75.8	144.8	312.15	230.92
								251.93	89.09	64.2
								279.36	270.44	496.79
								126.5	574.2	496.99
							625.21	136.6	35.66	234.01
							220.7	160.88	162.48	127.13
							706.84	54.81	213.41	389.64
							367.1	295.69	55.8	227.35
							558.14	147.39	200.54	74.97
							955.06	229.06	99.79	379.99
							88.22	239.22	237.31	194.36
							645.37	281.18	281.02	90.12
							380.73	70.64	122.14	341.6
							386.67	81.35	53.51	551.78
							125.17	86.56	155.31	249.26
							165.61	169.19	206.9
							505.76	100.8	123.03	479.26
							431.08	152.16	231.77	452.09
							606.3	53.92	228.34	324.8
							266.03	67.47	51.86	587.05
							353.38	236.15	101.41	252.82
							510.49		102.28	550.67
							403.3		181.97	124.86
							543.9		148.52	593.31
							245.35	396.45	208.94	215.59
								573.07	223.37	363.02
							252.88	567.09	158.2	620.75
							518.2	999.6	100.58	315.52
							106.28	57.33	68.28	412.71
							129.53	526.39	392.63	109.49
							67.65	272.92	183.59	322.7
							364.8	420.35	51.41	118.68
							55.29	734.54	233.12	278.86
							582.24	65.88	131.71	172.56
								477.2	231.12	403.93
								74.6	173.69	204.84
							176.14	513.5	40.52	375.36
							463.1	396.98	275.81
							480.08	307.99	129.89
							97.92	135.35	110.42
							73.65	542.2	204.48	166.03
							44	43.72	102.91	164.38
							130.97	493.42	122.08	118.02
							355.87	610.22	193.04	179.11
							151.47	711.77	295.16	230.68
							127.57	470.81	139.45	312.78
							262.4	88.62	25.98	104.32
							637.41	68.68	100.72	105.27
							106.26	947.06	128.28	395
							248.19	38.93	220.46	308.07
							211.04	495.62	208.92	168.22
							31.27	179.51	192.09	46.4
							72.54	428.61	176.34	236.98
							381.72	756.92	111.75	185.77
							242.05	258.05	258.94	36.16
							47.96	237.99	31.9	120.14
							767.35	450.93	101.09	128.42
							186.09	787.15	103.86	168.44
							83.07	151.21	114.16	121.55
							63.49	506.25	165.45	299.81
							480.75	72.14	77.88	153.17
							103.29	265.79	126.5	456.41
							71.05	406.21	249.14	281.93
							170.3	480.45	237.59	355.93
								379.52	78.97	324.64
							275.02	40.4	42.73	111.31
							450.31	57.55	126.88	132.48
							254.58	277.95	220.92	375.3
							138.7	84.38	108.16	70.48
							138.28	618.28	161.25	330.13
							401.28	400.77	106.28	315.91
							334.92	423.06	206.5	433.12
							312.68	513.58	146.28	42.95
							162.86	405.36	215.16	287.28
							423.02	37.11	315.89	675.09
							672.64	567.52	23.43	51.96
							212.64	46.71	206.56	280.88
							361.44	686.58	272.11	317.28
							401.18	42.12	98.42	386.29
							228.52	40.73	134.58	207.37
							104.62	240.25	112.82	186.01
							228.4	41.94	146.36	84.56
							494.77	519.84	81.55	227.33
							425.2	18.04	250.23	532.81
							382.21	426.89	196.98	448.41
							187.53	314.78	174.6	120.91
							136.8	174.5	189.65	267.65
							98.99	867.16	255.28	92.52
							230.84	61.63	195.83	54.1
							576.22	41.66	145.29	265.04
							143.79	544.73	242.98	96.32
							142.78	490.08	113.79	297.4
							611.05	442.23	343.5	269.57
							578.47	427.28	137.59	231.63
							149.59	396.17	116.36	373.04
							567.03	637.59	140.8	485.6
							127.07	474.25	173.15	169.71
							384.33	149.95	88.93	316.25
							408.59	485.62	281.81	332.07
							61.01	262.56	149.21	192.68
							93.33	663.35	191.45	279.42
							187.63	404.21	80.85	282.58
							95.39	399.54	58.52	158.72
							78.56	699.21	158.2	185.99
							560.34	240.74	53.23	217.35
							508.55	61.92	62.1	149.87
								11.31	150.7	175.06
							358.51	48.26	77.39	108.04
							87.33	31.41	196.7	16.06
							226.28	284.66	215	394.88
							234.64	137.35	132.32	115.59
							152.26	45.9	157.89	250.8
							200.09	45.31		144.18
							317.89	52.66		104.58
							144.18	100.91		328.57
							101.05	609.45	375.32	460.87
							417.08	326.57	288.11	312.25
							212.7	249.51	341.83	70.42
							149.87	438.27	347.69	163.99
							96.89	101.69	708.93	251.91
							434.39	821.79	204.15	251.59
							224.64	283.24	470.89	81.15
							181.06	520.31	440.21	81.37
							400.23	35.31	386.37	95.86
							386.11	597.31	251.79	277.91
							521.01	576.99	135.29	430.45
							131.15	229	136.22	52.71
							140.8	694.16	129.61	296.43
							852.74	312.47	117.83	305.5
							79.57	91.15	186.54	197
							352.41	561.94	399.78	145.29
							287.81	354.43	319.18	294.7
							128.88	660.2	193.08	351.87
							61.51	740.34	258.05	221.25
							196.74	476.59	322.39	301.69
							606.06	19.15	123.17	49.84
							55.8	41.94	260.31	199.14
							54.38	111.65	193.25	231.71
							309.55	320.07	364.88	363.04
							72.16	24.59	232.74	200.36
							519.5	447.56	425.95	158.46
							416.31	232.23	264.29	420.27
							292.43	509.03	232.42	257.22
							460.02	336.61	357.97	263.53
							92.16	597.21	421.32	159.02
							69.88	627.33	178.03	314.49
							413.93	299.61	87.75	247.47
							142.28	504.43	296.35	273.89
							365.22	294.72	592.69	303.83
							227.83	175.63	346.51	226.58
							493.66	133.15	443.06	66.22
							633.74	223.43	320.7	51.98
							109.96	560.28	368.19	105.43
							120.56	501.09	201.08	741.65
							440.85	840.58	320.29	287
							239.89	662.91	221.91	298.33
							462.23	286.54	524.27	497.78
							366.65	183.75	489.36	215.37
							220.74	524.63	278.7	439.34
							58.12	594.71	310.19	300.92
							497.03	270.8	236.21	257.81
							286.45	344.94	784.24	554.08
							349.18	41.59	71.82	175.13
							296.56	147.67	364.05	216.28
							424.96		279.08	208.19
							188.84		315.97	231
							400.11		632.24	246.6
									66.99	402.21
									47.23	245
									286.41	319.18
									92.93	144.76
									252.76	342.39
									232.34	326.05
									620.3	95.45
									531.6	275.85
									519.11	324.41
									605.03	76.48
								417.08	275.71	214.74
								140.08	84.18	194.68
								94.14	332.62	329.81
							107.67	178.32	97.57	61.72
							151.29	134.64	408.98	713.65
							249.67	211.1	366.13	242.86
							243.69	260.7	734.46	180.72
							780.96	49.13	328.72	173.13
							82.58	352.05	296.19	129.39
							134.88	186.7	655.96	575.6
							178.22	215.16	288.25	299.48
							203.65	174.48	445.7	170.5
							316.15	229.45	177.75	157.91
							379.34	157.21	234.94	257.59
							85.9	246.92	299.48	126.76
							239.06	366.33	150.2	315.12
							329.89	80.06	238.72	185.33
							113.94	68.02	261.39	274.46
							236.8	270.37	249.87	228.09
							287.79	13.37	339.75	653.74
							246.66	16.4	385.66	226.7
							389.46	164.44		143.13
							280.78	297.57	117.77	218.4
							455.88	58.22	320.66	413.26
							187.99	258.01	79.69	390.19
							56.2		427.88	293
							391.12	21.41	538.06	312.17
							45.86	259.08	590.34	301.46
							194.7	177.77	96.64	297.81
							656.1	46.58	321.2	205.51
							95.79	171.71	272.44	145.69
							26.28	207.89	136.68	258.46
							320.53	110.08	389.62	114.82
							88.62	244.84	113.98	95.53
							201.25	40.42	373.4	78.34
							423.36	339.71	577.5	152.94
							243.33	436.15	239.49	149.21
							74.22	179.25	434.63	119.61
							107.85	208.56	342.7	155.51
							180.7	138.66		375.28
							283.06	141.15	456.99	292.78
							174.62	161.11	339.67	136.16
							419.36	186.96	163.15	420.65
							235.77	421.06	107.01	294.09
							61.37	47.21	397.8	93.69
							622.14	406.09	49.27	674.7
							357.2	184.28	572.28	396.53
							340.88	329.83	58.89	98
							189.57	459.26	232.64	115.81
							78.52	164.5	330.19	581.82
							79.94	41.92	176.98	103.33
							165.85	353.42	391.56	235.83
							149.45	121.81	339.69	441.9
							85.39	389.22	493.18	115.13
							288.41	370.57	321.54	88
							22.18	132.74	604.91	372.55
							136.92	227.06	433.08	395.89
							391.08	87.86	411.46	139.93
							300.45	48.38	273.02
							362.82	261.89	288.52	267.02
							306.76	140.56	418.69	733.75
							173.06	146.12	57.13	299.04
							289.2	126.7	145.29	116.99
							306.15	204.46	390.05	388.53
							154.06	116.06	308.45	332.45
							133.63	131.35	219.75	217.43
							23.19	287.83	129.15	76.83
							288.82	164.14	153.09	39.51
							128.26	56.04	91.71	186.84
							147.99	139.69	416.71	159.51
							190.48	230.25	485.38
							36.14	220.03	341.24
							59.82	199.67	121.17
							56.93	188.03	139.17
							414.33	185.37	124.68
							422.03	221
							195.87	190.96	139.81
							55.53	253.45	603.37
							363.54	347.04	94.93
							261.14	89.45	456.97
							253.06	149.17	386.45
							96.32	357.4	229.89
							49.84	53.57	458.11
							216.7	204.82	416.41	114.2
							475.54	52.93	394.29	432.59
							114.12	225.04	87.03	154.32
							327.54	216.8	270.46	356.47
							180.72	28.26	356.98	624.36
							266.48	215.77	480.59	86.2
							363.44	106.93	171.31	401.52
							415.04	292.96	141.81	45.57
							44.4	193.87	346.76
							459.48	90.97	408.51	899.44
							294.47	228.88	297.28	523.96
							219.71	130.64		365.1
							312.9	220.98	304.43	247.99
							310.72	233	451.48	553.36
							522.02	111.45	194.86	621.43
							96.02	176.82		60.34
							261.89	179.49		670.85
							151.71	270.48		386.73
							214.09	62.36		451.44
							381	266.27		505.38
							350.07	151.87		549.8
							62.95	102.99		393.93
							524.83	173.73		537.42
							103.59	200.56		533.03
							269.67	320.72		64.79
							286.76	129.01		457.5
							260.9	418.71		59.11
							166.1	233.99		157
							207.95	412.09		300.92
							252.31	421.44	552.06	285.06
							304.31	261.02	127.27	439.96
							95.69	103.65	338.84	452.89
								185.93	253.2	77.51
							288.76	36.77	144.8	472.25
							299.51	110.82	232.05	262.78
							175.59	174.76	161.19	235.97
							244.68	241.99	252.58	149.35
							32.77	405.93	102.62	256.21
							136.76	311.97	203.97	169.37
							214.98	141.85	56.83	205.02
							154.82	76.83	99.35	423.34
							275.14	33.03	247.73	775.29
							261.49	126.74	262.66	345.83
							408.41	59.72	70.6	245.2
							276.9	252.88	36.22	501.62
							268.09	58.12	198.15	526.69
							206.34	44.08	211.91	923.4
							432.39	175.41	208.78	494.89
							179.83	53.13	292.82	384.75
							89.65	321.32	173.33	240.68
							316.7	53.41	142.06	44.42
							62.85	147.05	220.05	308.6
							217.61	147.55	179.02	560.87
							238.7	281.81	165.04	349.91
							114.32	188.4	127.81	56.56
							132.7	233	133.55	59.17
							601.94	225.97	255.49	392.98
							156.82	39.49	322.45	494.31
							293.22	211.63	375.38	238.15
							219.22	129.53	158.86	221.93
							235.79	205.14	307.83	550.06
							134.82	23.39	232.94	233.93
							142.38	259.14	263.61	356.96
							92.1	63.51	173.33	420.19
							174.07	135.19	214.58	124.86
							250.52	104.66	357.06	255.16
							163.27	274.8		475.98
							142.16	54.64	74.4	106.58
							112.5	250.03	169.57	250.54
							47.74	188.26	415.16	431.66
							287.16	219.02	359.1	558.26
							252.62	264.25	386.19	95.47
							216.6	311.81		244.27
							253.37	70.1	111.67	782.09
							266.82	46.04	314.39	41.03
							92.78	94.3	119.92	742.38
							234.5	335.1	302.94	443.72
							243.41	228.52	241.77	313.26
							364.49	177.77	304.94	223.1
							123.15	347.93	325.32	526.24
							119.29	191.49	139.85	329.71
							114.7	199.41	70.93	185.71
							388.96	151.05	450.25	383.18
							220.3	108.66	122.82	343.6
							150.54	26.56	128.72	368.71
							342.43	87.09	19.72	550.99
							54.87	164.1	193.89	60.14
							134.64	213.67	293.89	141.85
							279.63	86.44	106.84	417.32
							207.83	220.23	149.71	430.15
							250.31	146.6	157.47	57.65
							313.61	206.22	133.35	251.87
							449.74	68.5	259.67	221.16
							115.09	139.31	190.74	406.17
							187.69	253.3	215.81	263.79
							303.1	57.59	229.1	154.5
							205.06	201.83	201.77	529.94
							154.22	196.18	154.86	255.67
							405.22	104.58	299.81	338.92
							213.45	67.55	151.03	539.58
							457.82	225.2	120.52	348.09
							101.31	133.41	238.54	284.52
							115.37	138.46	134.66	373.4
							245.85	28	392.15	193
							253.34	121.43	226.74	276.11
							54.75	73.29	244.07	637.47
							304.07	250.68	139.93	128.99
							221.97	229.33		590.63
							495.13	108.93	190.9	89.9
							203.77	192.84	281.77
							167.19	230.42	244.88
							200.72	141.85	417.26	381.79
							47.23	163.29	196.6	119.47
							227.16	149.53	66.83	379.74
							349.81	161.43	189.45	194.01
							242.23	91.59	277.4	404.01
							389.83	342.03	321.67	48.22
							317.65	207.27	218.32	539.98
							373.52	86.34		274.94
							105.23	201.51	243.67	193.75
							271.22	96.38	106.76
							158.6	90.02	204.13	420.41
							112.24	236.5	112.46	530.61
							201.25	211.1	478.37	307.73
							251.08	113.35	347.62	62.77
							231.49	162.32	541.17	315.06
							242.66	39.41	458.31	123.21
							165.17	279.67	244.48	404.69
							313.71	173.71	289.14	351.75
							160.8	145.85	52.08	328.45
							303.48	334.86	195.41	42.38
							314.33	159.57	477.98	108.8
							224.94	314.25	45.51	601.92
							236.84	132.04	172.98	404.96
							74.93	138.56	226.48	188.03
							295.02	49.59	358.07	533.5
							41.51	173.09	193.21	175.89
							226.74	95.81	314.01
							176.52	141.91	402.96
							43.13	104.14	15.13
							140.54	39.47	227.39
							140.3	85.19	383.81
								82.7	208.92
								137.07	296.6
								70.44	136.44
								123.73	388.09
								45.31	253.75
								137.75	297.91
								174.6
									404.35
									223.43
									554.87	167.15
									53.55	525.17
									175.21	78.72
									235.69	85.33
							341.71		215	162.36
							41.37		281.24	177.11
							257.34		390.07	170.94
							236.86		62.22	105.47
							68.54		283	132.3
							261.32		267.65	141.79
							376.61		306.29	122.12
							105.49	684.06	207.59	125.03
							138.86	440.87	202.07	97.92
							309.16	98.44	471.86	166.6
							316.19	559.03	275.91	180.46
							60.4	201.79	143.61	221.35
							235.43	304.43	215.63	113.98
							20.22	236.4	228.25	283.79
							246.88	489.36	43.84	109.09
							300.17	278.21	127.07	161.35
							347.16	543.62	215.04	155.87
							255.04	1130.39	53.9	114.78
							101.65	433.2	193.51	122.06
							128.42	314.19	562.41	175.69
							189.47	517.82	95.75	65.53
							138.9	361.6	225.95	130.68
							313.24	211.55	291.99	23.49
							423.72	36.5	184.58	117.83
							290.96		250.84	115.45
							313.08	263.08	252.84	134.56
							98.36	336.33	78.26	56.14
							287.55	54.16	414.29	59.8
							86.36	714.32	177.47	145.15
							40.77	122.16	44.26	123.81
							169.23	682.64	381	43.76
							179.67	42.97	56.81	104.97
							46.95	546.93	307.93	63.25
							70.97	273.53	178.82	355.77
							40.89	553.01	182.6	103.61
							188.5	54.02	38.69	162.94
							226.48	556.99	510.69	160.78
							61.72	318.39	146.6	134.28
							337.6	75.84	145.03	325.97
							271.85	413.64	404.69	21.23
							191.73	336.86	154.84	110.2
							207.55	135.87	229.85	29.33
							214.11	41.43	143.03	193.93
							258.56	451.2	62.3	69.13
							283.44	261.47	86.62	153.57
							220.36	654.18	196.01	145.57
							399.1	45.15	260.29	53.61
							176.6	88.87	243.43	126.26
							81.53	223.91	288.05	130.64
							182.8	659.31	373.56	105.98
							268.92	548.91	263.87	147.71
							489.74	476.21	346.61	121.19
							100.91	441.88	205.43	90
							211.23	57.61	214.15	115.37
							57.41	156.4	284.39	130.2
							345.69	199.87	458.15	111.55
							353.97	222.84	208.78	108.52
							308.86	812.96	303.24	139.98
							208.17	231.31	392.17	143.19
							153.71	537.84	335.89	156.24
							134.86	102.72		175.25
							363.22	492.75	321.5	174.6
							258.35	327.97	265	140.14
							107.85	29.53	265.71	157.71
							383.62	174.76	54.22	152.82
							315.81	284.82	286.88	116.18
								593.68	96.26	73.01
							357.75	459.74	341.83	156.98
							123.85	603.21	178.84	145.69
							280.68	158.96	273.83	134.26
							446.85	64.28	283.53	142.08
							120.46	64.46	198.6	196.01
							173.23	339.34	35.45	151.11
							250.92	139.43	26.18	64.91
							212.7	116.38	275.24	29.76
							63.82	233.43	15.56	154.96
							199.89	164.46	311.32	149.09
							353.44	679.84	210.17	86.58
							220.07	66.3	326.68	98.99
							236.66	459.32	293.24	179.79
							65.23	284.74	226.62	140.3
							168.72	414.61	321.83	111.15
							322.01	231.63	302.49	111.57
							213.02	63.41	217.83	131.07
							124.7	131.83	247.24	174.96
							373.36	825.02	176.03	124.66
							164.48	178.3	192.32	193.43
							297.18	581.31	631.96	101.27
							204.6	377.32	330.62	147.81
							79.92	316.8	242.52	47.11
							287.95	436.71	254.42	174.05
							304.41	98.62	113.21	223.35
							182.52	714.66	516.73	347.32
							164.14	430.09	140.14	99.92
							358.96	391	198.72	71.88
							149.27	40.69	283.77	311.59
							130.34	304.82	308.98	269.47
							153.03	441.94	299.63	212.05
							85.86	513.48	429.8	183.25
							298.23	150.08		168.42
							188.4	229.83	153.17	129.19
							310.15		296.7	104.68
							119.15	248.88	224.66	222.21
							89.47	297.67	225.39	389.54
							1275.25	369.91	288.35	48.2
							249.85	367.81	86.18	176.05
							180.62	503.4	244.72	108.44
							301	140.38		223.81
							448.19	153.33		301.12
							251.28	63.63		177.93
							78.32	24.59		100.72
							132.06	77.07		169.63
							356.17	403.97		299.2
							60.93	99.9		178.09
							182.26	262.86		147.99
							192.3	242.5		108.72
							236.52	319.69		81.8
							269.02	31.43		47.25
							265.18	292.45		93.84
							194.88	311.18		211.33
							187.61	615.25		194.24
							91.37	329.38	262.33	300.98
							194.98		178.7	202.07
							311.46	157.29	187.1	102.8
							256.74	40.12	266.94	121.37
							70.5	318.64	55.57	107.21
							284.23	216.56	242.23	49.53
							83.01	493.05	653.72	54.12
							210.38	383.14	46.54	239.85
							440.53	238.34	307.42	94.22
							197.37	345.16	330.41	121.21
								381.6	230.94	195.37
							256.17	377.26	44.87	115.01
							158.22	266.44	303.38	167.04
							182.2	434.49	169.29	187.33
							245.67	88.56	251.18	314.21
							319.67	500.59	135.39	106.97
							214.42	346.01	101.57	122.76
							143.59	420.35	365.12	117.81
							172.28		97.51	108.28
							192.98		107.41	82.24
							158.22		170.03	172.2
							413.52	234.8	247.57	87.82
							318.05	219.27	316.37	178.8
							54.2	409.32	257.45	49.86
							95.13	348.27	138.46	98.99
							100.42	454.99	537.54	100.87
							155.21	126.93	447.58	75.63
							158.28	173.55	189.43	159.09
							356.94	435.04	168.2	158.52
							141.03	537.9	241.35	201.33
							307.12	143.41	267.47	217.73
							102.42	111.53	225.12	139.47
							144.88	379.06	215.97	191.17
							69.9	428.45	144.68	189.49
							158.86	202.34	270.31	143.63
							135.27	399.06	288.94	222.07
							434.57	99.33	150.44	198.18
							52.12	353.34	180.88	156.9
							283.79	58.62	165.61	167.13
							161.21	286.17	496.04	258.42
							203.12	314.64	336.35	55.15
							266.98	221.08	405.62	256.46
							211.91	267.91	161.59	194.26
							58.99	337.52	229	88.6
							97.27	292.56	347.79	193.63
							59.55	264.27	155.07	153.47
							206.44	83.17	321.89	136.66
							221.81	297.36	202.5	174.82
							336.8	234.09	332.74	216.09
							439.34	382.69	259.79	362.74
							261.83	300.98	245.65	115.71
							147.05	231.61	277.79	129.63
							368.71	235.43	190.34	227.33
							46.81	110.24	335.69	84.97
							287.32	204.34	69.37	332.84
							38.54	316.23	171.37	207.53
							194.94	329.95	111.98	96.02
							292.66	268.13	205.89	210.74
							136.26	392.57	233.2	112.82
							260.07	197.51	197.14	223.37
							261.83	246.78	182.96	285.99
							111.81	72.38	156.24	114.95
							390.27	54.26	55.96	81.82
							208.44	398.35	59.96	60.77
							207.55	199.19	259.97	96.34
							338.7	29.09	259.41	131.25
							405.42	342.76	250.07	199.23
							177.15	75.59	129.07
							232.66	272.98	564.36	171.59
							126.12	213.79	238.13	159.41
							95.31	479.72	268.72	74.79
							151.39	78.16	245.43	251.97
							241.26	194.88	82.14	107.81
							226.34	156.84	229.75	201.1
							309.5	263.79	278.27	319.52
							105.27	736.5	280.52	123.81
							219.85	47.72	49.98	183.43
							222.76	191.53	241.73	191
							313.06	175.77	238.36	251.47
							170.32	235.41	328.33	195.29
							370.07	269.65	210.03	348.94
							172.16	43.74	363.87	109.17
							343.42	349.22	336.11	233.81
							357.3	188.94	170.94	401.76
							134.2	495.44	50.24	76.38
							187.02	365.4	212.86
							641.66	338.25	118.62	139.79
							17.8	305.87	204.82	172.6
							297.95	373.97	270.92	126.6
							257.87	316.17	337.34	227.06
								346.27	222.28	107.83
							270.66	500.23	182.9
							246.27	369.54	43.98	145.29
								250.11	417.62	330.76
							67.47	407.78	324.29	88.32
								338.7	295.16	252.64
							149.47	318.07	304.49	233.29
							106.89	296.09	361.16	195.99
							357.28	258.52	245.77	230.46
							260.03	215	72.6	413.16
							181.53	49.15	162.03	265.28
							298.39	275.99	65.17	75.27
							120.64	583.33	256.07	105.63
							274.7	151.99	223.97	136.84
							187.19	231	47.7	357.32
								32.58	118.24	379.66
								344.23	313.06	278.23
								268.64	383.83	213.47
							119.63	150.94	238.76	118.86
							113.29		127.05	346.47
							105.11		271.28	139.95
							158.42	39.61	240.78	168.1
							142.28	446.65	129.45	85.71
							246.54	205.71	684.16	44.85
							88.72	227.71	175.45	104.46
							81.82	256.64	150.2	288.74
							229.69	404.47	379.3	185.67
							218.48	151.33	397.44	212.64
							72.89	552.67	232.46	81.37
							215.33	155.79	120.78	171.37
							52.75	38.99	263.61	283.65
							155.83	59.13	446.05	151.59
							82.32	131.09	360.27	53.03
							56	138.52	287.59	173.81
							184.78	212.05	254.98	45.49
							175.55	116.3	153.63	60.3
							329.69	251.55	113.29	73.13
							261.39	33.74	487.16	245.85
							238.9	318.05	223.47	94.2
							239.2	276.09	372.01	212.88
							114.82	457.88	157.43	234.27
							199.1	56.16	420.29	190.01
							121.96	189.69	153.03	170.92
							50.26	131.83		145.37
							107.92	361.91	219.79	145.85
							255.95	214.42	544.99	47.68
							109.33	303.2	156.68	318.47
							94.36	237.99	249.61	185.71
							163.45	311.2	169.61	320.84
							192.76	228.42	159.61	292.39
							246.34	87.27	267.24	220.6
							170.9	434.89	171.15	99.73
							159.21	132.26	53.37	223.22
							144.68	100.76	259.1	65.71
							238.34	154.62	57.31	173.91
							440.73	120.36	59.9	94.36
							70.64	112.76	550.87	141.69
							322.33	291	224.84	285.91
							26.18	301.4	81.73	85.39
							140.68	301.24	381.58	245.85
								477.32	339.12	43.55
							107.55	54.28	289.24	274.88
							152.84	229.51	277.73	203.91
							116.8	127.75	523.46	94.72
							86.32	71.37	136.74	112.82
							190.96	166.16	216.5	160.3
							234.27	467.34	437.08	237.61
							191.1	51.21	483.03	377.52
							140.88	248.23	301.71	253
							230.78	85.82	205.14	292.17
							375.16	284.56	378.67	155.73
							109.03	423.3	362.09	203.97
							68.81	276.35	375.2	184.11
							130.12	270.94	502.73	218.62
							108.8	208.24	498.65	146.02
							100.58	100.93	20.44	250.27
							69.76	200.2	315.06	241.22
							157.75	286.37	64.75	274.76
							219.89	173.97	84.3	121.37
							197.53	212.94	58.36	217.57
							59.94	272.35	408.05	188.74
							256.05	354.84	151.65	214.09
							196.32	119.03	61.61	176.36
							77.37	27.9	196.7	92.22
							121.59	215.87	267.14	233.97
							226.78	23.64	239.73	271.02
							244.94	234.46		109.98
							92.83	318.07	545.05	62.56
							92.62	115.31	659.98	56.54
							120.08	341.62	700.84
							255.53	130.54	280.19
							118.86	272.25	335.83
							298.09	19.86		197.23
							195.39	174.36		318.01
							191.25	177.23	1.29	464.53
							226.64	142.58		83.55
							121.63	371.62	680.87	443.16
							260.74	246.5		347.99
							240.66	370.73	185.87	207.55
							81.78	110.7	443.54	195.97
							177.69	16.75	155.69	409.12
							125.83	161.59	393.89	259.43
							115.57	264.9	383.68	298.05
							102.18	26.06	293.67	371.26
							169.29	41.33	396.31	328.13
							243.61	146.58	94.16	269.65
							61.65	116.88		384.41
							206.09	302.45	320.37	311.85
							169.06	65.74	133.67	248.05
							90.95	211.91	381.87	44.34
							135.81	282.33	590.16	94.68
							284.72	191.87	159.41	220.5
							33.05	268.19	160.4
							116.26	301.24	178.26	334.27
							286.45	134.8	167.23	588.55
							43.45	257.67	229.91	296.07
							79.27	254.74	404.63	164.26
							80.95	117.73		236.52
							57.11	193.14
							196.72	467.56
							117.13	188.36	210.11	53.98
							93.57	17.03	23.39	146.1
							251.65	125.15	377.2	203.55
							133.87	153.23	368.94	369.06
							281.08	67.21	52.6	42.46
							288.17	216.28	607.23	196.5
							377.38	177.41	330.64	151.23
							291.59	212.46	159.79	268.7
							218.88	345.91	60.34	198.52
							39.86	102.46	103.33	327.79
							215.35	34.95	203.21	130.14
							255.24	23.49	229.97	263.93
							218.15	75.13	494.77	239.73
							103.45	247.81	612.48	348.86
							241.41	84.79	261.26	174.34
							261.87	91.03	384.51	191.02
							125.49	302.29	23.94	302.09
							200.9	163.71	130.1	224.23
							62.54	259.75	489.34	266.35
							128.22	230.58	275.67	154.1
							184.18	147.49	9.98	222.78
							297.42	150.48	113.01	191.27
							66.12	121.57	219.99	684.36
							128.78	147.07	237.89	286.78
							233.22	90.06	214.42	345.04
							224.11	167.47	23.27	111.94
							196.98	26.54	259	251.41
							226.96	64.62	349.08	203.93
							177.49		274.13	347.16
							106.18		159.93	144.28
							185.53		357.12	59.07
							157.99		238.29	359.16
							45.92		213.99	550.83
							368.8		49.39	265.1
							249.75		186.66	156.8
							188.3		342.07	377.83
							168.72		337.75	149.57
							138.7		145.27	399.89
							80.16		309.63	205.61
							97.37		43.94	513.74
							301.08		383.02	306.01
							109.07	373.95	256.44	462.15
							127.96	194.84	147.61	530.55
							112.54	59.63	273.95	326.35
							291.77	47.57	273.79	78.77
							167.25	397.99	197.23	135.91
							199.77	306.03	340.35	371.24
							141.65	439.96	566.67	225.73
							41.72	653.19	395.78	359.38
							236.5	288.23	95.75	120.8
							348.07	15.88	77.29	31.57
							272.7	480.85	322.68	236.98
							49.92	72.04	345.89
							191.85	432.87	256.6	206.32
							119.37	83.23	158.22	234.56
							227.99	91.13	418.31	232.36
							35.13	503.98	358.59	449.3
							64.99	73.25	316.96	319.04
							155.77	165.13	400.03	457.52
							54.08	278.66	352.51	194.62
							271.99	376.98		201.25
							77.61	345.77	362.33	445.98
							220.4	457.78	294.82	184.2
							181.53	174.28	245.71	375.91
							169.83	373.14	510.27	370.67
							71.9	73.63	165	327.67
							129.35	276.17	221.99	187.15
							275.71	536	465.74	216.94
							228.66	144.88	127.31	373.99
							109.15	192.24	228.13	42.65
							219.47	139.31	224.84	240.4
							92.74	1101.62	243.91	216.72
							360.19	329.26	272.37	199.31
							305.46	196.24	373.16	287.53
							234.03	269.06	235.04	95.94
							134.68	327.79	521.23	234.25
							218.54	108.76	258.56	133.29
							294.66	215.33	414.41	250.74
							165.13	289.93	347.34	137.45
							133.11	15.64	370.37	367.14
							79.29	315.93	100.85	422.67
								509.01	463.96	91.94
							82.24	44.02	327.02	350.96
							225.51	355.18	40.3	199.25
							20.32	115.15	306.66	275.06
							246.31	531.5	176.28	213.73
							422.98	320.15	192.62	441.78
							173.57	318.68	282.25	364.31
								215.18	341.67	351.58
							244.8	298.98	373.66	137.69
							88.81	455.04	431.78	275.06
							112.26	314.35	340.29	294.78
							55.01	362.47	56.93	263.22
							335.12	87.75	278.84	143.45
							316.7	201.19	319.2	236.7
							215.93	366.9	288.45	236.56
							305.34	217.59	308.54	306.19
							133.41	886.13	262.94	264.82
							132.97	535.11	340.21	261.28
							159.05	135.39	313.26	416.29
							71.88	81.9	283.08	333.56
							86.7	300.54	41.74	173.31
							288.25	131.57	283.85	222.86
							43.17	297.99	168.54	391.28
							110.68	100.66	172.28	249.69
							165.21	373.79	108.46	351.32
							399.76	660.5	271.63	98.48
							269.97	275.3	82.36	121.79
							32.26	170.18	469.88	133.61
							27.88	101.09	200.15	95.75
							300.19	211.1	426.41	98.8
							318.94	260.25	249.3	163.25
							35.7	69.82	120.6	256.56
							47.74	180.68	419.36	108.74
								211.27	281.81	322.29
							331.77	123.47	595.86	141.61
							251.41	486.95	224.03	369.04
							339.32	164.1	43.29	340.23
							152.04	298.03	306.01	255.16
							315.3	436.45	257.89	267.93
							150.18	201.12	136.12	187.39
							156.6	529.7	364.13	227.1
							243.35	337.73	331.08	158.84
							202.8	440.93	212.22	392.73
							128.18	741.01	328.31	202.96
							175.81	122.74	81.21	275.22
							169.27	75.98	324.23	130.28
							115.03	50.75	388.35	89.59
							47.61	352.84	329.44	74.32
							74.52	397.46	184.7	369.93
							253.22	48.67	352.9	248.27
							203.53	357.64	301.36	81.15
							30.93	345.99	205.23	126.38
							123.81	124.1	297.4	238.42
							197.04	301.24	587.52	373.52
							120.22	295.06	265.26	651.76
							158.9	577.41	409.04	198.74
							138.4	990.88	312.39	307.99
							256.46	265.65	384.77	363.93
							45.61	74.7	229.69	44.24
							330.59	45.59	158.64	117.41
							169.73	114.28	245.2	313.36
							175.63	139.69	733.53	269.53
							52.4	414.27	167.09
							60.12	141.61	79.19	174.07
							192.58	456.25	277.89	109.17
							98.58	328.7	150.88	391.18
							99.43	164.42	267	197.23
							309.63	438.47	65.03	136.5
							118.58	45.47	210.48	211.12
							337.46	277.2	385.18	109.81
							120.99	313.99	142.1	154.62
							255.73	225.73	309.69	148.28
							213.89	292.52	219.73	59.37
							42.42	79.63	347.4	298.8
							17.74	276.39	314.09
							201.67	411.56	200.56
							539.56	189.45	292.88
							177.83	109.77	189.53
							45.39	373.74	327.93
							219.14	296.9	49.53
							210.52	163.23	58.1
							247.89	318.66	218.56
							105.71	172.46	270.44
							243.85	505.36	256.17
							41.66	105.47	312.35
							52.81	75.94	443.86
							135.35	305.34	52.93
							113.01	35.03	306.64	834.54
							134.16	162.74		309.81
							248.78	284.82	376.71	873.63
							69.27	86.3	411.28	2.61
							205.95	599.68	198.15	737.03
							88.93		246.31	601.54
							138.86	513.15	55.01	613.94
							422.96	83.01	206.28	1.03
							298.74	128.14	230.58
							197.63	42.3	185.87	524.39
							126.8	244.6	255.93
							132.54	576.3	39.68	412.07
								205.97	40.24	510.79
								177.37	41.59	521.4
								110.86		171.25
								410.59		380.94
								188.98		269.85
								225.63		129.13
								73.11		347.77
								778.64		503.42
								202.7		753.33
								255.63		307.71
								251.93		225.2
								318.6		445.92
								300.21		377.46
							393.06	477.18		252.19
							136	345.08		302.66
							40.97	298.96	92.99	510.06
							264.58	349.62	260.17	891.99
							377.16	384.84	34.75	394.25
							383.44	159.99	97.79	189.04
							275.73	116.95	183.39	345.99
							195.14	283.85	155.55	341.89
							325.77	421.44	91.03	54.24
							342.31	253.24	100	256.88
							247.32	445.32	182.7	428.47
							247.2	447.28	152.12	288.19
							248.88	529.9	213.37	514.04
							287.89	696.87	229.95	657.39
							100.02	3.01	114.99	301.22
							445.32	482.13	85.84	271.1
							328.55	103.25	288.76	375.95
							395.54	348.61	257.53	792.78
							344.35	355.95	72.62	29.7
							337.26	455.14	109.25	394.86
							238.54	148.9	167.17	322.21
							286.62	46.93	44.73	412.29
							349.83	313.38	63.88	313.54
							186.2	48.16	85.45	208.3
							326.68	63.41	93.03	186.66
							205.51	245.57	87.98	608.85
							423.24	128.56	165.85	301.38
							330.57		96.46	141.89
							153.63		79.98	491.94
							248.96		180.82	306.25
							489.07		154.26	422.94
							136.02		198.54	415.56
							218.54		230.05	358.88
							86.08		46.42	641.8
							221.29		123.65	449.12
							248.11		59.98	220.09
							226.86		125.67	441
							274.27			689.51
							395.42		192.32	455.72
							271.87		182.6	382.23
							269.04	102.06	87.05	310.37
							393.54	124.44	226.32
							86.7	350.72	51.49	916.25
							44.24	195.75	93.59	227.69
							171.91	213.93	171.69	354.74
							339	94.32	101.79	488.57
							259.49	39.51	54.6	666.66
							304.23	106.18	120.08	75.11
							165.81	98.97	90.46	126.44
							205.51	75.47	36.42	365.97
							289.36	239.33	168.24	407.91
							191.02	282.5	35.17	609.98
							374.07	168.64	120.1	275.28
							193.83	159.61	47.94	201.31
							114.1	259.41	43.13	465.82
							292.72	177.71	186.86	410.23
							225.83	255.87	79.11	945.3
								144.7	261.22	313.24
							23.25	93.21	69.76	44.89
							156.18	112.28	242.11	509.5
							339.69	252.42	228.62	105.59
							104.82	56.97	386.25	325.5
							70.54	264.03	276.03	176.7
							150.46	152.26	154.96	309.95
							442.47	302.17	288.92	257.87
							282.5	444.85	125.21	265.79
							318.55	182.56	144
							135.39	459.54	174.22	436.75
							245.93	40.52	74.5	228.88
								59.67	72.02	214.52
							303.46	492.35	291.22	221.89
							115.85	418.27	227.53	227.12
							194.88	191.51	224.32	259.36
							316.41	103.27	226.78	243.55
							253.73	392.51	84.12	683.47
							252.68	243.75	330.21
							46.95	268.6	40.79	577.58
							254.07	320.55	166.34	533.9
							221.59	67.96	181.77	310.17
							488.47	135.11	181.17	23.35
							87.15	349.99	80.16	442.69
							117.27	101.71	118.76	354.74
							91.49	127.33	64.75	419.32
							330.25	348.76	182.46	553.76
							56.34	178.76	51.51	152.48
							250.33	275.65	125.13	258.19
							205.18	143.11	85.8	227.39
							183.87	576.61	135.63	415.38
							333.3	121.57	72.83	488.08
							191.89	194.86	144.36	810.22
							133.09	140.54	83.88	174.46
							49.45	266.17	275.91
							283.63	47.88	51.11	418.45
							243.04	153.21	167.61	283.57
							211.1	144.34	198.18	289.91
							210.01	172.54	179.11	5.09
							28.12	232.9	159.77	281.28
							110.95	178.94	291.14	443.32
							40.79	408.07	205.71	515.9
							204.44	343.79	463.72	337.87
							229.77	302.47	156.3	301.59
							219.2	278.64	235.55	334.74
							163.67	55.92	38.73	247.14
							232.82	239.26	101.59	61.39
							296.15	134.3	130.72	360.07
							31.59	929.16	152.48	273
							416.89	192.28	123.43	180.68
							350.37	23.43	121.53	296.98
								317.85	126.9	415.2
							129.21	228.23	188.7	131.69
							320.13	25.8	264.37	379.81
							97.84	443.36	59.78
							122.02	444.57	181.83	227.37
							326.92	155.95	102.58	364.19
							274.19	110.62	96.36	221.71
							279.67	591.62	228.07
							167.73	380.45	207.49
							228.94	305.57	76.56
							311.1	277.59	98.12
							40.6	44.81	253.61
								284.58	139.89
							148.94	253.43	117.27
							353.08	240.44	40
								127.01	146
							42.54	142.26	260.68
							285.49	244.9	227.75
							253.85	414.83	162.76
							415.78	171.11	183.25
							53.76	245.18	58.34
							249.12	127.01	222.6	215.08
							76.79	293.65	62.16	220.07
							175.85	373.99	155.71	640.58
							289.53	227.43	87.63	172.88
								156.96	37.11	483.2
							59.23	470.47	122.88	323.14
							59.39	462.87	50.87	161.43
							75.23	153.85	186.42	499.78
							107.96	41.11	207.02	310.39
							223.24	303.5	120.2	162.68
							270.86	214.03	138.64	838.05
							344.53	522.33	137.33	457.4
							348.51	269.59	219.65	383.97
							57.15	162.76	98	171.43
							307.04	231.2	94.56	226.92
							81.07	169.11	205.51	130.2
							259.99	223.67	186.46	644.77
							89.27	480.45	60.42
							371.4	175.49	434.19	311.44
							334.25	35.01	159.33	246.23
							162.1	329.97	195.83	282.52
							134.52	46.38	73.53	214.3
							418.96	280.15	143.29	291.81
							167.29	209.27	64.79	284.72
							164.08	190.2	198.56	134.38
							283.97	420.29	43.72	220.46
							65.74	149.71	153.15	338.94
							290.43	48.46	35.61	283.02
							251.75	272.21	194.03	310.6
							186.58	239.26	138.58	351.93
							409.93	291.65	95.15	243.65
								82.42	238.42	269.53
							215.31	117.27	113.01	299.3
							128.44	33.11	25.76	266.01
							354.29	199.87	117.61
							562.71	99.47	122.38	192.92
							485.22	49.01	191.33	165.59
							398.03	659.23	73.53	88.99
							256.48	417.82	119.53	377.64
							121.65	122.76	121.77	167.15
							259.45	144.02	128.26	500.63
							404.31	309.93	119.45	272.05
							245.61	50.12	201.51	494.95
							47.55	196.42	149.35
							311.06	111.19	246.82
							375.79	127.05	135.07	170.68
							181.87	252.48	279.42	388.71
							513.05	247.59	128.84	66.73
							309.2	81.94	221.57	126.76
							118.32	45.59	179.13	457.42
							362.92	268.46	190.4	53.45
							284.72	94.87	328.74	364.92
							161.93	138.02	100.54	291.38
							244.23		141.93	220.62
							400.45	134.72	287.83	313.59
							139.63	194.8	128.02	231.77
							64.12	61.86	100.48	50.95
							71.37	279.95	150.3	411.16
							386.11	375.4	55.67	248.4
							381.62	345.1	124.52	199.71
							206.2	65.67	143.91	310.15
							122.99	139.59	87.92	642.99
							146.28	140.28	213.81	645.49
							368.86	39.98	164.16	316.76
							237.95	196.28	175.81	418.57
							159.81	489.78	346.19	310.17
							123.33	44.04	148.62	573.37
							14.63	53.51	322.84	249.24
							531.4	287.59	128.46	459.48
							306.07	389.26	140.38	152.94
							16.02	259.97	243.08	297.28
							534.89	273.16	286.39	274.98
							285.38	259.3	84.6	303.48
							288.58	76.24	118.28	19.68
							21.82	177.35	116.52	335
							208.9	228.17	126.86	459.46
							84.6	256.74	126.78	85.77
							484.23	247.93	188.11	374.51
							134	99.55	111.47	53.7
							152.66	220.82	239.65	223.51
							127.21	238.11	121.94	317.2
							329.12	286.52	192.28	460.47
							56.32	287.89	285.16
							170.03	149.65	861.28	241.39
							336.82	44.44	119.57	439.74
							142.28	48.2	92.83	217.45
							243.75	178.66	141.01	428.83
							40.48	322.55	360.15	430.33
							131.61	152.96	62.95	438.17
							162.26	43.05	211.14	207.63
							23.64	57.29	102.56	518.06
								179.31	90.4	163.59
								259.93	155.13	520.31
								134.62	46.99	454.57
								70.97	225.61	97.79
								45.41	120.64	346.7
								351.04	98.78	480.87
								392.09	170.12	381.48
								448.37	62.3	321.54
								155.07	143.27	333.54
								77.09	123.94	299.06
								326.84	131.71	85.55
								32.32	162.32	290.64
								220.6	293.04	268.37
							212.5		66.85	774.32
							311.83	177.59	140.54	478.13
							384.84	134.64	203.43	173.19
							325.65	91.82	91.19	335.97
							46.04	289.38	182.92	381
							120.28	223.33	222.46	391.16
							437.18	50.97	231.73	168.16
							57.09	309.48	171.95	415.84
							239.97	99.49	211.16	351.58
							236.11	100.42	171.29	322.64
							173.83	74.66	131.67	481.54
							286.96	32.14	197.93	267.83
							120.82	65.88	173.15	464.49
							265.83	153.93	175.27	307.36
							201.75	27.49	138.7	356.86
							299.69	72.54	106.48	203.14
							270.35	119.98	211.33	205.55
							280.15	98.76	201.99	216.26
							320.03	115.73	160.3	321.22
							271.47	134.8	81.78	204.36
							196.76	289.34	139.55	476.33
							166.88	54.26	112.89	242.76
							332.92	146.52	262.15	277.06
							66.64	121.41	284.19	70.81
							288.15	22.52	154.14	424.61
							174.76	194.48	122.18	153.39
							290.21	207.85	271.18	249.71
							238.9	235.26	58.91	338.23
							294.96	259.89	109.79	244.27
							461.58	292.21	93.07	468.79
							225.81	410.01	242.58	393.83
							228.5	81.61	252.7	265.47
							268.11	309.87	218.8	273.18
							293.12	106.89	157.99
							29.11	122.97	58.83	375.58
							138.26	130.14	251.37	178.78
							68.16	110.64	91.53	100.97
							371.99	220.9	81.31	69.33
							122.68	172.5	201	170.28
							201.16	94.32	46.62
							366.61	162.46	173.04	199.45
							61.82	169.29	152.38	137.15
							301.02	128.64	164.84	549.76
							243.63	254.07	187.06	234.03
							228.74	70.97	201.43	311.99
							201.77	42.93	87.11	101.03
							262.94		179.73	40.97
							173.61		24.26	51.74
							168.58		105.86	154.28
							190.07	420.85	112.34	645.31
							83.96	657.17	199.49	270.23
							56.24	73.65	280.37	415.36
							50.2	111.63	201.91	239.06
							310.03	872.8	60.56	136.06
							358.72	631.21	104.76	221.67
							321.89	366.69	25.03	144.18
							252.19	48.58	282.19	138.64
							297.99	60.64	129.45	139.61
							298.45	475.88		214.01
							270.46	686.26		54.02
							252.56	45.66		42.44
							132.16	386.07
							76.93	123.25
							306.35	493.03
							370.23	597.25		83.61
							251.2	324.21		326.72
							70.5			184.8
							275.59			173.11
							225.97	79.59		149.09
							55.11	336.49		447.06
							294.09	143.45		71.33
							267.89	251.43		215.35
							163.59	302.13	362.11	196.66
							421.06	429.26	421.22	366.88
							60.99	590.85	241.47	292.09
							18.89	338.55	223.1	104.58
							408.77	241.02	488.25	427.22
							77.29		480.91	32.81
							106.4	676.4	223.41	66.93
							95.29	236.72	276.03	310.37
							273.79	144.08	258.46	147.21
							451.82	481.82	44.71	138.04
							309.73	861.95	264.6	293.89
							143.71	391.42	291.28	180.54
							338.59	353.64	324.53	325.4
							756.76	204.9	240.78	494.14
							274.78		413.28	432.09
							188.42	71.96	120.2	68.52
							138.99	343.71	642.08	452.31
							283.3	208.4	52.46	394.35
							329.36	345.18	59.31	191.99
							327.69	44.2	50.97	83.8
							251.63	214.9		236.72
							402.13	494.06	277.02	93.65
							333.87	200.74	190.76	317.08
							283.63	915.89	137.37	148.98
							317.73	349.77	231.75	201.89
							87.57	144.6	127.03	366.49
							367.1	174.66	133.69	228.6
							288.92	478.43	249.14	165.63
							235.83	77.96	120.42	315.42
							293.63	48.34	118.42	300.98
							65.09	79.9	217.95	169.95
							380.13	562.45	166.64	122.68
							268.62	31.17	320.78	427.18
							339.14	369.66	160.03	209.91
							337.58	535.4	466.73	97.9
							237.61	151.59	80.52	215.35
							523.34	260.19	197.35	491.05
							332.11	246.11	139.73	115.96
							135.81	165.29	308.86	233.12
							152.76	131.47	433.8	489.74
							514.08	260.48	329.12	259.53
							69.39	340.21	276.03	443.46
							22.97	288.76	360.25	246.38
							317	64.36	42.24	224.28
							162.46	454.13	351.2	222.13
							508.16	395.1	323.08	82.36
							193.19	505.26	141.97	324.64
							167.39	313.22	306.41	360.67
							285.04	267.99	130.97	39.55
							247.83	213.29	131.29	161.49
							189.65	300.13	50.42	144.38
							202.03	104.54	498.39	330.09
							379.89	144.02	165.11	215.65
							225.89	115.53	71.71	133.98
							173.55	336.9	253.43	179.63
							153.07	157.89	443.14	370.19
							73.47	465.48	69.11	137.81
							199.53		178.2	359.75
							232.19	187.65	132.99	200.86
							709.57	246.03	174.86	409.08
							184.88	152.4	248.54	253.06
							216.88	368.67	284.07	230.5
							74.48	44.12	392.71	81.82
							182.6	165.89	443.7	238.07
							233.95	325.71	246.03	369.72
							259.14	435.72	161.85	171.59
							39.7	234.5	90.56	108.24
							184.64	79.96	396.59	136.06
							176.4	184.38	57.92	238.13
							375.06	184.56	178.94	42.42
							174.48	101.71	404.85	301.14
							247.43	291.63	298.49	425.58
							258.17	387.58	321.16	248.4
							165.15	179.67	261.83	279.08
							144.6	268.37	224.09	519.5
							94.87	617.33	121.89	200.74
							355.42	58.2	147.05	299.97
							265.36	58.42	283.77	282.11
							291.44	191.43	46.75	88.91
							270.07	276.11	74.12	347.67
[truncated: 1,918 more rows]

## Sheet: Fig. 5c
CM No.	GFP D6	TEV D6	GFP D13	TEV D13
	2934.31	3018.83	3417.53	3029.56
	2804.26	2298.42	2634.92	2869.64
	3206.97	2835.84	2995.31	2167.46
	2275.61	2502.93	2555.14	2790.08
	2995.39	2657.95	2525.65	2971.56
	2996.63	1945.42	2565.85	2418.74
Test for normal distribution
Shapiro-Wilk test	GFP D6	TEV D6	GFP D13	TEV D13
W	0.8554	0.982	0.7786	0.8827
P value	0.174	0.9611	0.0374	0.2819
Passed normality test (alpha=0.05)?	Yes	Yes	No	Yes
P value summary	ns	ns	*	ns
Number of values	6	6	6	6
Statistical significance
Table Analyzed			Table Analyzed
Column B	TEV D6		Column D	TEV D13
vs.	vs.		vs.	vs.
Column A	GFP D6		Column C	GFP D13
Unpaired t test			Mann Whitney test
P value	0.1419		P value	0.9372
P value summary	ns		Exact or approximate P value?	Exact
Significantly different (P < 0.05)?	No		P value summary	ns
One- or two-tailed P value?	Two-tailed		Significantly different (P < 0.05)?	No
t, df	t=1.591, df=10		One- or two-tailed P value?	Two-tailed
			Sum of ranks in column C,D	40 , 38
How big is the difference?			Mann-Whitney U	17
Mean of column A	2868
Mean of column B	2543		Difference between medians
Difference between means (B - A) ± SEM	-324.8 ± 204.1		Median of column C	2600, n=6
95% confidence interval	-779.6 to 130.0		Median of column D	2830, n=6
R squared (eta squared)	0.2021		Difference: Actual	229.5
			Difference: Hodges-Lehmann	-65.33
F test to compare variances
F, DFn, Dfd	1.471, 5, 5
P value	0.6824
P value summary	ns
Significantly different (P < 0.05)?	No
Data analyzed
Sample size, column A	6
Sample size, column B	6

## Sheet: Fig. 5d
MI (%)	GFP	TEV D4-5	TEV D6	TEV D13
	0.180343	3.51311	5.57621	1.39741
	0.509554	5.40115	6.49515	3.29744
	0.681818		7.84314	1.94301
	0.337187		4.8855	1.14577
	0.351185		7.19542	1.10182
	0.835073		4.28374	1.30719
	0.827887
	0.604728
	0.540249
	1.08286
	0.739645
	0.539745
Test for normal distribution
Kolmogorov-Smirnov test	GFP	TEV D6	TEV D13
KS distance	0.1051	0.1344	0.3069
P value	>0.1000	>0.1000	0.0805
Passed normality test (alpha=0.05)?	Yes	Yes	Yes
P value summary	ns	ns	ns
Number of values	12	6	6
Statistical significance
Ordinary one-way ANOVA - multiple comparisons
Number of families	1
Number of comparisons per family	3
Alpha	0.05
Tukey's multiple comparisons test	Mean diff.	95,00% CI of diff.	Below threshold?	Summary	Adjusted P Value
GFP vs. TEV D6	-5.444	-6.460 to -4.428	Yes	****	2.3308e-11	B-C
GFP vs. TEV D13	-1.096	-2.112 to -0.08068	Yes	*	0.0328957	B-D
TEV D6 vs. TEV D13	4.348	3.175 to 5.520	Yes	****	1.83508e-08	C-D
Test details	Mean 1	Mean 2	Mean diff.	SE of diff.	n1	n2	q	DF
GFP vs. TEV D6	0.6025	6.047	-5.444	0.4029	12	6	19.11	21
GFP vs. TEV D13	0.6025	1.699	-1.096	0.4029	12	6	3.848	21
TEV D6 vs. TEV D13	6.047	1.699	4.348	0.4652	6	6	13.22	21
Compact letter display
TEV D6	A
TEV D13	B
GFP	C

## Sheet: Fig. 5g
Postn:TP ratio	GFP D6	TEV D6	GFP D13	TEV D13
	0.765918	1.19404	0.914012	1.19363
	0.752398	1.16504	0.737585	1.23798
	0.340131	2.29941	0.413321	1.62855
	0.986638	1.00318	0.280805	1.14174
	0.449643	0.725233	0.310847	2.44946
	0.655183	1.34814	0.229414	1.86358
Test for normal distribution
Shapiro-Wilk test
W	0.9641	0.8531	0.8545	0.8719
P value	0.8507	0.1666	0.1709	0.2339
Passed normality test (alpha=0.05)?	Yes	Yes	Yes	Yes
P value summary	ns	ns	ns	ns
Number of values	6	6	6	6
Statistical significance
Table Analyzed			Table Analyzed
Column B	HomTEV D6		Column D	TEV D13
vs.	vs.		vs.	vs.
Column A	GFP D6		Column C	GFP D13
Unpaired t test			Unpaired t test
P value	0.025		P value	0.0009
P value summary	*		P value summary	***
Significantly different (P < 0.05)?	Yes		Significantly different (P < 0.05)?	Yes
One- or two-tailed P value?	Two-tailed		One- or two-tailed P value?	Two-tailed
t, df	t=2.634, df=10		t, df	t=4.659, df=10
How large is the effect?			How large is the effect?
Mean of column A	0.6583		Mean of column C	0.481
Mean of column B	1.289		Mean of column D	1.586
Difference between means (B - A) ± SEM	0.6309 ± 0.2395		Difference between means (D - C) ± SEM	1.105 ± 0.2371
95% confidence interval	0.09713 to 1.165		95% confidence interval	0.5764 to 1.633
R squared (eta squared)	0.4095		R squared (eta squared)	0.6846
F test to compare variances			F test to compare variances
F, DFn, Dfd	5.305, 5, 5		F, DFn, Dfd	3.323, 5, 5
P value	0.0909		P value	0.2135
P value summary	ns		P value summary	ns
Significantly different (P < 0.05)?	No		Significantly different (P < 0.05)?	No
Data analyzed			Data analyzed
Sample size, column A	6		Sample size, column C	6
Sample size, column B	6		Sample size, column D	6

## Sheet: Fig. 5j
Myotilin streaming width at ICD (µm)	GFP	TEV D6	TEV D13
	1.2795	9.14165	10.28
	0.997958	3.71411	12.514
	0.883444	3.4673	12.725
	2.5247	11	13.375
	2.68194	7.94821	11.588
	2.25942	9.63588	14.54
Test for normal distribution
Shapiro-Wilk test	GFP	TEV D6	TEV D13
W	0.8561	0.8688	0.9893
P value	0.1762	0.2216	0.9874
Passed normality test (alpha=0.05)?	Yes	Yes	Yes
P value summary	ns	ns	ns
Number of values	6	6	6
Statistical significance
Ordinary one-way ANOVA - Multiple comparisons
Number of families	1
Number of comparisons per family	3
Alpha	0.05
Tukey's multiple comparisons test	Mean Diff.	95,00% CI of diff.	Below threshold?	Summary	Adjusted P Value
GFP vs. TEV D6	-5.713	-8.818 to -2.608	Yes	***	0.000670747
GFP vs. TEV D13	-10.73	-13.84 to -7.627	Yes	****	5.77917e-07
TEV D6 vs. TEV D13	-5.019	-8.124 to -1.914	Yes	**	0.00210316
								DF
Test details	Mean 1	Mean 2	Mean Diff.	SE of diff.	n1	n2	q	13
GFP vs. TEV D6	1.421	7.485	-6.063	1.418	4	6	6.046	13
GFP vs. TEV D13	1.421	12.5	-11.08	1.418	4	6	11.05	13
TEV D6 vs. TEV D13	7.485	12.5	-5.019	1.268	6	6	5.596

## Sheet: Fig. 5l
WGA-pos. area (%)	GFP D6	TEV D6	GFP D13	TEV D13
	26.419	32.43	23.571	34.909
	23.882	32.56	24.294	31.153
	23.525	37.092	18.9945	33.48
	25.0981	33.2767	11.262	30.9275
	23.0461	31.05	11.1275	33.945
	25.3622	26.1725	14.097	34.8075
Test for normal distribution
Shapiro-Wilk test
W	0.9491	0.9328	0.8676	0.8491
P value	0.7331	0.6017	0.2167	0.1547
Passed normality test (alpha=0.05)?	Yes	Yes	Yes	Yes
P value summary	ns	ns	ns	ns
Number of values	6	6	6	6
Statistical significance
Table Analyzed			Table Analyzed
Column B	TEV D6		Column D	TEV D13
vs.	vs.		vs.	vs.
Column A	GFP D6		Column C	GFP D13
Unpaired t test			Unpaired t test
P value	0.0006		P value	8.60874e-05
P value summary	***		P value summary	****
Significantly different (P < 0.05)?	Yes		Significantly different (P < 0.05)?	Yes
One- or two-tailed P value?	Two-tailed		One- or two-tailed P value?	Two-tailed
t, df	t=4.900, df=10		t, df	t=6.326, df=10
How large is the effect?			How large is the effect?
Mean of column A	24.56		Mean of column C	17.22
Mean of column B	32.1		Mean of column D	33.2
Difference between means (B - A) ± SEM	7.541 ± 1.539		Difference between means (D - C) ± SEM	15.98 ± 2.526
95% confidence interval	4.112 to 10.97		95% confidence interval	10.35 to 21.61
R squared (eta squared)	0.7059		R squared (eta squared)	0.8001
F test to compare variances			F test to compare variances
F, DFn, Dfd	7.655, 5, 5		F, DFn, Dfd	11.35, 5, 5
P value	0.0433		P value	0.0185271
P value summary	*		P value summary	*
Significantly different (P < 0.05)?	Yes		Significantly different (P < 0.05)?	Yes
Data analyzed			Data analyzed
Sample size, column A	6		Sample size, column C	6
Sample size, column B	6		Sample size, column D	6

## Sheet: Fig. 5n
Fibrosis (%)	GFP D6	TEV D6	GFP D13	TEV D13
	0.23	1.15	1.37	20.47
	0.19	0.71	0.12	10.02
	0.09	0.47	0.67	17.59
	0.28	1.21	0.71	4.41
	0.58	0.23	0.37	3.95
	0.15	0.32	0.95	11.41
Test for normal distribution
Shapiro-Wilk test	GFP D6	TEV D6	GFP D13	TEV D13
W	0.8443	0.8897	0.9826	0.9199
P value	0.1414	0.3167	0.9637	0.5049
Passed normality test (alpha=0.05)?	Yes	Yes	Yes	Yes
P value summary	ns	ns	ns	ns
Number of values	6	6	6	6
Statistical significance
Table Analyzed			Table Analyzed
Column B	TEV D6		Column D	TEV D13
vs.	vs.		vs.	vs.
Column A	GFP D6		Column C	GFP D13
Unpaired t test			Unpaired t test
P value	0.0432		P value	0.0032
P value summary	*		P value summary	**
Significantly different (P < 0.05)?	Yes		Significantly different (P < 0.05)?	Yes
One- or two-tailed P value?	Two-tailed		One- or two-tailed P value?	Two-tailed
t, df	t=2.314, df=10		t, df	t=3.851, df=10
How large is the effect?			How large is the effect?
Mean of column A	0.2533		Mean of column C	0.6983
Mean of column B	0.6817		Mean of column D	11.31
Difference between means (B - A) ± SEM	0.4283 ± 0.1851		Difference between means (D - C) ± SEM	10.61 ± 2.755
95% confidence interval	0.01583 to 0.8408		95% confidence interval	4.471 to 16.75
R squared (eta squared)	0.3487		R squared (eta squared)	0.5972
F test to compare variances			F test to compare variances
F, DFn, Dfd	5.885, 5, 5		F, DFn, Dfd	236.8, 5, 5
P value	0.0741		P value	<0.0001
P value summary	ns		P value summary	****
Significantly different (P < 0.05)?	No		Significantly different (P < 0.05)?	Yes
Data analyzed			Data analyzed
Sample size, column A	6		Sample size, column C	6
Sample size, column B	6		Sample size, column D	6
