# Supplementary material for: Selective titin cleavage disrupts cardiac mechanical homeostasis to drive heart failure and fibrosis
Source: Nat Cardiovasc Res. 2026 Jun 16;5(6):572–87. doi: 10.1038/s44161-026-00829-z (PMC13271893; doi:10.1038/s44161-026-00829-z)
Supplement: Supplementary file 13 — Statistical source data. [file 44161_2026_829_MOESM13_ESM.xlsx]

## Sheet: Fig. 6b
RMS deviation of Desp (µm)	GFP	HomTEV D6	HomTEV D13
	0.395404	0.477594	0.574411
	0.394115	0.478103	0.607117
	0.397268	0.467858	0.487363
	0.222388	0.502018	0.335088
	0.427543	0.317388	0.553787
	0.261379	0.323023	0.494747
	0.347423	0.305938	0.62098
	0.36883		0.370201
	0.321765		0.443255
	0.429507		0.430912
			0.39643
			0.455275
Test for normal distribution
Shapiro-Wilk test	GFP	HomTEV D6	HomTEV D13
W	0.8895	0.7737	0.9613
P value	0.1675	0.0223	0.8016
Passed normality test (alpha=0.05)?	Yes	No	Yes
P value summary	ns	*	ns
Number of values	10	7	12
Statistical significance
Kruskal-Wallis test - Multiple comparisons
Kruskal-Wallis test
Number of families	1
Number of comparisons per family	3
Alpha	0.05
Dunn's multiple comparisons test	Mean rank diff.	Significant?	Summary	Adjusted P Value
GFP vs. HomTEV D6	-5.129	No	ns	0.6649	A-B
GFP vs. HomTEV D13	-10.78	Yes	**	0.0093	A-C
HomTEV D6 vs. HomTEV D13	-5.655	No	ns	0.4878	B-C
Test details	Mean rank 1	Mean rank 2	Mean rank diff.	n1	n2	Z
GFP vs. HomTEV D6	9.3	14.43	-5.129	10	7	1.222
GFP vs. HomTEV D13	9.3	20.08	-10.78	10	12	2.958
HomTEV D6 vs. HomTEV D13	14.43	20.08	-5.655	7	12	1.396
Compact letter display
HomTEV D13	A
HomTEV D6	A B
GFP	B

## Sheet: Fig. 6c
RMS deviation of NCad (µm)	GFP	HomTEV D6	HomTEV D13
	0.671287	0.460886	0.409456
	1.02782	0.322911	0.481739
	0.630701	0.461749	0.623014
	0.340881	0.330596	0.561906
	0.425706	0.462729	0.505595
	0.740156	0.310246	0.42134
	0.453309	0.651833	0.562016
	0.312411	1.03176	0.599371
	0.374878	1.58102	0.72893
	0.227495	0.589289	0.874246
	0.165672	0.538651	0.416982
		0.232568	0.601335
		0.4015	0.421139
		0.337623
		0.213452

## Sheet: Fig. 6d
N-Cadherin/GAPDH	GFP	HomTEV D6	HomTEV D13
	1.5831	1.964	2.2004
	1.6246	0.560778	1.0657
	0.6569	0.659105	0.6909
	0.1202	1.276	0.4801
	0.0853	2.586	2.3349
	0.0344		0.1154
			0.1006
			0.1105

## Sheet: Fig. 6e
RMS deviation of Cx43 (µm)	GFP	HomTEV D6	HomTEV D13							Cx43-pos. area (%)	GFP	HomTEV D6	HomTEV D13
	0.360418	0.332511	0.717057								0.28	0.23	1.71
	0.253216	0.503187	0.903128								0.33	0.22	0.66
	0.347386	0.381354	0.499204								0.25	0.33	0.65
	0.287037	0.229486	0.698083								0.2	0.28	0.52
	0.282143	0.503781	0.432673								0.27	0.21	0.42
	0.369259	0.559178	0.460604								0.79	0.78	0.78
	0.378323	0.316134	0.984289								0.59	0.47	0.71
	0.272861	0.528684	0.766364								0.28	0.56	1.42
	0.176323	0.528225	0.464094								0.24	0.09	1.08
	0.227128	0.496671	0.444058								0.44	0.28	1.77
	0.269377	0.449399	0.568375
	0.220383	0.519108	0.423292
	0.216708	0.472936	0.39697
	0.207759	0.252948
	0.133356	0.226124
	0.218275
	0.20305
	0.210834
	0.178458
Test for normal distribution										Test for normal distribution
Kolmogorov-Smirnov test	GFP	HomTEV D6	HomTEV D13							Shapiro-Wilk test	GFP	HomTEV D6	HomTEV D13
KS distance	0.1716	0.2072	0.2286							W	0.7926	0.8949	0.8687
P value	>0.1000	0.0826	0.0619							P value	0.0118	0.1925	0.0967
Passed normality test (alpha=0.05)?	Yes	Yes	Yes							Passed normality test (alpha=0.05)?	No	Yes	Yes
P value summary	ns	ns	ns							P value summary	*	ns	ns
Number of values	19	15	13							Number of values	10	10	10
Statistical significance										Statistical significance
One-way ANOVA - Multiple comparisons										Kruskal-Wallis test - Multiple comparisons
Number of families	1									Number of families	1
Number of comparisons per family	3									Number of comparisons per family	3
Alpha	0.05									Alpha	0.05
Tukey's multiple comparisons test	Mean diff.	95,00% CI of diff.	Below threshold?	Summary	Adjusted P Value					Dunn's multiple comparisons test	Mean rank diff.	Significant?	Summary	Adjusted P Value
GFP vs. HomTEV D6	-0.1667	-0.2761 to -0.05727	Yes	**	0.00172225	A-B				GFP vs. HomTEV D6	1.15	No	ns	>0.9999999999	A-B
GFP vs. HomTEV D13	-0.3435	-0.4575 to -0.2295	Yes	****	1.22e-08	A-C				GFP vs. HomTEV D13	-11.8	Yes	**	0.00806723	A-C
HomTEV D6 vs. HomTEV D13	-0.1768	-0.2969 to -0.05674	Yes	**	0.0024695	B-C				HomTEV D6 vs. HomTEV D13	-12.95	Yes	**	0.00296631	B-C
Test details	Mean 1	Mean 2	Mean diff.	SE of diff.	n1	n2	q	DF		Test details	Mean rank 1	Mean rank 2	Mean rank diff.	n1	n2	Z
GFP vs. HomTEV D6	0.2533	0.42	-0.1667	0.04512	19	15	5.225	44		GFP vs. HomTEV D6	11.95	10.8	1.15	10	10	0.2925
GFP vs. HomTEV D13	0.2533	0.5968	-0.3435	0.04702	19	13	10.33	44		GFP vs. HomTEV D13	11.95	23.75	-11.8	10	10	3.001
HomTEV D6 vs. HomTEV D13	0.42	0.5968	-0.1768	0.0495	15	13	5.051	44		HomTEV D6 vs. HomTEV D13	10.8	23.75	-12.95	10	10	3.294
Compact letter display										Compact letter display
HomTEV D13	A									HomTEV D13	A
HomTEV D6	B									GFP	B
GFP	C									HomTEV D6	B

## Sheet: Fig. 6f
Cx43 (P0/P2)	GFP	HomTEV D6	HomTEV D13					Cx43/GAPDH	GFP	HomTEV D6	HomTEV D13
	0.465995	0.793522	3.41012						2.95889	3.76708	4.98794
	0.296343	0.812707	2.139						2.29764	2.83861	1.91727
	0.270679	0.125461	0.772378						2.89035	1.07414	1.48534
	0.093705	0.114934	0.933978						1.24396	1.32388	2.04879
	0.077458	0.28055	1.17932						1.03048	1.81295	1.34122
	0.069911		1.1446						1.70109		1.12319
	0.083569		0.161899						1.11544		0.702625
	0.108652		1.13413						0.919984		7.49576
	0.27371		0.229512						1.46631		8.62267
Test for normal distribution
Kolmogorov-Smirnov test
KS distance	0.284	0.2601	0.2995
P value	0.035	>0.1000	0.0194
Passed normality test (alpha=0.05)?	No	Yes	No
P value summary	*	ns	*
Number of values	9	5	9
Statistical significance
Kruskal-Wallis test - Multiple comparisons
Kruskal-Wallis test
Number of families	1
Number of comparisons per family	3
Alpha	0.05
Dunn's multiple comparisons test	Mean rank diff.	Significant?	Summary	Adjusted P Value
GFP vs. HomTEV D6	-4.6	No	ns	0.67	A-B
GFP vs. HomTEV D13	-10.22	Yes	**	0.004	A-C
HomTEV D6 vs. HomTEV D13	-5.622	No	ns	0.41	B-C
Test details	Mean rank 1	Mean rank 2	Mean rank diff.	n1	n2	Z
GFP vs. HomTEV D6	7	11.6	-4.6	9	5	1.216
GFP vs. HomTEV D13	7	17.22	-10.22	9	9	3.197
HomTEV D6 vs. HomTEV D13	11.6	17.22	-5.622	5	9	1.486
Compact letter display
HomTEV D13	A
HomTEV D6	A B
GFP	B

## Sheet: Fig. 6g
Intracell. Itgα5β1 (% total)	GFP	HomTEV D6	HomTEV D13
	92.6846	55.3484	71.9738
	94.7726	43.904	70.7322
	94.3872	51.3758	53.818
	93.5476	79.5875	43.2216
	89.8303	58.2548	67.2804
	87.046	61.0216	60.7623
	82.9613	66.1768	55.8486
	95.2008	69.3145	51.4083
	82.0442	77.4423	51.1638
	84.1971	69.8203	60.7606
	88.6982		66.9672
	88.7215		55.6131
			58.0501
			51.7405
Test for normal distribution
Kolmogorov-Smirnov test	GFP	HomTEV D6	HomTEV D13
KS distance	0.1664	0.1038	0.1291
P value	>0.1000	>0.1000	>0.1000
Passed normality test (alpha=0.05)?	Yes	Yes	Yes
P value summary	ns	ns	ns
Number of values	12	10	14
Statistical significance
ANOVA - Multiple comparisons
Number of families	1
Number of comparisons per family	3
Alpha	0.05
Tukey's multiple comparisons test	Mean diff.	95,00% CI of diff.	Below threshold?	Summary	Adjusted P Value
GFP vs. HomTEV D6	26.28	17.47 to 35.09	Yes	****	6.23916e-08	A-B
GFP vs. HomTEV D13	30.98	22.89 to 39.08	Yes	****	2.25944e-10	A-C
HomTEV D6 vs. HomTEV D13	4.7	-3.818 to 13.22	No	ns	0.37631	B-C
Test details	Mean 1	Mean 2	Mean diff.	SE of diff.	n1	n2	q	DF
GFP vs. HomTEV D6	89.51	63.22	26.28	3.59	12	10	10.35	33
GFP vs. HomTEV D13	89.51	58.52	30.98	3.298	12	14	13.28	33
HomTEV D6 vs. HomTEV D13	63.22	58.52	4.7	3.472	10	14	1.915	33
Compact letter display
GFP	A
HomTEV D6	B
HomTEV D13	B

## Sheet: Fig. 6h
Itgα5β1/GAPDH	GFP	HomTEV D6	HomTEV D13
	0.210042	1.96942	0.554691
	0.327433	0.515403	1.04804
	0.395015	1.03021	0.829809
	0.126519	0.706422	0.619779
		0.694357	0.703031
			1.68757
Test for normal distribution
Shapiro-Wilk test
W	0.9684	0.8105	0.8369
P value	0.8313	0.0984	0.1228
Passed normality test (alpha=0.05)?	Yes	Yes	Yes
P value summary	ns	ns	ns
Number of values	4	5	6
Statistical significance
Brown-Forsythe ANOVA test
Number of families	1
Number of comparisons per family	3
Alpha	0.05
Dunnett's T3 multiple comparisons test	Mean diff.	95,00% CI of diff.	Below threshold?	Summary	Adjusted P Value
GFP vs. HomTEV D6	-0.7184	-1.718 to 0.2813	No	ns	0.131841	A-B
GFP vs. HomTEV D13	-0.6424	-1.223 to -0.06219	Yes	*	0.0330734	A-C
HomTEV D6 vs. HomTEV D13	0.07601	-0.8763 to 1.028	No	ns	0.992208	B-C
Test details	Mean 1	Mean 2	Mean diff.	SE of diff.	n1	n2	t	DF
GFP vs. HomTEV D6	0.2648	0.9832	-0.7184	0.267	4	5	2.691	4.418
GFP vs. HomTEV D13	0.2648	0.9072	-0.6424	0.1817	4	6	3.535	6.139
HomTEV D6 vs. HomTEV D13	0.9832	0.9072	0.07601	0.3117	5	6	0.2439	7.154
