# Supplementary material for: Selective titin cleavage disrupts cardiac mechanical homeostasis to drive heart failure and fibrosis
Source: Nat Cardiovasc Res. 2026 Jun 16;5(6):572–87. doi: 10.1038/s44161-026-00829-z (PMC13271893; doi:10.1038/s44161-026-00829-z)
Supplement: Supplementary file 15 — Statistical source data. [file 44161_2026_829_MOESM15_ESM.xlsx]

## Sheet: Fig. S1a
GFP:GAPDH	D6 LV	D10 LV	LV	LA	Liver	Dia.	Psoas	Gastroc.	Soleus	Spleen	Kidney	Intestine	Stomach		Error
	0.1535	2.13881	1.4723	0.450508	0.149642	0.032312	0.005273	0	0.039429	0.0012	0.0006	0.0005	0.0002		Mean and Error SEM
	0.2772		1.1334		0.0304
	0.239361		0.8936
			0.7705
			0.95269

## Sheet: Fig. S1d
Cronos (a.u.)	GFP LA	TEV LA	GFP RA	TEV RA		Error
	18.227	6.884	29.924	2.555		Mean and Error SEM
	181.558	22.912	58.956	0.848
	124.666	4.555	105.52	7.848
	103.084	7.198
Test for normal distribution
Shapiro-Wilk test	GFP D6	TEV D6	GFP D13	TEV D13
W	0.9839	0.7523	0.9771	0.9196
P value	0.9244	0.0406	0.7096	0.4508
Passed normality test (alpha=0.05)?	Yes	No	Yes	Yes
P value summary	ns	*	ns	ns
Number of values	4	4	3	3
Statistical significance
Table Analyzed		Table Analyzed
Column B	TEV LA	Column D	TEV RA
vs.	vs.	vs.	vs.
Column A	GFP LA	Column C	GFP RA
Mann Whitney test		Unpaired t test
P value	0.0286	P value	0.046
Exact or approximate P value?	Exact	P value summary	*
P value summary	*	Significantly different (P < 0.05)?	Yes
Significantly different (P < 0.05)?	Yes	One- or two-tailed P value?	Two-tailed
One- or two-tailed P value?	Two-tailed	t, df	t=2.858, df=4
Sum of ranks in column A,B	26 , 10
Mann-Whitney U	0	How big is the difference?
		Mean of column C	65.47
Difference between medians		Mean of column D	3.75
Median of column A	113.9, n=4	Difference between means (D - C) ± SEM	-61.72 ± 21.60
Median of column B	7.041, n=4	95% confidence interval	-121.7 to -1.755
Difference: Actual	-106.8	R squared (eta squared)	0.6712
Difference: Hodges-Lehmann	-100.1
		F test to compare variances
		F, DFn, Dfd	104.0, 2, 2
		P value	0.019
		P value summary	*
		Significantly different (P < 0.05)?	Yes

## Sheet: Fig. S1f
Sarcomere count (M-bands/µm²)	GFP D6	TEV D6	GFP D13	TEV D13
	0.367341	0.379249	0.424156	0.287228
	0.364981	0.349508	0.338036	0.28685
	0.391181	0.36812	0.401095	0.283121
	0.397259	0.357297	0.392645	0.293507
	0.383947	0.357545	0.418314	0.308295
	0.403869	0.340137	0.37277	0.294451
	0.400599	0.368084	0.397177	0.307056
	0.386472	0.34998	0.410548	0.274411
	0.403892	0.350476	0.383699	0.271402
	0.410985	0.343335	0.399336	0.290403
Test for normal distribution
Shapiro-Wilk test	GFP D6	TEV D6	GFP D13	TEV D13
W	0.9196	0.9432	0.9147	0.9496
P value	0.3535	0.5892	0.3145	0.6637
Passed normality test (alpha=0.05)?	Yes	Yes	Yes	Yes
P value summary	ns	ns	ns	ns
Number of values	10	10	10	10
Statistical significance
Table Analyzed
Column B	TEV D6		TEV D13
vs.	vs.		vs.
Column A	GFP D6		GFP D13
Unpaired t test
P value	2.92978e-05		5.61e-10
P value summary	****		****
Significantly different (P < 0.05)?	Yes		Yes
One- or two-tailed P value?	Two-tailed		Two-tailed
t, df	t=5.540, df=18		t=11.92, df=18
How big is the difference?
Mean of column A	0.3911		0.3938
Mean of column B	0.3564		0.2897
Difference between means (B - A) ± SEM	-0.03468 ± 0.006260		-0.1041 ± 0.008733
95% confidence interval	-0.04783 to -0.02153		-0.1225 to -0.08576
R squared (eta squared)	0.6303		0.8876
F test to compare variances
F, DFn, Dfd	1.599, 9, 9		4.237, 9, 9
P value	0.495523		0.0426735
P value summary	ns		*
Significantly different (P < 0.05)?	No		Yes
Data analyzed
Sample size, column A	10		10
Sample size, column B	10		10
