# Supplementary material for: Selective titin cleavage disrupts cardiac mechanical homeostasis to drive heart failure and fibrosis
Source: Nat Cardiovasc Res. 2026 Jun 16;5(6):572–87. doi: 10.1038/s44161-026-00829-z (PMC13271893; doi:10.1038/s44161-026-00829-z)
Supplement: Supplementary file 16 — Statistical source data. [file 44161_2026_829_MOESM16_ESM.xlsx]

## Sheet: Fig. S2a
LVEDV (µl)	HomTEV D6	HomTEV D13				LVESV (µl)	HomTEV D6	HomTEV D13
	35.214	34.579					12.323	16.22
	20.835	20.133					4.08	4.832
	29.763	28.994					6.153	7.559
	25.768	19.481					9.212	11.053
	37.691						12.224
	14.18						2.859
	19.312	18.026					3.947	6.471
	18.026	17.056					4.648	8.144
	18.66	20.484					4.063	8.01
	31.285	25.433					9.782	9.665
	34.496	28.594					13.544	11.169
	35.182	36					10.786	17.758
	43.19	38.324					13.344	17.006
Test for normal distribution						Test for normal distribution
Shapiro-Wilk test	HomTEV D6	HomTEV D13				Shapiro-Wilk test	HomTEV D6	HomTEV D13
W	0.9413	0.9022				W	0.8764	0.902
P value	0.4742	0.1967				P value	0.0638	0.1955
Passed normality test (alpha=0.05)?	Yes	Yes				Passed normality test (alpha=0.05)?	Yes	Yes
P value summary	ns	ns				P value summary	ns	ns
Number of values	13	11				Number of values	13	11
Statistical significance						Statistical significance
Table Analyzed						Table Analyzed
Column D	HomTEV D13					Column D
vs.	vs.					vs.	HomTEV D13
Column B	HomTEV D6					Column B	vs.
							HomTEV D6
Paired t test						Paired t test
P value	0.0292					P value
P value summary	*					P value summary	0.0101
Significantly different (P < 0.05)?	Yes					Significantly different (P < 0.05)?	*
One- or two-tailed P value?	Two-tailed					One- or two-tailed P value?	Yes
t, df	t=2.543, df=10					t, df	Two-tailed
Number of pairs	11					Number of pairs	t=3.162, df=10
							11
How big is the difference?						How big is the difference?
Mean of differences (D - B)	-2.239					Mean of differences (D - B)	2.364
SD of differences	2.919					SD of differences	2.48
SEM of differences	0.8802					SEM of differences	0.7476
95% confidence interval	-4.200 to -0.2776					95% confidence interval	0.6983 to 4.030
R squared (partial eta squared)	0.3928					R squared (partial eta squared)	0.5
How effective was the pairing?						How effective was the pairing?
Correlation coefficient (r)	0.9381					Correlation coefficient (r)	0.8309
P value (one tailed)	<0.0001					P value (one tailed)	0.0008
P value summary	****					P value summary	***
Was the pairing significantly effective?	Yes					Was the pairing significantly effective?	Yes

## Sheet: Fig. S2b
IVSd (mm)	HomTEV D6	HomTEV D13				IVSs (mm)	HomTEV D6	HomTEV D13
	1.143	1.013					1.542	1.306
	1.422	1.221					1.786	1.565
	0.814	0.914					1.445	1.214
	1.019	0.934					1.309	1.214
	1.005						1.555
	1.118						1.296
	1.026	1.144					1.519	1.292
	1.23	0.989					1.306	1.168
	0.901	0.88					1.19	1.095
	0.86	0.706					1.378	0.887
	0.78	0.832					0.853	1.125
	0.699	0.841					1.144	1.233
	0.872	0.911					1.22	1.066
Test for normal distribution						Test for normal distribution
Shapiro-Wilk test	HomTEV D6	HomTEV D13				Shapiro-Wilk test	HomTEV D6	HomTEV D13
W	0.9642	0.9578				W	0.9732	0.9482
P value	0.8171	0.7435				P value	0.9294	0.6206
Passed normality test (alpha=0.05)?	Yes	Yes				Passed normality test (alpha=0.05)?	Yes	Yes
P value summary	ns	ns				P value summary	ns	ns
Number of values	13	11				Number of values	13	11
Statistical significance						Statistical significance
Table Analyzed						Table Analyzed
Column D	HomTEV D13					Column D	HomTEV D13
vs.	vs.					vs.	vs.
Column B	HomTEV D6					Column B	HomTEV D6
Paired t test						Paired t test
P value	0.4143					P value	0.0401
P value summary	ns					P value summary	*
Significantly different (P < 0.05)?	No					Significantly different (P < 0.05)?	Yes
One- or two-tailed P value?	Two-tailed					One- or two-tailed P value?	Two-tailed
t, df	t=0.8518, df=10					t, df	t=2.358, df=10
Number of pairs	11					Number of pairs	11
How big is the difference?						How big is the difference?
Mean of differences (D - B)	-0.03464					Mean of differences (D - B)	-0.1388
SD of differences	0.1349					SD of differences	0.1953
SEM of differences	0.04066					SEM of differences	0.05887
95% confidence interval	-0.1252 to 0.05597					95% confidence interval	-0.2700 to -0.007644
R squared (partial eta squared)	0.06765					R squared (partial eta squared)	0.3573
How effective was the pairing?						How effective was the pairing?
Correlation coefficient (r)	0.7906					Correlation coefficient (r)	0.6086
P value (one tailed)	0.0019					P value (one tailed)	0.0235
P value summary	**					P value summary	*
Was the pairing significantly effective?	Yes					Was the pairing significantly effective?	Yes

## Sheet: Fig. S2c
ODd (mm)	HomTEV D6	HomTEV D13				ODs (mm)	HomTEV D6	HomTEV D13
	7.736	7.095					6.66	6.159
	7.209	6.933					6.836	6.35
	7.362	7.494					6.183	6.234
	6.476	7.282					6.459	7.01
	8.631						6.603
	6.876						6.128
	6.495	6.73					5.889	6.357
	6.919	6.798					6.363	7.141
	7.065	7.351					6.328	6.309
	6.789	6.791					5.955	6.711
	8.048	6.653					7.184	5.924
	7.03	6.725					6.346	5.862
	7.598	6.997					6.466	6.356
Test for normal distribution						Test for normal distribution
Shapiro-Wilk test	HomTEV D6	HomTEV D13				Shapiro-Wilk test	HomTEV D6	HomTEV D13
W	0.9357	0.9127				W	0.9679	0.9137
P value	0.4033	0.2627				P value	0.8681	0.2699
Passed normality test (alpha=0.05)?	Yes	Yes				Passed normality test (alpha=0.05)?	Yes	Yes
P value summary	ns	ns				P value summary	ns	ns
Number of values	13	11				Number of values	13	11
Statistical significance						Statistical significance
Table Analyzed						Table Analyzed
						Column D	HomTEV D13
Column D	HomTEV D13					vs.	vs.
vs.	vs.					Column B	HomTEV D6
Column B	HomTEV D6
						Paired t test
Paired t test						P value	0.9055
P value	0.3534					P value summary	ns
P value summary	ns					Significantly different (P < 0.05)?	No
Significantly different (P < 0.05)?	No					One- or two-tailed P value?	Two-tailed
One- or two-tailed P value?	Two-tailed					t, df	t=0.1218, df=10
t, df	t=0.9732, df=10					Number of pairs	11
Number of pairs	11
						How big is the difference?
How big is the difference?						Mean of differences (D - B)	-0.02327
Mean of differences (D - B)	-0.1707					SD of differences	0.6338
SD of differences	0.5818					SEM of differences	0.1911
SEM of differences	0.1754					95% confidence interval	-0.4491 to 0.4026
95% confidence interval	-0.5616 to 0.2202					R squared (partial eta squared)	0.001481
R squared (partial eta squared)	0.08651
						How effective was the pairing?
How effective was the pairing?						Correlation coefficient (r)	-0.3299
Correlation coefficient (r)	-0.03054					P value (one tailed)	0.1609
P value (one tailed)	0.4645					P value summary	ns
P value summary	ns					Was the pairing significantly effective?	No
Was the pairing significantly effective?	No

## Sheet: Fig. S2d
Strain	HomTEV D6	HomTEV D13
	-0.256245	-0.225096
	-0.395241	-0.243693
	-0.363968	-0.298841
	-0.365683	-0.259206
	-0.334252
	-0.319634	-0.303371
	-0.307281	-0.236553
	-0.310244	-0.288465
	-0.265614	-0.26814
	-0.384598	-0.280679
	-0.384621
	-0.309199	-0.276858
	-0.347176	-0.286909
Test for normal distribution
Shapiro-Wilk test	HomTEV D6	HomTEV D13
W	0.9433	0.9449
P value	0.5007	0.5796
Passed normality test (alpha=0.05)?	Yes	Yes
P value summary	ns	ns
Number of values	13	11
Statistical significance
Table Analyzed
Column D	HomTEV D13
vs.	vs.
Column B	HomTEV D6
Paired t test
P value	0.0016
P value summary	**
Significantly different (P < 0.05)?	Yes
One- or two-tailed P value?	Two-tailed
t, df	t=4.274, df=10
Number of pairs	11
How big is the difference?
Mean of differences (D - B)	0.05973
SD of differences	0.04636
SEM of differences	0.01398
95% confidence interval	0.02859 to 0.09088
R squared (partial eta squared)	0.6462
How effective was the pairing?
Correlation coefficient (r)	0.2609
P value (one tailed)	0.2192
P value summary	ns
Was the pairing significantly effective?	No

## Sheet: Fig. S2e
LVEF (%)	HomTEV D6	HomTEV D13
	65.005	53.093
	80.418	76
	76.122	61.198
	69.049	61.878
	67.568
	79.838
	79.562	64.102
	74.215	52.251
	78.226	60.896
	69.342	50.672
	68.733	61.998
	60.737	60.939
	69.127	55.626
Test for normal distribution
Shapiro-Wilk test	HomTEV D6	HomTEV D13
W	0.9227	0.8906
P value	0.2724	0.1413
Passed normality test (alpha=0.05)?	Yes	Yes
P value summary	ns	ns
Number of values	13	11
Statistical significance
Table Analyzed
Column B	HomTEV D13
vs.	vs.
Column A	HomTEV D6
Paired t test
P value	0.000148612
P value summary	***
Significantly different (P < 0.05)?	Yes
One- or two-tailed P value?	Two-tailed
t, df	t=5.912, df=10
Number of pairs	11
How large is the effect?
Mean of differences (B - A)	-11.99
SD of differences	6.726
SEM of differences	2.028
95% confidence interval	-16.51 to -7.471
R squared (partial eta squared)	0.7775
How effective was the pairing?
Correlation coefficient (r)	0.4982
P value (one tailed)	0.0594106
P value summary	ns
Was the pairing significantly effective?	No

## Sheet: Fig. S2f
SV (µl)	HomTEV D6	HomTEV D13
	22.891	18.359
	16.755	15.301
	19.615	11.922
	20.551	17.941
	25.467
	11.321
	15.365	11.555
	13.378	8.912
	14.597	12.474
	24.396	18.242
	21.503	15.768
	20.952	17.425
	29.856	21.318
Test for normal distribution
Shapiro-Wilk test	HomTEV D6	HomTEV D13
W	0.9798	0.9544
P value	0.9785	0.7008
Passed normality test (alpha=0.05)?	Yes	Yes
P value summary	ns	ns
Number of values	13	11
Statistical significance
Table Analyzed
Column D	HomTEV D13
vs.	vs.
Column B	HomTEV D6
Paired t test
P value	4.79888e-05
P value summary	****
Significantly different (P < 0.05)?	Yes
One- or two-tailed P value?	Two-tailed
t, df	t=6.790, df=10
Number of pairs	11
How big is the difference?
Mean of differences (D - B)	-4.604
SD of differences	2.249
SEM of differences	0.678
95% confidence interval	-6.115 to -3.093
R squared (partial eta squared)	0.8218
How effective was the pairing?
Correlation coefficient (r)	0.893
P value (one tailed)	0.00010732
P value summary	***
Was the pairing significantly effective?	Yes

## Sheet: Fig. S2g
CO (ml/min)	HomTEV D6	HomTEV D13
	11.812	10.386
	8.193	7.982
	10.242	5.8
	10.408	8.866
	10.782
	4.532
	6.679	5.292
	6.673	4.62
	7.362	6.449
	14.243	10.562
	11.558	7.926
	11.574	9.016
	15.738	10.187
Test for normal distribution
Shapiro-Wilk test	HomTEV D6	HomTEV D13
W	0.9686	0.927
P value	0.8771	0.3816
Passed normality test (alpha=0.05)?	Yes	Yes
P value summary	ns	ns
Number of values	13	11
Statistical significance
Table Analyzed
Column D	HomTEV D13
vs.	vs.
Column B	HomTEV D6
Paired t test
P value	0.000518267
P value summary	***
Significantly different (P < 0.05)?	Yes
One- or two-tailed P value?	Two-tailed
t, df	t=5.025, df=10
Number of pairs	11
How big is the difference?
Mean of differences (D - B)	-2.491
SD of differences	1.644
SEM of differences	0.4957
95% confidence interval	-3.595 to -1.386
R squared (partial eta squared)	0.7163
How effective was the pairing?
Correlation coefficient (r)	0.8482
P value (one tailed)	0.000484204
P value summary	***
Was the pairing significantly effective?	Yes

## Sheet: Fig. S2h
LVEDV (µl)	HomTEV male								HomTEV female						LVESV (µl)	HomTEV male								HomTEV female
D6	20.835	29.763	25.768	37.691	31.285	34.496	35.182	43.19	35.214	14.18	19.312	18.026	18.66		D6	4.08	6.153	9.212	12.224	9.782	13.544	10.786	13.344	12.323	2.859	3.947	4.648	4.063
D13	20.133	28.994	19.481		25.433	28.594	36	38.324	34.579		18.026	17.056	20.484		D13	4.832	7.559	11.053		9.665	11.169	17.758	17.006	16.22		6.471	8.144	8.01
Mixed-effects model (REML)	Matching: Stacked														Mixed-effects model (REML)	Matching: Stacked
Assume sphericity?	Yes														Assume sphericity?	Yes
Alpha	0.05														Alpha	0.05
Fixed effects (type III)	P value	P value summary	Statistically significant (P < 0.05)?	F (DFn, DFd)											Fixed effects (type III)	P value	P value summary	Statistically significant (P < 0.05)?	F (DFn, DFd)
Time	0.0552	ns	No	F (1, 9) = 4.846											Time	0.0069	**	Yes	F (1, 9) = 12.11
Column Factor	0.043	*	Yes	F (1, 11) = 5.230											Column Factor	0.1525	ns	No	F (1, 11) = 2.363
Time x Column Factor	0.0762	ns	No	F (1, 9) = 4.010											Time x Column Factor	0.2364	ns	No	F (1, 9) = 1.610
Random effects	SD	Variance													Random effects	SD	Variance
Mouse	7.203	51.88													Mouse	3.601	12.97
Residual	1.837	3.373													Residual	1.721	2.96
Was the matching effective?															Was the matching effective?
Chi-square, df	19.48, 1														Chi-square, df	10.46, 1
P value	<0.0001														P value	0.0012
P value summary	****														P value summary	**
Is there significant matching (P < 0.05)?	Yes														Is there significant matching (P < 0.05)?	Yes
Difference between row means															Difference between row means
Predicted mean of D6	26.68														Predicted mean of D6	7.729
Predicted mean of D13	24.89														Predicted mean of D13	10.36
Difference between predicted means	1.787														Difference between predicted means	-2.632
SE of difference	0.8118														SE of difference	0.7564
95% CI of difference	-0.04930 to 3.624														95% CI of difference	-4.343 to -0.9211
Difference between column means															Difference between column means
Predicted mean of HomTEV male	30.57														Predicted mean of HomTEV male	10.73
Predicted mean of HomTEV female	21														Predicted mean of HomTEV female	7.364
Difference between predicted means	9.572														Difference between predicted means	3.363
SE of difference	4.186														SE of difference	2.188
95% CI of difference	0.3594 to 18.78														95% CI of difference	-1.453 to 8.179
Interaction CI															Interaction CI
Mean diff, A1 - B1	11.2														Mean diff, A1 - B1	4.323
Mean diff, A2 - B2	7.946														Mean diff, A2 - B2	2.403
(A1 -B1) - (A2 - B2)	3.251														(A1 -B1) - (A2 - B2)	1.919
95% CI of difference	-0.4215 to 6.924														95% CI of difference	-1.503 to 5.342
(B1 - A1) - (B2 - A2)	-3.251														(B1 - A1) - (B2 - A2)	-1.919
95% CI of difference	-6.924 to 0.4215														95% CI of difference	-5.342 to 1.503
Data summary															Data summary
Number of columns (Sex)	2														Number of columns (Sex)	2
Number of rows (Time)	2														Number of rows (Time)	2
Number of subjects (Mouse)	13														Number of subjects (Mouse)	13
Number of missing values	2														Number of missing values	2
Multiple comparisons															Multiple comparisons
Compare each cell mean with the other cell mean in that row															Compare each cell mean with the other cell mean in that row
Number of families	1														Number of families	1
Number of comparisons per family	2														Number of comparisons per family	2
Alpha	0.05														Alpha	0.05
Šídák's multiple comparisons test	Predicted (LS) Mean diff.	95,00% CI of diff.	Below threshold?	Summary	Adjusted P Value										Šídák's multiple comparisons test	Predicted (LS) Mean diff.	95,00% CI of diff.	Below threshold?	Summary	Adjusted P Value
HomTEV male - HomTEV female															HomTEV male - HomTEV female
D6	11.2	0.9552 to 21.44	Yes	*	0.031										D6	4.323	-1.177 to 9.822	No	ns	0.1388
D13	7.946	-2.422 to 18.31	No	ns	0.1514										D13	2.403	-3.287 to 8.093	No	ns	0.5369
Test details	Predicted (LS) Mean 1	Predicted (LS) Mean 2	Predicted (LS) Mean diff.	SE of diff.	N1	N2	t	DF							Test details	Predicted (LS) Mean 1	Predicted (LS) Mean 2	Predicted (LS) Mean diff.	SE of diff.	N1	N2	t	DF
HomTEV male - HomTEV female															HomTEV male - HomTEV female
D6	32.28	21.08	11.2	4.238	8	5	2.642	20							D6	9.891	5.568	4.323	2.275	8	5	1.9	20
D13	28.86	20.92	7.946	4.29	7	4	1.852	20							D13	11.56	9.16	2.403	2.354	7	4	1.021	20

## Sheet: Fig. S2i
IVSd (mm)	HomTEV male								HomTEV female						IVSs (mm)	HomTEV male								HomTEV female
D6	1.422	0.814	1.019	1.005	0.86	0.78	0.699	0.872	1.143	1.118	1.026	1.23	0.901		D6	1.786	1.445	1.309	1.555	1.378	0.853	1.144	1.22	1.542	1.296	1.519	1.306	1.19
D13	1.221	0.914	0.934		0.706	0.832	0.841	0.911	1.013		1.144	0.989	0.88		D13	1.565	1.214	1.214		0.887	1.125	1.233	1.066	1.306		1.292	1.168	1.095
Mixed-effects model (REML)	Matching: Stacked														Mixed-effects model (REML)	Matching: Stacked
Assume sphericity?	Yes														Assume sphericity?	Yes
Alpha	0.05														Alpha	0.05
Fixed effects (type III)	P value	P value summary	Statistically significant (P < 0.05)?	F (DFn, DFd)											Fixed effects (type III)	P value	P value summary	Statistically significant (P < 0.05)?	F (DFn, DFd)
Time	0.3165	ns	No	F (1, 9) = 1.125											Time	0.0398	*	Yes	F (1, 9) = 5.769
Column Factor	0.1985	ns	No	F (1, 11) = 1.872											Column Factor	0.8747	ns	No	F (1, 11) = 0.02607
Time x Column Factor	0.5494	ns	No	F (1, 9) = 0.3867											Time x Column Factor	0.7958	ns	No	F (1, 9) = 0.07105
Random effects	SD	Variance													Random effects	SD	Variance
Mouse	0.1396	0.01949													Mouse	0.1597	0.02552
Residual	0.09699	0.009407													Residual	0.1429	0.02042
Was the matching effective?															Was the matching effective?
Chi-square, df	6.241, 1														Chi-square, df	3.523, 1
P value	0.0125														P value	0.0605
P value summary	*														P value summary	ns
Is there significant matching (P < 0.05)?	Yes														Is there significant matching (P < 0.05)?	No
Difference between row means															Difference between row means
Predicted mean of D6	1.009														Predicted mean of D6	1.353
Predicted mean of D13	0.9638														Predicted mean of D13	1.204
Difference between predicted means	0.04495														Difference between predicted means	0.1492
SE of difference	0.04238														SE of difference	0.0621
95% CI of difference	-0.05092 to 0.1408														95% CI of difference	0.008677 to 0.2896
Difference between column means															Difference between column means
Predicted mean of HomTEV male	0.9246														Predicted mean of HomTEV male	1.27
Predicted mean of HomTEV female	1.048														Predicted mean of HomTEV female	1.288
Difference between predicted means	-0.1234														Difference between predicted means	-0.0178
SE of difference	0.09016														SE of difference	0.1102
95% CI of difference	-0.3218 to 0.07508														95% CI of difference	-0.2604 to 0.2248
Interaction CI															Interaction CI
Mean diff, A1 - B1	-0.1497														Mean diff, A1 - B1	-0.03435
Mean diff, A2 - B2	-0.09702														Mean diff, A2 - B2	-0.001245
(A1 -B1) - (A2 - B2)	-0.05271														(A1 -B1) - (A2 - B2)	-0.03311
95% CI of difference	-0.2444 to 0.1390														95% CI of difference	-0.3141 to 0.2479
(B1 - A1) - (B2 - A2)	0.05271														(B1 - A1) - (B2 - A2)	0.03311
95% CI of difference	-0.1390 to 0.2444														95% CI of difference	-0.2479 to 0.3141
Data summary															Data summary
Number of columns (Sex)	2														Number of columns (Sex)	2
Number of rows (Time)	2														Number of rows (Time)	2
Number of subjects (Mouse)	13														Number of subjects (Mouse)	13
Number of missing values	2														Number of missing values	2
Multiple comparisons															Multiple comparisons
Compare each cell mean with the other cell mean in that row															Compare each cell mean with the other cell mean in that row
Number of families	1														Number of families	1
Number of comparisons per family	2														Number of comparisons per family	2
Alpha	0.05														Alpha	0.05
Šídák's multiple comparisons test	Predicted (LS) Mean diff.	95,00% CI of diff.	Below threshold?	Summary	Adjusted P Value										Šídák's multiple comparisons test	Predicted (LS) Mean diff.	95,00% CI of diff.	Below threshold?	Summary	Adjusted P Value
HomTEV male - HomTEV female															HomTEV male - HomTEV female
D6	-0.1497	-0.3840 to 0.08451	No	ns	0.257										D6	-0.03435	-0.3297 to 0.2610	No	ns	0.9523
D13	-0.09702	-0.3442 to 0.1502	No	ns	0.5829										D13	-0.001245	-0.3172 to 0.3147	No	ns	>0.9999
Test details	Predicted (LS) Mean 1	Predicted (LS) Mean 2	Predicted (LS) Mean diff.	SE of diff.	N1	N2	t	DF							Test details	Predicted (LS) Mean 1	Predicted (LS) Mean 2	Predicted (LS) Mean diff.	SE of diff.	N1	N2	t	DF
HomTEV male - HomTEV female															HomTEV male - HomTEV female
D6	0.9339	1.084	-0.1497	0.09691	8	5	1.545	20							D6	1.336	1.371	-0.03435	0.1222	8	5	0.2811	20
D13	0.9153	1.012	-0.09702	0.1023	7	4	0.9486	20							D13	1.204	1.205	-0.001245	0.1307	7	4	0.009523	20

## Sheet: Fig. S2j
ODd (mm)	HomTEV male								HomTEV female						ODs (mm)	HomTEV male								HomTEV female
D6	7.209	7.362	6.476	8.631	6.789	8.048	7.03	7.598	7.736	6.876	6.495	6.919	7.065		D6	6.836	6.183	6.459	6.603	5.955	7.184	6.346	6.466	6.66	6.128	5.889	6.363	6.328
D13	6.933	7.494	7.282		6.791	6.653	6.725	6.997	7.095		6.73	6.798	7.351		D13	6.35	6.234	7.01		6.711	5.924	5.862	6.356	6.159		6.357	7.141	6.309
Mixed-effects model (REML)	Matching: Stacked														Mixed-effects model (REML)	Matching: Stacked
Assume sphericity?	Yes														Assume sphericity?	Yes
Alpha	0.05														Alpha	0.05
Fixed effects (type III)	P value	P value summary	Statistically significant (P < 0.05)?	F (DFn, DFd)											Fixed effects (type III)	P value	P value summary	Statistically significant (P < 0.05)?	F (DFn, DFd)
Time	0.3167	ns	No	F (1, 20) = 1.055											Time	0.8467	ns	No	F (1, 20) = 0.03834
Column Factor	0.4017	ns	No	F (1, 20) = 0.7343											Column Factor	0.7877	ns	No	F (1, 20) = 0.07449
Time x Column Factor	0.3734	ns	No	F (1, 20) = 0.8290											Time x Column Factor	0.2643	ns	No	F (1, 20) = 1.319
Random effects	SD	Variance													Random effects	SD	Variance
Mouse	0	0													Mouse	0	0
Residual	0.5004	0.2504													Residual	0.3826	0.1464
Was the matching effective?															Was the matching effective?
Chi-square, df															Chi-square, df
P value															P value
P value summary															P value summary
Is there significant matching (P < 0.05)?	No														Is there significant matching (P < 0.05)?	No
Difference between row means															Difference between row means
Predicted mean of D6	7.206														Predicted mean of D6	6.389
Predicted mean of D13	6.988														Predicted mean of D13	6.421
Difference between predicted means	0.2177														Difference between predicted means	-0.03174
SE of difference	0.212														SE of difference	0.1621
95% CI of difference	-0.2245 to 0.6599														95% CI of difference	-0.3698 to 0.3064
Difference between column means															Difference between column means
Predicted mean of HomTEV male	7.188														Predicted mean of HomTEV male	6.427
Predicted mean of HomTEV female	7.006														Predicted mean of HomTEV female	6.383
Difference between predicted means	0.1817														Difference between predicted means	0.04424
SE of difference	0.212														SE of difference	0.1621
95% CI of difference	-0.2606 to 0.6239														95% CI of difference	-0.2939 to 0.3823
Interaction CI															Interaction CI
Mean diff, A1 - B1	0.3747														Mean diff, A1 - B1	0.2304
Mean diff, A2 - B2	-0.01136														Mean diff, A2 - B2	-0.1419
(A1 -B1) - (A2 - B2)	0.386														(A1 -B1) - (A2 - B2)	0.3723
95% CI of difference	-0.4984 to 1.270														95% CI of difference	-0.3038 to 1.049
(B1 - A1) - (B2 - A2)	-0.386														(B1 - A1) - (B2 - A2)	-0.3723
95% CI of difference	-1.270 to 0.4984														95% CI of difference	-1.049 to 0.3038
Data summary															Data summary
Number of columns (Sex)	2														Number of columns (Sex)	2
Number of rows (Time)	2														Number of rows (Time)	2
Number of subjects (Mouse)	13														Number of subjects (Mouse)	13
Number of missing values	2														Number of missing values	2
Multiple comparisons															Multiple comparisons
Compare each cell mean with the other cell mean in that row															Compare each cell mean with the other cell mean in that row
Number of families	1														Number of families	1
Number of comparisons per family	2														Number of comparisons per family	2
Alpha	0.05														Alpha	0.05
Šídák's multiple comparisons test	Predicted (LS) Mean diff.	95,00% CI of diff.	Below threshold?	Summary	Adjusted P Value										Šídák's multiple comparisons test	Predicted (LS) Mean diff.	95,00% CI of diff.	Below threshold?	Summary	Adjusted P Value
HomTEV male - HomTEV female															HomTEV male - HomTEV female
D6	0.3747	-0.3149 to 1.064	No	ns	0.3663										D6	0.2304	-0.2968 to 0.7576	No	ns	0.5148
D13	-0.01136	-0.7695 to 0.7468	No	ns	0.9992										D13	-0.1419	-0.7215 to 0.4377	No	ns	0.8069
Test details	Predicted (LS) Mean 1	Predicted (LS) Mean 2	Predicted (LS) Mean diff.	SE of diff.	N1	N2	t	DF							Test details	Predicted (LS) Mean 1	Predicted (LS) Mean 2	Predicted (LS) Mean diff.	SE of diff.	N1	N2	t	DF
HomTEV male - HomTEV female															HomTEV male - HomTEV female
D6	7.393	7.018	0.3747	0.2853	8	5	1.313	20							D6	6.504	6.274	0.2304	0.2181	8	5	1.056	20
D13	6.982	6.994	-0.01136	0.3137	7	4	0.03621	20							D13	6.35	6.492	-0.1419	0.2398	7	4	0.5919	20

[truncated: 3 more sheets: Fig. S2k, Fig. S2l, Fig. S2m]
