# Supplementary material for: Selective titin cleavage disrupts cardiac mechanical homeostasis to drive heart failure and fibrosis
Source: Nat Cardiovasc Res. 2026 Jun 16;5(6):572–87. doi: 10.1038/s44161-026-00829-z (PMC13271893; doi:10.1038/s44161-026-00829-z)
Supplement: Supplementary file 17 — Statistical source data. [file 44161_2026_829_MOESM17_ESM.xlsx]

## Sheet: Fig. S3b
LVEDV (µl)	HomGFP						HomTEV							LVESV (µl)	HomGFP						HomTEV
D0	78.08	50.08	46.78	56.52	64.92	62.76	58.47	56.71	63.88	56.92	59.05	64.97		D0	45.13	23.01	21.11	27.23	35.24	35.4	28.48	23.04	44.85	30.24	30.02	42.93
D3	65.32	70.65	42.09	72.15	54.56	62.39	92.38	55.75	67.59	63.57	70.78	76.65		D3	33.67	47.2	18.88	40.13	27.1	36.01	69.95	35.79	43.83	36.24	44.25	47.33
D6	86.46	52.23	66.23	73.3	79.21	55.79	41.22	28.54	40.06	27.06	23.34	30.97		D6	44.8	24.5	42.57	37.94	42.5	35.54	19.86	14.63	21.62	15.07	13.88	15.8
D10	52.13	69.37	46.03	77.92	53.37	76.85	52.33	43.01	43.94		22.72	33.64		D10	25.42	39.84	20.71	40.21	21.62	41.29	29.86	23.03	29.43		13.99	15.4
D13	78.6	88.79	76.48	73.54	64.87	70.47	52.33	64.77	51.5		28.66	42.19		D13	40.27	46.62	42.68	48.29	31.92	42.77	34.98	43.14	34.26		18.03	23.85
Mixed-effects model (REML)	Matching: Stacked													Mixed-effects model (REML)	Matching: Stacked
Assume sphericity?	No													Assume sphericity?	No
Alpha	0.05													Alpha	0.05
Fixed effects (type III)	P value	P value summary	Statistically significant (P < 0.05)?	F (DFn, DFd)	Geisser-Greenhouse's epsilon									Fixed effects (type III)	P value	P value summary	Statistically significant (P < 0.05)?	F (DFn, DFd)	Geisser-Greenhouse's epsilon
Time	0.00618754	**	Yes	F (2.675, 25.42) = 5.464	0.6689									Time	0.0089249	**	Yes	F (2.392, 22.73) = 5.402	0.5981
Group	0.00144035	**	Yes	F (1, 10) = 18.93										Group	0.06473	ns	No	F (1, 10) = 4.306
Time x Group	0.000106117	***	Yes	F (2.675, 25.42) = 11.29	0.6689									Time x Group	0.00254888	**	Yes	F (2.392, 22.73) = 7.181	0.5981
Random effects	SD	Variance												Random effects	SD	Variance
Mouse	4.195	17.6												Mouse	2.555	6.527
Residual	10.16	103.1												Residual	8.355	69.81
Was the matching effective?														Was the matching effective?
Chi-square, df	1.635, 1													Chi-square, df	0.5921, 1
P value	0.200992													P value	0.441606
P value summary	ns													P value summary	ns
Is there significant matching (P < 0.05)?	No													Is there significant matching (P < 0.05)?	No
Difference between column means														Difference between column means
Predicted mean of HomGFP	65.6													Predicted mean of HomGFP	35.32
Predicted mean of HomTEV	49.86													Predicted mean of HomTEV	29.81
Difference between predicted means	15.74													Difference between predicted means	5.507
SE of difference	3.616													SE of difference	2.654
95% CI of difference	7.679 to 23.79													95% CI of difference	-0.4062 to 11.42
Data summary														Data summary
Number of columns (Group)	2													Number of columns (Group)	2
Number of rows (Time)	5													Number of rows (Time)	5
Number of subjects (Mouse)	12													Number of subjects (Mouse)	12
Number of missing values	2													Number of missing values	2
Multiple comparisons														Multiple comparisons
Compare each cell mean with the other cell mean in that row														Compare each cell mean with the other cell mean in that row
Number of families	1													Number of families	1
Number of comparisons per family	5													Number of comparisons per family	5
Alpha	0.05													Alpha	0.05
Šídák's multiple comparisons test	Mean diff.	95,00% CI of diff.	Below threshold?	Summary	Adjusted P Value									Šídák's multiple comparisons test	Mean diff.	95,00% CI of diff.	Below threshold?	Summary	Adjusted P Value
HomGFP - HomTEV														HomGFP - HomTEV
D0	-0.1433	-18.09 to 17.81	No	ns	1									D0	-2.073	-18.26 to 14.11	No	ns	0.997328
D3	-9.927	-31.74 to 11.89	No	ns	0.630878									D3	-12.4	-33.22 to 8.418	No	ns	0.368323
D6	37.01	16.06 to 57.95	Yes	**	0.00193213									D6	21.17	9.542 to 32.79	Yes	**	0.00208196
D10	23.48	-1.033 to 48.00	No	ns	0.0619425									D10	9.173	-7.879 to 26.22	No	ns	0.458127
D13	27.57	2.821 to 52.32	Yes	*	0.0305843									D13	11.24	-7.064 to 29.54	No	ns	0.285971
Test details	Mean 1	Mean 2	Mean diff.	SE of diff.	N1	N2	t	DF						Test details	Mean 1	Mean 2	Mean diff.	SE of diff.	N1	N2	t	DF
HomGFP - HomTEV														HomGFP - HomTEV
D0	59.86	60	-0.1433	4.855	6	6	0.02952	5.974						D0	31.19	33.26	-2.073	5.123	6	6	0.4047	9.977
D3	61.19	71.12	-9.927	6.893	6	6	1.44	9.888						D3	33.83	46.23	-12.4	6.518	6	6	1.903	9.507
D6	68.87	31.87	37.01	6.2	6	6	5.969	7.709						D6	37.98	16.81	21.17	3.294	6	6	6.425	6.75
D10	62.61	39.13	23.48	7.574	6	5	3.101	9						D10	31.52	22.34	9.173	5.26	6	5	1.744	8.949
D13	75.46	47.89	27.57	6.854	6	5	4.022	6.34						D13	42.09	30.85	11.24	5.02	6	5	2.239	6.184

## Sheet: Fig. S3c
IVSd (mm)	HomGFP						HomTEV							IVSs (mm)	HomGFP						HomTEV
D0	0.91	0.85	0.73	1.01	0.89	1.14	0.89	0.75	1.06	0.89	0.89	0.88		D0	1.28	1.2	1.08	1.38	1.2	1.5	1.22	1.34	1.3	1.31	1.28	1.06
D3	0.89	0.97	0.61	0.94	0.91	1.16	0.76	0.69	0.79	0.62	0.84	0.85		D3	1.24	1.35	1.04	1.38	1.24	1.63	1.13	1.04	1.18	0.87	1.17	1.1
D6	0.75	0.85	0.85	1.1	0.77	0.79	0.99	1.4	1.51	1.24	1.42	1.05		D6	1.08	1.24	1.1	1.43	1.14	1.15	1.33	1.65	1.81	1.58	1.71	1.26
D10	0.73	0.94	0.79	1.05	0.82	1.08		1.12	1.7	0.93	1.1	1.01		D10	1.05	1.35	1.22	1.42	1.16	1.56		1.3	1.93	1.28	1.32	1.2
D13	0.93	0.94	0.83	0.97	0.59	0.85		1.05	1.02	0.98	0.88	0.87		D13	1.18	1.35	1.12	1.43	1.05	1.23		1.2	1.36	1.2	1.12	1.01
Mixed-effects model (REML)	Matching: Stacked													Mixed-effects model (REML)	Matching: Stacked
Assume sphericity?	No													Assume sphericity?	No
Alpha	0.05													Alpha	0.05
Fixed effects (type III)	P value	P value summary	Statistically significant (P < 0.05)?	F (DFn, DFd)	Geisser-Greenhouse's epsilon									Fixed effects (type III)	P value	P value summary	Statistically significant (P < 0.05)?	F (DFn, DFd)	Geisser-Greenhouse's epsilon
Time	0.00334235	**	Yes	F (2.812, 26.72) = 6.013	0.7031									Time	0.00758416	**	Yes	F (2.757, 26.19) = 5.116	0.6891
Group	0.0937488	ns	No	F (1, 10) = 3.430										Group	0.691765	ns	No	F (1, 10) = 0.1666
Time x Group	0.000422396	***	Yes	F (2.812, 26.72) = 8.711	0.7031									Time x Group	0.000229963	***	Yes	F (2.757, 26.19) = 9.763	0.6891
Random effects	SD	Variance												Random effects	SD	Variance
Mouse	0.09207	0.008477												Mouse	0.1202	0.01446
Residual	0.1323	0.01751												Residual	0.1228	0.01509
Was the matching effective?														Was the matching effective?
Chi-square, df	7.089, 1													Chi-square, df	15.60, 1
P value	0.00775638													P value	7.82377e-05
P value summary	**													P value summary	****
Is there significant matching (P < 0.05)?	Yes													Is there significant matching (P < 0.05)?	Yes
Difference between column means														Difference between column means
Predicted mean of HomGFP	0.888													Predicted mean of HomGFP	1.259
Predicted mean of HomTEV	1.006													Predicted mean of HomTEV	1.291
Difference between predicted means	-0.118													Difference between predicted means	-0.03131
SE of difference	0.06371													SE of difference	0.07672
95% CI of difference	-0.2599 to 0.02397													95% CI of difference	-0.2022 to 0.1396
Data summary														Data summary
Number of columns (Group)	2													Number of columns (Group)	2
Number of rows (Time)	5													Number of rows (Time)	5
Number of subjects (Mouse)	12													Number of subjects (Mouse)	12
Number of missing values	2													Number of missing values	2
Multiple comparisons														Multiple comparisons
Compare each cell mean with the other cell mean in that row														Compare each cell mean with the other cell mean in that row
Number of families	1													Number of families	1
Number of comparisons per family	5													Number of comparisons per family	5
Alpha	0.05													Alpha	0.05
Šídák's multiple comparisons test	Mean diff.	95,00% CI of diff.	Below threshold?	Summary	Adjusted P Value									Šídák's multiple comparisons test	Mean diff.	95,00% CI of diff.	Below threshold?	Summary	Adjusted P Value
HomGFP - HomTEV														HomGFP - HomTEV
D0	0.02833	-0.1985 to 0.2552	No	ns	0.997367									D0	0.02167	-0.2180 to 0.2613	No	ns	0.999431
D3	0.155	-0.1226 to 0.4326	No	ns	0.394103									D3	0.2317	-0.07720 to 0.5405	No	ns	0.170719
D6	-0.4167	-0.7520 to -0.08131	Yes	*	0.0156619									D6	-0.3667	-0.7101 to -0.02318	Yes	*	0.0359867
D10	-0.2703	-0.8401 to 0.2994	No	ns	0.481558									D10	-0.1127	-0.6593 to 0.4340	No	ns	0.964321
D13	-0.1083	-0.3322 to 0.1155	No	ns	0.546486									D13	0.04867	-0.2162 to 0.3135	No	ns	0.984573
Test details	Mean 1	Mean 2	Mean diff.	SE of diff.	N1	N2	t	DF						Test details	Mean 1	Mean 2	Mean diff.	SE of diff.	N1	N2	t	DF
HomGFP - HomTEV														HomGFP - HomTEV
D0	0.9217	0.8933	0.02833	0.07	6	6	0.4047	8.965						D0	1.273	1.252	0.02167	0.07371	6	6	0.2939	8.847
D3	0.9133	0.7583	0.155	0.08108	6	6	1.912	7.382						D3	1.313	1.082	0.2317	0.09278	6	6	2.497	8.105
D6	0.8517	1.268	-0.4167	0.1012	6	6	4.118	8.235						D6	1.19	1.557	-0.3667	0.1034	6	6	3.546	8.167
D10	0.9017	1.172	-0.2703	0.1484	6	5	1.821	5.478						D10	1.293	1.406	-0.1127	0.1528	6	5	0.7376	6.493
D13	0.8517	0.96	-0.1083	0.06752	6	5	1.604	8.223						D13	1.227	1.178	0.04867	0.08162	6	5	0.5963	8.915

## Sheet: Fig. S3d
LVPWd (mm)	HomGFP						HomTEV							LVPWs (mm)	HomGFP						HomTEV
D0	0.71	0.8	0.8	0.92	0.85	1	0.63	0.73	0.79	0.76	0.64	0.87		D0	1.18	0.87	0.89	1.05	1.16	1.18	0.96	0.81	0.91	0.96	1.22	0.96
D3	0.86	0.74	0.93	1.05	0.83	0.71	0.85	0.75	0.73	0.8	0.84	0.85		D3	1.23	1.08	1	1.33	0.91	0.93	0.92	0.89	0.79	0.83	0.96	1.01
D6	0.79	0.73	0.8	0.97	0.91	0.78	1.17	1.34	1.08	1.13	1.28	1.22		D6	1.14	1	0.85	1.07	1.18	0.83	1.24	1.24	1.38	1.36	1.42	1.54
D10	0.87	0.89	0.71	1.1	0.81	1.01	1.12	1.08		0.79	0.96	0.99		D10	1.19	1.19	0.83	1.38	1.05	1.38	1.24	1.15		1.02	1.18	1.19
D13	0.67	0.82	0.79	1.05	0.87	0.76	1.26	1		0.93	0.93	1.04		D13	0.87	1	0.96	1.28	1.4	1.04	1.4	1.14		0.89	1.06	1.23
Mixed-effects model (REML)	Matching: Stacked													Mixed-effects model (REML)	Matching: Stacked
Assume sphericity?	No													Assume sphericity?	No
Alpha	0.05													Alpha	0.05
Fixed effects (type III)	P value	P value summary	Statistically significant (P < 0.05)?	F (DFn, DFd)	Geisser-Greenhouse's epsilon									Fixed effects (type III)	P value	P value summary	Statistically significant (P < 0.05)?	F (DFn, DFd)	Geisser-Greenhouse's epsilon
Time	3.53861e-05	****	Yes	F (3.227, 30.66) = 10.90	0.8067									Time	0.00655132	**	Yes	F (3.131, 29.74) = 4.868	0.7826
Group	0.0382945	*	Yes	F (1, 10) = 5.687										Group	0.678999	ns	No	F (1, 10) = 0.1816
Time x Group	1.07927e-05	****	Yes	F (3.227, 30.66) = 12.59	0.8067									Time x Group	0.0014494	**	Yes	F (3.131, 29.74) = 6.496	0.7826
Random effects	SD	Variance												Random effects	SD	Variance
Mouse	0.05786	0.003347												Mouse	0.07022	0.004931
Residual	0.09469	0.008966												Residual	0.1372	0.01882
Was the matching effective?														Was the matching effective?
Chi-square, df	5.161, 1													Chi-square, df	3.185, 1
P value	0.0230985													P value	0.0742999
P value summary	*													P value summary	ns
Is there significant matching (P < 0.05)?	Yes													Is there significant matching (P < 0.05)?	No
Difference between column means														Difference between column means
Predicted mean of HomGFP	0.851													Predicted mean of HomGFP	1.082
Predicted mean of HomTEV	0.9506													Predicted mean of HomTEV	1.105
Difference between predicted means	-0.09965													Difference between predicted means	-0.0232
SE of difference	0.04178													SE of difference	0.05444
95% CI of difference	-0.1927 to -0.006548													95% CI of difference	-0.1445 to 0.09809
Data summary														Data summary
Number of columns (Group)	2													Number of columns (Group)	2
Number of rows (Time)	5													Number of rows (Time)	5
Number of subjects (Mouse)	12													Number of subjects (Mouse)	12
Number of missing values	2													Number of missing values	2
Multiple comparisons														Multiple comparisons
Compare each cell mean with the other cell mean in that row														Compare each cell mean with the other cell mean in that row
Number of families	1													Number of families	1
Number of comparisons per family	5													Number of comparisons per family	5
Alpha	0.05													Alpha	0.05
Šídák's multiple comparisons test	Mean diff.	95,00% CI of diff.	Below threshold?	Summary	Adjusted P Value									Šídák's multiple comparisons test	Mean diff.	95,00% CI of diff.	Below threshold?	Summary	Adjusted P Value
HomGFP - HomTEV														HomGFP - HomTEV
D0	0.11	-0.06705 to 0.2871	No	ns	0.33343									D0	0.085	-0.1702 to 0.3402	No	ns	0.85194
D3	0.05	-0.1462 to 0.2462	No	ns	0.921537									D3	0.18	-0.08432 to 0.4443	No	ns	0.226511
D6	-0.3733	-0.5440 to -0.2026	Yes	***	0.000210978									D6	-0.3517	-0.5944 to -0.1089	Yes	**	0.00540209
D10	-0.08967	-0.3523 to 0.1730	No	ns	0.827764									D10	0.014	-0.3145 to 0.3425	No	ns	0.99998
D13	-0.2053	-0.4695 to 0.05881	No	ns	0.15131									D13	-0.05233	-0.4393 to 0.3346	No	ns	0.996125
Test details	Mean 1	Mean 2	Mean diff.	SE of diff.	N1	N2	t	DF						Test details	Mean 1	Mean 2	Mean diff.	SE of diff.	N1	N2	t	DF
HomGFP - HomTEV														HomGFP - HomTEV
D0	0.8467	0.7367	0.11	0.05594	6	6	1.967	9.888						D0	1.055	0.97	0.085	0.08078	6	6	1.052	9.964
D3	0.8533	0.8033	0.05	0.05552	6	6	0.9006	6.72						D3	1.08	0.9	0.18	0.07659	6	6	2.35	7.206
D6	0.83	1.203	-0.3733	0.05402	6	6	6.911	9.96						D6	1.012	1.363	-0.3517	0.07585	6	6	4.636	9.432
D10	0.8983	0.988	-0.08967	0.08085	6	5	1.109	8.873						D10	1.17	1.156	0.014	0.09309	6	5	0.1504	6.751
D13	0.8267	1.032	-0.2053	0.0802	6	5	2.56	8.424						D13	1.092	1.144	-0.05233	0.119	6	5	0.4398	8.845

## Sheet: Fig. S3e
HR (bpm)	HomGFP						HomTEV
D0	391	352	410	332	373	332	434	388	413	317	341	324
D3	403	496	435	357	321	426	495	412	408	354	403	422
D6	412	417	340	349	317	396	424	442	460	316	408	339
D10	379	412	428	327	327	358	377	375	435		355	328
D13	393	394	416	383	353	360	403	359	446		309	307

## Sheet: Fig. S3f
E/A	HomGFP						HomTEV
D0	1.52	1.57	1.72	1.33	2.04	1.84	1.46	1.68	1.58	2.73	1.68	2.3
D3	1.49	2.01	1.6	1.92	1.47	1.89	1.8	2.5	1.34	1.59	1.31	1.42
D6	1.5	1.45	1.98	1.39	1.54	1.29	1.54	1.44	1.66	1.83	1.72	1.45
D10	1.49	1.42	1.32	1.47	1.53	1.51	1.61	1.53	1.57		1.55	1.84
D13	1.62	1.35	1.53	1.29	1.45	1.61	1.49	1.39	1.82		1.75	2.01

## Sheet: Fig. S3g
MV PHT (ms)	HomGFP						HomTEV
D0	15.83	17.22	14.17	16.67	15	15.42	14.44	16.25	10	15	10.83	12
D3	16.33	13.21	15.83	13.06	18.89	16.25	11.67	16.67	14.58	18.33	9.17	13.89
D6	14.17	16.53	16.67	20.83	18.98	18.33	17.98	25.83	14.58	32.5	21.11	20.42
D10	12.71	11.67	22.5	14.17	17.29	15	17.78	14.17	17.5		17.92	25.5
D13	13.06	16.33	13.17	15.83	16.04	13.75	18.33	16.11	12.22		15.42	13.13
Mixed-effects model (REML)	Matching: Stacked
Assume sphericity?	No
Alpha	0.05
Fixed effects (type III)	P value	P value summary	Statistically significant (P < 0.05)?	F (DFn, DFd)	Geisser-Greenhouse's epsilon
Row Factor	0.0032	**	Yes	F (2.488, 23.64) = 6.647	0.6221
Column Factor	0.4423	ns	No	F (1, 10) = 0.6400
Row Factor x Column Factor	0.0583	ns	No	F (2.488, 23.64) = 3.016	0.6221
Random effects	SD	Variance
Subject	1.373	1.884
Residual	3.037	9.226
Was the matching effective?
Chi-square, df	1.274, 1
P value	0.259
P value summary	ns
Is there significant matching (P < 0.05)?	No
Difference between column means
Predicted mean of TEV	16.73
Predicted mean of GFP	15.83
Difference between predicted means	0.9029
SE of difference	1.129
95% CI of difference	-1.612 to 3.418
Data summary
Number of columns (Column Factor)	2
Number of rows (Row Factor)	5
Number of subjects (Subject)	12
Number of missing values	2
Multiple comparisons
Compare cell means with others in its row and its column
Number of families	7
Number of comparisons per row family	1
Number of comparisons per column family	10
Alpha	0.05
Tukey's multiple comparisons test	Mean diff.	95,00% CI of diff.	Below threshold?	Summary	Adjusted P Value
D0
TEV vs. GFP	-2.632	-5.282 to 0.01905	No	ns	0.0513
D3
TEV vs. GFP	-1.543	-5.235 to 2.148	No	ns	0.3672
D6
TEV vs. GFP	4.485	-2.152 to 11.12	No	ns	0.1509
D10
TEV vs. GFP	3.017	-2.600 to 8.635	No	ns	0.2526
D13
TEV vs. GFP	0.3453	-2.669 to 3.360	No	ns	0.7917
TEV
D0 vs. D3	-0.965	-5.635 to 3.705	No	ns	0.9107
D0 vs. D6	-8.983	-17.14 to -0.8307	Yes	*	0.0345
D0 vs. D10	-5.87	-17.29 to 5.549	No	ns	0.309
D0 vs. D13	-2.338	-6.200 to 1.524	No	ns	0.2133
D3 vs. D6	-8.018	-16.17 to 0.1358	No	ns	0.0532
D3 vs. D10	-5.378	-16.22 to 5.459	No	ns	0.3321
D3 vs. D13	-1.846	-10.33 to 6.638	No	ns	0.8578
D6 vs. D10	1.41	-11.57 to 14.39	No	ns	0.985
D6 vs. D13	4.942	-2.984 to 12.87	No	ns	0.1983
D10 vs. D13	3.532	-7.751 to 14.82	No	ns	0.6624
Test details	Mean 1	Mean 2	Mean diff.	SE of diff.	N1	N2	q	DF
D0
TEV vs. GFP	13.09	15.72	-2.632	1.118	6	6	3.33	6.899
D3
TEV vs. GFP	14.05	15.6	-1.543	1.622	6	6	1.345	8.667
D6
TEV vs. GFP	22.07	17.59	4.485	2.745	6	6	2.311	6.313
D10
TEV vs. GFP	18.57	15.56	3.017	2.456	5	6	1.737	8.406
D13
TEV vs. GFP	15.04	14.7	0.3453	1.255	5	6	0.3892	6.494
TEV
D0 vs. D3	13.09	14.05	-0.965	1.164	6	6	1.172	5
D0 vs. D6	13.09	22.07	-8.983	2.032	6	6	6.251	5
D0 vs. D10	12.7	18.57	-5.87	2.569	5	5	3.232	4
D0 vs. D13	12.7	15.04	-2.338	0.8687	5	5	3.806	4
D3 vs. D6	14.05	22.07	-8.018	2.033	6	6	5.579	5
D3 vs. D10	13.2	18.57	-5.378	2.438	5	5	3.12	4
D3 vs. D13	13.2	15.04	-1.846	1.908	5	5	1.368	4
D6 vs. D10	19.98	18.57	1.41	2.92	5	5	0.6828	4
D6 vs. D13	19.98	15.04	4.942	1.783	5	5	3.92	4
D10 vs. D13	18.57	15.04	3.532	2.538	5	5	1.968	4

## Sheet: Fig. S3h
MV PHT Ac (m/s2)	GFP						HomTEV
D0	45.4032	38.509	44.1925	59.3131	54.3928	34.1696	36.0385	43.3382	68.8853	54.0896	57.9202	82.9897
D3	43.0189	57.6499	31.0923	68.6265	31.8603	46.9125	67.0454	43.8598	43.9609	40.0091	110.843	54.6223
D6	54.7294	41.0365	36.0635	41.4606	33.1485	31.0944	22.411	19.8481	42.6908	9.9184	23.685	21.2916
D10	61.6145	54.1451	16.717	62.1626	34.3825	42.1968	20.839	27.1838	25.2628		31.9796	13.9696
D13	51.6984	39.545	36.1217	47.6955	48.8281	56.1295	32.5059	28.9994	50.6887		47.5827	47.7231
Mixed-effects model (REML)	Matching: Stacked
Assume sphericity?	No
Alpha	0.05
Fixed effects (type III)	P value	P value summary	Statistically significant (P < 0.05)?	F (DFn, DFd)	Geisser-Greenhouse's epsilon
Row Factor	0.0033	**	Yes	F (2.275, 21.61) = 7.055	0.5687
Column Factor	0.4456	ns	No	F (1, 10) = 0.6306
Row Factor x Column Factor	0.019	*	Yes	F (2.275, 21.61) = 4.548	0.5687
Random effects	SD	Variance
Subject	6.569	43.15
Residual	12.82	164.4
Was the matching effective?
Chi-square, df	2.912, 1
P value	0.0879
P value summary	ns
Is there significant matching (P < 0.05)?	No
Difference between column means
Predicted mean of TEV	40.75
Predicted mean of GFP	44.8
Difference between predicted means	-4.042
SE of difference	5.09
95% CI of difference	-15.38 to 7.299
Data summary
Number of columns (Column Factor)	2
Number of rows (Row Factor)	5
Number of subjects (Subject)	12
Number of missing values	2
Multiple comparisons
Compare cell means with others in its row and its column
Number of families	7
Number of comparisons per row family	1
Number of comparisons per column family	10
Alpha	0.05
Tukey's multiple comparisons test	Mean diff.	95,00% CI of diff.	Below threshold?	Summary	Adjusted P Value
D0
TEV vs. GFP	11.21	-7.210 to 29.64	No	ns	0.1973
D3
TEV vs. GFP	13.53	-15.36 to 42.42	No	ns	0.3102
D6
TEV vs. GFP	-16.28	-28.79 to -3.770	Yes	*	0.0161
D10
TEV vs. GFP	-21.36	-40.13 to -2.580	Yes	*	0.0313
D13
TEV vs. GFP	-5.17	-17.84 to 7.498	No	ns	0.3697
TEV
D0 vs. D3	-2.846	-56.36 to 50.66	No	ns	0.9994
D0 vs. D6	33.9	5.946 to 61.86	Yes	*	0.0235
D0 vs. D10	33.99	-11.09 to 79.06	No	ns	0.1191
D0 vs. D13	16.33	-7.309 to 39.98	No	ns	0.1519
D3 vs. D6	36.75	-10.03 to 83.53	No	ns	0.116
D3 vs. D10	40.22	-9.947 to 90.39	No	ns	0.0997
D3 vs. D13	22.57	-31.54 to 76.67	No	ns	0.4551
D6 vs. D10	2.138	-19.17 to 23.45	No	ns	0.9887
D6 vs. D13	-15.51	-33.18 to 2.151	No	ns	0.0756
D10 vs. D13	-17.65	-42.21 to 6.909	No	ns	0.1363
Test details	Mean 1	Mean 2	Mean diff.	SE of diff.	N1	N2	q	DF
D0
TEV vs. GFP	57.21	46	11.21	7.957	6	6	1.993	7.814
D3
TEV vs. GFP	60.06	46.53	13.53	12.46	6	6	1.535	7.76
D6
TEV vs. GFP	23.31	39.59	-16.28	5.576	6	6	4.129	9.513
D10
TEV vs. GFP	23.85	45.2	-21.36	7.86	5	6	3.843	6.666
D13
TEV vs. GFP	41.5	46.67	-5.17	5.411	5	6	1.351	7.367
TEV
D0 vs. D3	57.21	60.06	-2.846	13.34	6	6	0.3018	5
D0 vs. D6	57.21	23.31	33.9	6.969	6	6	6.88	5
D0 vs. D10	57.83	23.85	33.99	10.14	5	5	4.741	4
D0 vs. D13	57.83	41.5	16.33	5.318	5	5	4.343	4
D3 vs. D6	60.06	23.31	36.75	11.66	6	6	4.456	5
D3 vs. D10	64.07	23.85	40.22	11.28	5	5	5.04	4
D3 vs. D13	64.07	41.5	22.57	12.17	5	5	2.622	4
D6 vs. D10	25.99	23.85	2.138	4.794	5	5	0.6309	4
D6 vs. D13	25.99	41.5	-15.51	3.974	5	5	5.521	4
D10 vs. D13	23.85	41.5	-17.65	5.525	5	5	4.519	4

## Sheet: Fig. S3i
e' (mm/s)	HomGFP						HomTEV
D0	25.16	14.86	21.77	17.27	18.43	15.98	12.99	16.4	15.25	24.07	23.2	17.96
D3	18.85	27.22	22.38	16.79	16.32	17.44	27.19	17.51	12.1	19.04	15.6	14.7
D6	36.3	17.42	19.4	19.58	15.13	17.53	19.69	14.97	22.14	13.35	11.41	15.08
D10	24.72	28.91	18.76	14.17	14.85	13.98	19.82	20.48	20.02		7.51	14.41
D13	25.42	22.31	14.33	15.08	19.82	21.11	27.52	13.28	19.35		13.75	15.82

## Sheet: Fig. S3j
a' (mm/s)	HomGFP						HomTEV
D0	20.98	11.44	16.77	12.1	13.21	11.35	8.47	14.02	11.76	15.48	16.79	12.15
D3	13.42	16.95	17.16	12.68	12.11	11.02	20.84	11.65	8.72	14.58	11.17	11.81
D6	30	12.71	15.56	14.41	12.03	13.4	16	11.13	29.98	11.31	9.12	12.82
D10	19.77	20.78	13.53	10.67	11.35	10.97	24.7	26.55	26.13		10.55	18.8
D13	18.22	15.96	12.29	10.01	14.39	16.59	33.78	18.22	16.84		17.12	11.36

## Sheet: Fig. S3k
IVRT (ms)	HomGFP						HomTEV
D0	27.5	27.22	24.58	29.29	30.83	32.78	20.83	24.17	33.33	27.22	30.83	23.54
D3	20	20.5	22.08	45.83	32.5	29.83	20.83	21.39	25	36.25	33.33	37.5
D6	20.06	19.67	25.42	31.67	47.71	35.56	21.17	24.17	22.92	30	28.61	32.08
D10	32.78	27.08	24.44	43.75	41.67	31.5	19.33	21.25	25		29.17	27.78
D13	31.25	32.5	22.08	41.39	37	20	21.25	20.83	24.72		26.67	26.25

[truncated: 3 more sheets: Fig. S3l, Fig. S3m, Fig. S3n]
