# Supplementary material for: Selective titin cleavage disrupts cardiac mechanical homeostasis to drive heart failure and fibrosis
Source: Nat Cardiovasc Res. 2026 Jun 16;5(6):572–87. doi: 10.1038/s44161-026-00829-z (PMC13271893; doi:10.1038/s44161-026-00829-z)
Supplement: Supplementary file 19 — Statistical source data. [file 44161_2026_829_MOESM19_ESM.xlsx]

## Sheet: Fig. S5a
				D6	D6	D6	D6	D13	D13	D13	D13
		Term		Count	PValue	Fold Enrichment	log2 fold enrichment	Count	PValue	Fold Enrichment	log2 fold enrichment
GO BP		GO:0005737	cytoplasm	218	1.04644e-29	2.05387	1.03834	208	1.43481e-26	1.99997	0.999981
GO CC		GO:0005829	cytosol	161	4.59297e-23	2.17898	1.12365	151	1.05435e-19	2.08569	1.06052
GO MF		GO:0005515	protein binding	186	1.49838e-22	1.98134	0.986475	189	9.78778e-27	2.11245	1.07892
KEGG		GO:0030018	Z disc	27	5.508e-19	10.6473	3.41242	12	4.28035e-05	4.8295	2.27187
		GO:0051015	actin filament binding	27	1.85292e-14	7.03518	2.81459	16	4.64066e-06	4.37432	2.12906
		GO:0003779	actin binding	27	3.05459e-10	4.59605	2.20039	17	0.000182227	3.03633	1.60233
		mmu04820	Cytoskeleton in muscle cells	26	2.41537e-09	4.18719	2.06598	16	0.000370729	2.92253	1.54722
		GO:0030199	collagen fibril organization	12	5.87568e-09	11.6067	3.53688	10	8.13e-07	9.73294	3.28288
		GO:0062023	collagen-containing extracellular matrix	24	1.2274e-08	4.30962	2.10756	37	3.3942e-19	6.7807	2.76144
		GO:0015629	actin cytoskeleton	21	1.9455e-08	4.8176	2.26831	17	7.17092e-06	3.98021	1.99284
		GO:0005783	endoplasmic reticulum	51	2.28251e-08	2.39461	1.25979	47	5.06947e-07	2.2522	1.17134
		GO:0005615	extracellular space	65	3.21824e-07	1.96186	0.972221	80	1.60241e-13	2.46428	1.30116
		GO:0048471	perinuclear region of cytoplasm	37	4.4407e-07	2.59278	1.3745	36	7.61615e-07	2.57461	1.36435
		GO:0042383	sarcolemma	14	1.28632e-06	5.66903	2.5031	13	6.12621e-06	5.37241	2.42557
		GO:0032991	protein-containing complex	37	3.06408e-06	2.38248	1.25246	38	7.26505e-07	2.49722	1.32032
		GO:0007015	actin filament organization	13	1.0577e-05	5.09323	2.34858	11	0.000246	4.3367	2.1166
		GO:0044877	protein-containing complex binding	29	1.74532e-05	2.51142	1.32851	23	0.00177651	2.08992	1.06345
		GO:0030036	actin cytoskeleton organization	15	4.54356e-05	3.82113	1.934	15	4.54356e-05	3.82113	1.934
		GO:0019899	enzyme binding	22	4.73268e-05	2.81071	1.49093	18	0.00149592	2.41293	1.27079
		GO:0042802	identical protein binding	60	5.39919e-05	1.717	0.779889	67	7.42357e-08	2.01174	1.00845
		GO:0005509	calcium ion binding	29	5.62838e-05	2.35039	1.2329	37	3.49533e-09	3.14647	1.65373
		GO:0043025	neuronal cell body	27	5.97613e-05	2.43868	1.2861	25	0.000273643	2.3045	1.20445
		GO:0005524	ATP binding	48	6.66915e-05	1.84689	0.885095	47	4.1939e-05	1.89747	0.92408
		GO:0030864	cortical actin cytoskeleton	8	0.00010891	7.31329	2.87052	7	0.000701729	6.5308	2.70726
		GO:0015031	protein transport	21	0.000109383	2.73098	1.44942	21	0.0001	2.74812	1.45845
		GO:0007010	cytoskeleton organization	11	0.000135667	4.66387	2.22153	9	0.00251884	3.83984	1.94105
		GO:0005739	mitochondrion	52	0.00015639	1.7305	0.791192	47	0.00181496	1.59629	0.674725
		GO:0046872	metal ion binding	71	0.000170278	1.56395	0.645197	64	0.00152764	1.47919	0.564809
		GO:0043065	positive regulation of apoptotic process	18	0.000297627	2.79258	1.4816	21	8.36e-06	3.27846	1.71302
		GO:0009986	cell surface	29	0.000366176	2.09797	1.06899	30	0.000114342	2.21497	1.14729
		mmu04145	Phagosome	15	0.000379512	3.06251	1.61471	13	0.00126116	3.01036	1.58994
		GO:0005884	actin filament	9	0.000387591	5.12276	2.35692	8	0.00172691	4.64726	2.21638
		GO:0005794	Golgi apparatus	36	0.000402224	1.89864	0.924969	44	3.39395e-07	2.36831	1.24386
		GO:0031012	extracellular matrix	14	0.000449448	3.23634	1.69436	17	6.50877e-06	4.01071	2.00386
		GO:0106310	protein serine kinase activity	17	0.000522482	2.7594	1.46435	15	0.00253356	2.55467	1.35314
		GO:0030175	filopodium	8	0.000695908	5.42334	2.43918	8	0.000617281	5.53493	2.46857
		GO:0030027	lamellipodium	12	0.000740561	3.48085	1.79944	12	0.000628417	3.55247	1.82882
		GO:0005201	extracellular matrix structural constituent	8	0.00076121	5.34006	2.41686	13	1.9165e-08	9.10497	3.18665
		GO:0030198	extracellular matrix organization	11	0.00085352	3.70068	1.88779	10	0.00299162	3.38537	1.75931
		GO:0005764	lysosome	15	0.00132635	2.7342	1.45112	20	2.38667e-06	3.72061	1.89554
		GO:0005518	collagen binding	7	0.00143424	5.69667	2.51012	8	0.000168818	6.83113	2.77212
		GO:0005178	integrin binding	10	0.00146385	3.76001	1.91074	12	5.13096e-05	4.73423	2.24313
		GO:0005576	extracellular region	42	0.00149747	1.67264	0.742131	58	3.45106e-09	2.35737	1.23718
		GO:0030426	growth cone	11	0.00160295	3.40349	1.76702	12	0.000365279	3.7893	1.92193
		GO:0019904	protein domain specific binding	15	0.00174114	2.66007	1.41146	14	0.00313963	2.605	1.38129
		GO:0005634	nucleus	127	0.0017611	1.27964	0.355742	153	1.79572e-09	1.57334	0.653829
		GO:0045087	innate immune response	19	0.00205507	2.27494	1.18583	21	0.000296	2.53019	1.33924
		GO:0005525	GTP binding	16	0.00273889	2.43726	1.28526	15	0.00444469	2.39746	1.26151
		GO:0016567	protein ubiquitination	17	0.00453779	2.23427	1.1598	18	0.00172415	2.38054	1.25129

## Sheet: Fig. S5b
sample ID	Group	Component 1	Component 2
F2: Control, GFP	GFP	8.75951	-2.75767
F3: Control, GFP	GFP	17.8022	100.866
F6: Control, GFP	GFP	0.842131	-3.3635
F7: Control, GFP	GFP	-2.5828	-12.4336
F9: Control, GFP	GFP	58.8279	4.35005
F10: Control, GFP	GFP	0.945412	29.3797
F11: Control, GFP	GFP	-11.5823	22.8527
F14: Control, GFP	GFP	64.3455	-18.3886
F15: Control, GFP	GFP	71.0544	-49.2048
F1: Sample, Tev	TEV	-35.117	-13.7868
F4: Sample, Tev	TEV	-28.5017	-8.18832
F5: Sample, Tev	TEV	-45.5084	-30.5587
F8: Sample, Tev	TEV	-42.4529	-11.504
F12: Sample, Tev	TEV	-31.1324	-14.0737
F13: Sample, Tev	TEV	-25.6997	6.81141

## Sheet: Fig. S5c
sample ID	Group	Component 1	Component 2
F3: Control, TTC-GFP	GFP	-18.1505	-13.5612
F6: Control, TTC-GFP	GFP	-17.1913	-46.8473
F7: Control, TTC-GFP	GFP	-25.2695	-28.3944
F10: Control, TTC-GFP	GFP	-19.6573	-14.8058
F11: Control, TTC-GFP	GFP	-19.0089	-24.5597
F16: Control, TTC-GFP	GFP	-27.2252	-33.5539
F4: Sample, TTC-TevP	TEV	2.74969	37.9279
F5: Sample, TTC-TevP	TEV	1.87618	46.0249
F8: Sample, TTC-TevP	TEV	134.179	-26.0197
F9: Sample, TTC-TevP	TEV	3.46581	47.8608
F17: Sample, TTC-TevP	TEV	-1.39312	38.387
F18: Sample, TTC-TevP	TEV	-14.3753	17.5412

## Sheet: Fig. S5d
	D6	D13
Mapk1	1	1
Mpk3	1	1
Raf1	1	1.1
Map2k1	1	1
Akt1	1	1
Gsk3b	1	1
Calcineurin	1	1
