# Supplementary material for: Selective titin cleavage disrupts cardiac mechanical homeostasis to drive heart failure and fibrosis
Source: Nat Cardiovasc Res. 2026 Jun 16;5(6):572–87. doi: 10.1038/s44161-026-00829-z (PMC13271893; doi:10.1038/s44161-026-00829-z)
Supplement: Supplementary file 20 — Statistical source data. [file 44161_2026_829_MOESM20_ESM.xlsx]

## Sheet: Fig. S6a
			D6	D6	D6	D13	D13	D13
Term			Gene Ratio	padj	Count	Gene Ratio	padj	Count
mmu04145	Phagosome	KEGG	0.0446429	4.17772e-08	55	0.0349599	0.00112024	48
mmu04512	ECM-receptor interaction	KEGG	0.025974	3.69078e-06	32	0.0269483	1.87725e-06	37
mmu04510	Focal adhesion	KEGG	0.0438312	1.99551e-05	54	0.0480699	9.40384e-06	66
GO:0005201	extracellular matrix structural constituent	MF	0.00963391	8.96241e-05	10	0.00825764	0.000792396	10
mmu05205	Proteoglycans in cancer	KEGG	0.0397727	0.00056353	49	0.0386016	0.0124099	53
mmu05140	Leishmaniasis	KEGG	0.0186688	0.000608193	23	0.0203933	0.000208557	28
mmu04933	AGE-RAGE signaling pathway in diabetic complications	KEGG	0.0227273	0.00224629	28	0.0247633	0.00149782	34
mmu05410	Hypertrophic cardiomyopathy	KEGG	0.0219156	0.00245156	27	0.0225783	0.00563826	31
mmu05146	Amoebiasis	KEGG	0.023539	0.00245156	29	0.02622	2.94566e-05	36
mmu04810	Regulation of actin cytoskeleton	KEGG	0.0422078	0.00248886	52	0.0422433	0.0173057	58
GO:1901566	organonitrogen compound biosynthetic process	BP	0.0795455	0.00267408	49	0.0915209	0.00637071	68
mmu04066	HIF-1 signaling pathway	KEGG	0.0243506	0.00599394	30	0.0276766	0.00093989	38
mmu04380	Osteoclast differentiation	KEGG	0.025974	0.0066621	32	0.0291333	0.00419809	40
GO:0005544	calcium-dependent phospholipid binding	MF	0.00578035	0.0126742	6	0.00578035	0.0121379	7
mmu05152	Tuberculosis	KEGG	0.0316558	0.0137278	39	0.0364166	0.000942965	50
mmu05414	Dilated cardiomyopathy	KEGG	0.0202922	0.0143639	25	0.0254916	0.000461561	35
GO:0006518	peptide metabolic process	BP	0.0487013	0.0144791	30	0.0592194	0.00637071	44
GO:0043043	peptide biosynthetic process	BP	0.0470779	0.0161769	29	0.0551817	0.0113613	41
GO:0006412	translation	BP	0.0454545	0.0185499	28	0.0551817	0.00949851	41
GO:0043603	cellular amide metabolic process	BP	0.0487013	0.0185499	30	0.0592194	0.00949851	44
GO:0043604	amide biosynthetic process	BP	0.0470779	0.0185499	29	0.0551817	0.0137246	41
mmu04151	PI3K-Akt signaling pathway	KEGG	0.0560065	0.0204586	69	0.0575382	0.0461591	79
mmu05145	Toxoplasmosis	KEGG	0.0211039	0.026401	26	0.0233066	0.0183238	32
mmu04148	Efferocytosis	KEGG	0.0275974	0.0294636	34	0.0305899	0.0312531	42
mmu05020	Prion disease	KEGG	0.0422078	0.0350306	52	0.0910415	7.76991e-26	125

## Sheet: Fig. S6b
animal ID	Group	Component 1	Component 2
HetGFP_660	GFP	-84.0626	179.142
HetGFP_661	GFP	-316.821	-38.5052
HetGFP_512	GFP	40.8316	-32.4003
HetGFP_626	GFP	-3.68264	-24.1187
HetGFP_627	GFP	-254.592	-48.6717
HetGFP_634	GFP	187.098	-22.5031
HomGFP_528	GFP	-201.376	-56.6014
HomGFP_529	GFP	48.9949	138.91
HomGFP_430	GFP	11.2324	120.303
HomTEV_609	TEV	124.526	-42.1571
HomTEV_648	TEV	23.1588	1.13547
HomTEV_646	TEV	328.861	-66.2706
HomTEV_427	TEV	55.1043	-2.35594
HomTEV_520	TEV	122.388	-25.2083
HomTEV_519	TEV	-81.6594	-80.6977

## Sheet: Fig. S6c
animal ID	Group	Component 1	Component 2
HomTEV_601	TEV	24.0135	-18.4837
HomTEV_604	TEV	24.2738	-29.7411
HomTEV_612	TEV	29.1804	-6.21633
HomTEV_617	TEV	63.9173	47.4474
HomTEV_652	TEV	30.3269	-20.9751
HomTEV_653	TEV	31.5193	-8.48765
HomGFP_533	GFP	-32.3211	0.0838348
HomGFP_618	GFP	-32.9043	21.5441
HomGFP_607	GFP	-32.271	-3.44707
HomGFP_611	GFP	-15.2963	23.5584
HomGFP_631	GFP	-35.256	-5.65521
HomGFP_649	GFP	-55.1824	0.372407
