# Supplementary material for: Selective titin cleavage disrupts cardiac mechanical homeostasis to drive heart failure and fibrosis
Source: Nat Cardiovasc Res. 2026 Jun 16;5(6):572–87. doi: 10.1038/s44161-026-00829-z (PMC13271893; doi:10.1038/s44161-026-00829-z)
Supplement: Supplementary file 21 — Statistical source data. [file 44161_2026_829_MOESM21_ESM.xlsx]

## Sheet: Fig. S7a
TUNEL-pos. nuclei (%)	GFP D6	TEV D6	GFP D13	TEV D13
	0.0982318	0.116822	0.204082	0.354484
	0	0.338219	0.0900901	0.233372
	0.137552	0.159363	0	0.447678
	0.73	1.199	0.28	1.395
		0.161		1.327
Test for normal distribution
Shapiro-Wilk test	GFP D6	GFP D13	TEV D6	TEV D13
W	0.7868	0.6942	0.9768	0.8021
P value	0.0807	0.0083	0.8833	0.0843
Passed normality test (alpha=0.05)?	Yes	No	Yes	Yes
P value summary	ns	**	ns	ns
Number of values	4	5	4	5
Statistical significance
Table Analyzed			Table Analyzed
Column B	TEV D6		Column D	TEV D13
vs.	vs.		vs.	vs.
Column A	GFP D6		Column C	GFP D13
Mann Whitney test			Unpaired t test
P value	0.2857		P value	0.0744
Exact or approximate P value?	Exact		P value summary	ns
P value summary	ns		Significantly different (P < 0.05)?	No
Significantly different (P < 0.05)?	No		One- or two-tailed P value?	Two-tailed
One- or two-tailed P value?	Two-tailed		t, df	t=2.095, df=7
Sum of ranks in column A,B	15 , 30
Mann-Whitney U	5		How large is the effect?
			Mean of column C	0.1435
Difference between medians			Mean of column D	0.7515
Median of column A	0,1179, n=4		Difference between means (D - C) ± SEM	0.6080 ± 0.2901
Median of column B	0,1610, n=5		95% confidence interval	-0.07809 to 1.294
Difference: Actual	0.04311		R squared (eta squared)	0.3855
Difference: Hodges-Lehmann	0.0898
			F test to compare variances
			F, DFn, Dfd	20.72, 4, 3
			P value	0.032
			P value summary	*
			Significantly different (P < 0.05)?	Yes
			Data analyzed
			Sample size, column C	4
			Sample size, column D	5

## Sheet: Fig. S7c
Norm. Pan-Ub of titin 2.2 MDa (a.u.)	GFP	TEV D6	TEV D13							Norm. Pan-Ub of titin 3.0 MDa (a.u.)	GFP	TEV D6	TEV D13
	2.47189	25.8881	11.5521								2.22679	5.19973	2.70118
	0.557957	29.5734	15.5348								4.32656	5.95572	9.471
	3.28373	18.7587	6.05635								2.73342	3.24037	3.91845
	2.52889		6.71608								1.80734		1.06235
	0.225782		5.68659								1.21659		1.632
			5.01848										4.43397
Test for normal distribution										Test for normal distribution
Shapiro-Wilk test	GFP	TEV D6	TEV D13							Shapiro-Wilk test	GFP	TEV D6	TEV D13
W	0.8732	0.8149	0.9673							W	0.9394	0.8639	0.9386
P value	0.2797	0.0797	0.6527							P value	0.6614	0.203	0.5216
Passed normality test (alpha=0.05)?	Yes	Yes	Yes							Passed normality test (alpha=0.05)?	Yes	Yes	Yes
P value summary	ns	ns	ns							P value summary	ns	ns	ns
Number of values	5	3	6							Number of values	5	3	6
Statistical significance										Statistical significance
Ordinary one-way ANOVA - Multiple comparisons										Ordinary one-way ANOVA - Multiple comparisons
Number of families	1									Number of families	1
Number of comparisons per family	3									Number of comparisons per family	3
Alpha	0.05									Alpha	0.05
Tukey's multiple comparisons test	Mean Diff.	95,00% CI of diff,	Below threshold?	Summary	Adjusted P Value					Tukey's multiple comparisons test	Mean Diff.	95,00% CI of diff,	Below threshold?	Summary	Adjusted P Value
GFP vs. TEV D13	-6.614	-12.77 to -0.4623	Yes	*	0.0353407					GFP vs. TEV D13	-1.408	-5.080 to 2.265	No	ns	0.571193
GFP vs. TEV D6	-22.93	-30.35 to -15.51	Yes	****	1.19633e-05					GFP vs. TEV D6	-2.336	-6.765 to 2.093	No	ns	0.362414
TEV D13 vs. TEV D6	-16.31	-23.50 to -9.129	Yes	***	0.000199775					TEV D13 vs. TEV D6	-0.9288	-5.217 to 3.360	No	ns	0.830823
Test details	Mean 1	Mean 2	Mean Diff.	SE of diff.	n1	n2	q	DF		Test details	Mean 1	Mean 2	Mean Diff.	SE of diff.	n1	n2	q	DF
GFP vs. TEV D13	1.814	8.427	-6.614	2.278	5	6	4.107	11		GFP vs. TEV D13	2.462	3.87	-1.408	1.36	5	6	1.464	11
GFP vs. TEV D6	1.814	24.74	-22.93	2.747	5	3	11.8	11		GFP vs. TEV D6	2.462	4.799	-2.336	1.64	5	3	2.015	11
TEV D13 vs. TEV D6	8.427	24.74	-16.31	2.66	6	3	8.674	11		TEV D13 vs. TEV D6	3.87	4.799	-0.9288	1.588	6	3	0.8273	11

## Sheet: Fig. S7d left
Hom AAV9	Atrogin1:GAPDH ratio							Het AAV9	Atrogin1:GAPDH ratio
	GFP	TEV D6	TEV D13						GFP	TEV
	0.234	0.424	0.777						0.167	0.123
	0.281	0.749	1.9						0.027	0.233
	0.077	0.161	0.955						0.126	0.415
	0.837	1.068	1.437						0.159
	0.325	1.299	1.046						0.114
	0.283		1.325						0.101
	0.145
	0.317
	0.879
	0.16
	0.116
	0.993
								Test for normal distribution
								Shapiro-Wilk test	GFP	TEV
								W	0.9076	0.9801
Test for normal distribution								P value	0.4205	0.7299
Kolmogorov-Smirnov test	GFP	TEV D6	TEV D13					Passed normality test (alpha=0.05)?	Yes	Yes
KS distance	0.3265	0.1608	0.1846					P value summary	ns	ns
P value	0.0009	>0.1000	>0.1000					Number of values	6	3
Passed normality test (alpha=0.05)?	No	Yes	Yes
P value summary	***	ns	ns					Statistical significance
Number of values	12	5	6					Table Analyzed
Statistical significance								Column N	GFP
Kruskal-Wallis test - Multiple comparisons								vs.	vs.
Number of families	1							Column J	TEV
Number of comparisons per family	3
Alpha	0.05							Unpaired t test
								P value	0.0609
Dunn's multiple comparisons test	Mean rank diff.	Significant?	Summary	Adjusted P Value				P value summary	ns
TEV D6 vs. TEV D13	-5.433	No	ns	0.557531				Significantly different (P < 0.05)?	No
TEV D6 vs. GFP	5.4	No	ns	0.404138				One- or two-tailed P value?	Two-tailed
TEV D13 vs. GFP	10.83	Yes	**	0.0042011				t, df	t=2.231, df=7
Test details	Mean rank 1	Mean rank 2	Mean rank diff.	n1	n2	Z		How big is the difference?
TEV D6 vs. TEV D13	13.4	18.83	-5.433	5	6	1.323		Mean of column J	0.257
TEV D6 vs. GFP	13.4	8	5.4	5	12	1.496		Mean of column N	0.1157
TEV D13 vs. GFP	18.83	8	10.83	6	12	3.195		Difference between means (N - J) ± SEM	-0.1413 ± 0.06336
								95% confidence interval	-0.2911 to 0.008479
								R squared (eta squared)	0.4155
								F test to compare variances
								F, DFn, Dfd	8.563, 2, 5
								P value	0.0486
								P value summary	*
								Significantly different (P < 0.05)?	Yes
								Data analyzed
								Sample size, column J	3
								Sample size, column N	6

## Sheet: Fig. S7d center
Hom AAV9	CHIP:GAPDH ratio								Het AAV9	CHIP:GAPDH ratio
	GFP	TEV D6	TEV D13							GFP	TEV
	0.598	0.311	2.426							0.758	0.945
	0.74	0.554	1.353							1.23	0.66
	0.177	0.749	0.869							1.322	0.763
	0.408608	0.316243	0.610919							0.42215	1.22657
	0.500074	0.36337	0.96							1.07385	0.880423
	0.132498	0.765828	0.739							1.06797	0.646377
	0.591		0.888494							0.605
	0.406		0.487779							0.697
	0.269555									1.399
	0.224222									0.548114
	0.781									1.27376
	0.774									0.851699
	0.747
	0.376597								Test for normal distribution
	0.720195								Shapiro-Wilk test	GFP	TEV
									W	0.9372	0.907
Test for normal distribution									P value	0.4632	0.4169
Kolmogorov-Smirnov test	GFP	TEV D6	TEV D13						Passed normality test (alpha=0.05)?	Yes	Yes
KS distance	0.168	0.2563	0.3028						P value summary	ns	ns
P value	>0.1000	>0.1000	0.0296						Number of values	12	6
Passed normality test (alpha=0.05)?	Yes	Yes	No
P value summary	ns	ns	*						Statistical significance
Number of values	15	6	8						Table Analyzed
Statistical significance									Column N	GFP
Kruskal-Wallis test - Multiple comparisons									vs.	vs.
Number of families	1								Column J	TEV
Number of comparisons per family	3
Alpha	0.05								Unpaired t test
									P value	0.5862
Dunn's multiple comparisons test	Mean rank diff.	Significant?	Summary	Adjusted P Value					P value summary	ns
TEV D6 vs. TEV D13	-10.17	No	ns	0.0811314					Significantly different (P < 0.05)?	No
TEV D6 vs. GFP	0.2667	No	ns	>0.999999999999					One- or two-tailed P value?	Two-tailed
TEV D13 vs. GFP	10.43	Yes	*	0.0153851					t, df	t=0.5555, df=16
Test details	Mean rank 1	Mean rank 2	Mean rank diff.	n1	n2	Z			How big is the difference?
TEV D6 vs. TEV D13	12.33	22.5	-10.17	6	8	2.211			Mean of column J	0.8536
TEV D6 vs. GFP	12.33	12.07	0.2667	6	15	0.06484			Mean of column N	0.9374
TEV D13 vs. GFP	22.5	12.07	10.43	8	15	2.799			Difference between means (N - J) ± SEM	0.08382 ± 0.1509
									95% confidence interval	-0.2360 to 0.4037
									R squared (eta squared)	0.01892
									F test to compare variances
									F, DFn, Dfd	2.342, 11, 5
									P value	0.3585
									P value summary	ns
									Significantly different (P < 0.05)?	No
									Data analyzed
									Sample size, column J	6
									Sample size, column N	12

## Sheet: Fig. S7d right
Hom AAV9	MuRF1:GAPDH ratio							Het AAV9	MuRF1:GAPDH ratio
	GFP	TEV D6	TEV D13						GFP	TEV
	0.098	0.083	0.394						0.21	0.243
	0.098	0.307	0.3153						0.253	0.26
	0.156	0.526	0.268						0.434	0.168
	0.138		0.323						0.206
	0.097								0.379
	0.2801								0.151
	0.141
								Test for normal distribution
								Shapiro-Wilk test	GFP	TEV
								W	0.9016	0.883
Test for normal distribution								P value	0.3837	0.3333
Shapiro-Wilk test	GFP	TEV D6	TEV D13					Passed normality test (alpha=0.05)?	Yes	Yes
W	0.7543	1	0.9528					P value summary	ns	ns
P value	0.0141	0.9876	0.7336					Number of values	6	3
Passed normality test (alpha=0.05)?	No	Yes	Yes
P value summary	*	ns	ns					Statistical significance
Number of values	7	3	4					Table Analyzed
Statistical significance								Column N	GFP
Kruskal-Wallis test - Multiple comparisons								vs.	vs.
Number of families	1							Column J	TEV
Number of comparisons per family	3
Alpha	0.05							Unpaired t test
								P value	0.5018
Dunn's multiple comparisons test	Mean rank diff.	Significant?	Summary	Adjusted P Value				P value summary	ns
TEV D6 vs. TEV D13	-2.667	No	ns	>0.9999999999999				Significantly different (P < 0.05)?	No
TEV D6 vs. GFP	3.19	No	ns	0.805621				One- or two-tailed P value?	Two-tailed
TEV D13 vs. GFP	5.857	No	ns	0.0759992				t, df	t=0.7081, df=7
Test details	Mean rank 1	Mean rank 2	Mean rank diff.	n1	n2	Z		How big is the difference?
TEV D6 vs. TEV D13	8.333	11	-2.667	3	4	0.8355		Mean of column J	0.2237
TEV D6 vs. GFP	8.333	5.143	3.19	3	7	1.106		Mean of column N	0.2722
TEV D13 vs. GFP	11	5.143	5.857	4	7	2.236		Difference between means (N - J) ± SEM	0.04850 ± 0.06850
								95% confidence interval	-0.1135 to 0.2105
								R squared (eta squared)	0.06683
								F test to compare variances
								F, DFn, Dfd	5.082, 5, 2
								P value	0.3451
								P value summary	ns
								Significantly different (P < 0.05)?	No
								Data analyzed
								Sample size, column J	3
								Sample size, column N	6

## Sheet: Fig. S7e left
Hom AAV9	HSP90:GAPDH ratio								Het AAV9	HSP90:GAPDH ratio
	GFP	TEV D6	TEV D13							GFP	TEV
	0.517	0.516	0.247							0.482	1.658
	0.392	0.479	0.517							0.406	1.025
	0.474	0.724	0.56							1.398	0.659
	0.696532	0.713828	0.690671							0.692507	1.10555
	0.727762	0.745936	0.379							0.720447	0.708894
	0.625153	0.852033	0.319							0.917958	0.516682
	0.679		0.867413							1.535
	0.431		0.535243							0.662
	0.806317									1.143
	0.668698									0.57974
	0.561									1.0719
	0.462									0.568821
	0.741
	0.676569								Test for normal distribution
	0.891875								Shapiro-Wilk test	GFP	TEV
									W	0.915	0.9134
Test for normal distribution									P value	0.2468	0.4591
Kolmogorov-Smirnov test	GFP	TEV D6	TEV D13						Passed normality test (alpha=0.05)?	Yes	Yes
KS distance	0.156	0.2817	0.1607						P value summary	ns	ns
P value	>0.1000	>0.1000	>0.1000						Number of values	12	6
Passed normality test (alpha=0.05)?	Yes	Yes	Yes
P value summary	ns	ns	ns						Statistical significance
Number of values	15	6	8						Table Analyzed
Statistical significance									Column P	GFP
Ordinary one-way ANOVA - Multiple comparisons									vs.	vs.
Number of families	1								Column J	TEV
Number of comparisons per family	3
Alpha	0.05								Unpaired t test
									P value	0.6168
Tukey's multiple comparisons test	Mean Diff.	95,00% CI of diff,	Below threshold?	Summary	Adjusted P Value				P value summary	ns
TEV D6 vs. TEV D13	0.1574	-0.06090 to 0.3757	No	ns	0.19213				Significantly different (P < 0.05)?	No
TEV D6 vs. GFP	0.04847	-0.1468 to 0.2437	No	ns	0.812216				One- or two-tailed P value?	Two-tailed
TEV D13 vs. GFP	-0.1089	-0.2859 to 0.06804	No	ns	0.294018				t, df	t=0.5103, df=16
Test details	Mean 1	Mean 2	Mean Diff.	SE of diff,	n1	n2	q		How big is the difference?
TEV D6 vs. TEV D13	0.6718	0.5144	0.1574	0.08784	6	8	2.534		Mean of column J	0.9455
TEV D6 vs. GFP	0.6718	0.6233	0.04847	0.07857	6	15	0.8725		Mean of column P	0.8481
TEV D13 vs. GFP	0.5144	0.6233	-0.1089	0.07121	8	15	2.163		Difference between means (P - J) ± SEM	-0.09741 ± 0.1909
									95% confidence interval	-0.5021 to 0.3073
									R squared (eta squared)	0.01601
									F test to compare variances
									F, DFn, Dfd	1.289, 5, 11
									P value	0.6721
									P value summary	ns
									Significantly different (P < 0.05)?	No
									Data analyzed
									Sample size, column J	6
									Sample size, column P	12

## Sheet: Fig. S7e center
Hom AAV9	αBCry:GAPDH ratio								Het AAV9	αBCry:GAPDH ratio
	GFP	TEV D6	TEV D13							GFP	TEV
	1.486	1.088	1.563							1.028	1.433
	1.236	1.306	2.245							0.881	1.147
	0.745	1.491	1.681							1.2	0.865
	0.669461	0.625348	0.41362							1.27593	2.27924
	0.554939	0.590164	1.49							0.526429	0.461703
	0.934106	1.35799	1.453							0.515982	0.550401
	0.872		0.638644							1.225
	0.972		0.399456							1.199
	0.618075									0.943
	0.361805									0.970374
	1.426									0.493645
	1.079									0.450645
	1.135
	0.342075								Test for normal distribution
	1.33619								Shapiro-Wilk test	GFP	TEV
									W	0.8645	0.9169
Test for normal distribution									P value	0.0557	0.4832
Kolmogorov-Smirnov test	GFP	TEV D6	TEV D13						Passed normality test (alpha=0.05)?	Yes	Yes
KS distance	0.08421	0.2242	0.2518						P value summary	ns	ns
P value	>0.1000	>0.1000	>0.1000						Number of values	12	6
Passed normality test (alpha=0.05)?	Yes	Yes	Yes
P value summary	ns	ns	ns						Statistical significance
Number of values	15	6	8						Table Analyzed
Statistical significance									Column P	GFP
Ordinary one-way ANOVA - Multiple comparisons									vs.	vs.
Number of families	1								Column J	TEV
Number of comparisons per family	3
Alpha	0.05								Unpaired t test
									P value	0.3304
Tukey's multiple comparisons test	Mean Diff.	95,00% CI of diff,	Below threshold?	Summary	Adjusted P Value				P value summary	ns
TEV D6 vs. TEV D13	-0.159	-0.7929 to 0.4748	No	ns	0.808654				Significantly different (P < 0.05)?	No
TEV D6 vs. GFP	0.1586	-0.4084 to 0.7255	No	ns	0.768491				One- or two-tailed P value?	Two-tailed
TEV D13 vs. GFP	0.3176	-0.1962 to 0.8315	No	ns	0.291122				t, df	t=1.004, df=16
Test details	Mean 1	Mean 2	Mean Diff.	SE of diff,	n1	n2	q		How big is the difference?
TEV D6 vs. TEV D13	1.076	1.235	-0.159	0.2551	6	8	0.8817		Mean of column J	1.123
TEV D6 vs. GFP	1.076	0.9178	0.1586	0.2282	6	15	0.9829		Mean of column P	0.8924
TEV D13 vs. GFP	1.235	0.9178	0.3176	0.2068	8	15	2.172		Difference between means (P - J) ± SEM	-0.2303 ± 0.2294
									95% confidence interval	-0.7167 to 0.2560
									R squared (eta squared)	0.05925
									F test to compare variances
									F, DFn, Dfd	4.517, 5, 11
									P value	0.035
									P value summary	*
									Significantly different (P < 0.05)?	Yes
									Data analyzed
									Sample size, column J	6
									Sample size, column P	12

## Sheet: Fig. S7e right
Hom AAV9	HSP27:GAPDH ratio								Het AAV9	HSP27:GAPDH ratio
	GFP	TEV D6	TEV D13							GFP	TEV
	1.066	0.882	0.564							0.844	2.06
	1.071	0.844	0.6635							1.032	2.812
	0.291	0.394	1.21084							0.692	0.883
	0.777	0.16	0.234							1.711	0.934
	1.437	0.145	0.694							0.759	0.749
	0.677	0.602	0.55							0.693	0.861
	1.231		0.494							2.3125
	1.166		0.283							3.1652
	0.955		0.281							1.23
	0.749									1.554
	1.0605									0.773
	1.565									0.837
	0.729
	2.64538								Test for normal distribution
	0.424								Shapiro-Wilk test	GFP	TEV
									W	0.7956	0.7668
Test for normal distribution									P value	0.0083	0.0289
Kolmogorov-Smirnov test	GFP	TEV D6	TEV D13						Passed normality test (alpha=0.05)?	No	No
KS distance	0.1775	0.1889	0.2075						P value summary	**	*
P value	>0.1000	>0.1000	>0.1000						Number of values	12	6
Passed normality test (alpha=0.05)?	Yes	Yes	Yes
P value summary	ns	ns	ns						Statistical significance
Number of values	15	6	9						Table Analyzed
Statistical significance									Column P	GFP
Ordinary one-way ANOVA - Multiple comparisons									vs.	vs.
Number of families	1								Column J	TEV
Number of comparisons per family	3
Alpha	0.05								Mann Whitney test
									P value	0.682
Tukey's multiple comparisons test	Mean Diff.	95,00% CI of diff,	Below threshold?	Summary	Adjusted P Value				Exact or approximate P value?	Exact
TEV D6 vs. TEV D13	-0.0482	-0.6336 to 0.5372	No	ns	0.977394				P value summary	ns
TEV D6 vs. GFP	-0.5572	-1.089 to -0.02545	Yes	*	0.0385658				Significantly different (P < 0.05)?	No
TEV D13 vs. GFP	-0.509	-0.9718 to -0.04616	Yes	*	0.0288815				One- or two-tailed P value?	Two-tailed
									Sum of ranks in column J,P	62 , 109
Test details	Mean 1	Mean 2	Mean Diff.	SE of diff,	n1	n2	q		Mann-Whitney U	31
TEV D6 vs. TEV D13	0.5045	0.5527	-0.0482	0.2366	6	9	0.2881
TEV D6 vs. GFP	0.5045	1.062	-0.5572	0.2149	6	16	3.667		Difference between medians
TEV D13 vs. GFP	0.5527	1.062	-0.509	0.187	9	16	3.848		Median of column J	0.9085, n=6
									Median of column P	0.9380, n=12
									Difference: Actual	0.0295
									Difference: Hodges-Lehmann	-0.0565

## Sheet: Fig. S7f
Hom AAV9	p62:GAPDH ratio							Het AAV9	p62:GAPDH ratio
	GFP	TEV D6	TEV D13						GFP	TEV
	0.151	0.247	0.276						0.095	2.106
	0.106	0.443	0.664						0.093	0.992
	0.299	2.02533	1.16867						0.915	0.353
	0.0314919	0.0459445	0.10052						0.0204833	0.106341
	0.0771271	0.287266	0.215358						0.0461567	0.0859245
	0.0129141	0.613274	0.604						0.0809335	0.109824
	0.182		0.618						2.011
	0.053		0.188893						0.228
	0.0332385		0.333791						0.785
	0.0332792								0.0194216
	0.06								0.0975259
	0.166								0.0319431
	0.21
	0.0474907							Test for normal distribution
	0.0539586							Shapiro-Wilk test	GFP	TEV
								W	0.6432	0.7628
Test for normal distribution								P value	0.0003	0.0265
Kolmogorov-Smirnov test	GFP	TEV D6	TEV D13					Passed normality test (alpha=0.05)?	No	No
KS distance	0.2231	0.3318	0.2055					P value summary	***	*
P value	0.043	0.0378	>0.1000					Number of values	12	6
Passed normality test (alpha=0.05)?	No	No	Yes
P value summary	*	*	ns					Statistical significance
Number of values	15	6	9					Table Analyzed
Statistical significance								Column B	TEV
Kruskal-Wallis test - Multiple comparisons								vs.	vs.
Number of families	1							Column A	GFP
Number of comparisons per family	3
Alpha	0.05							Mann Whitney test
								P value	0.1246
Dunn's multiple comparisons test	Mean rank diff.	Significant?	Summary	Adjusted P Value				Exact or approximate P value?	Exact
TEV D6 vs. TEV D13	-1.056	No	ns	>0.9999999999999				P value summary	ns
TEV D6 vs. GFP	11.3	Yes	*	0.0236314				Significantly different (P < 0.05)?	No
TEV D13 vs. GFP	12.36	Yes	**	0.00261771				One- or two-tailed P value?	Two-tailed
								Sum of ranks in column A,B	97 , 74
Test details	Mean rank 1	Mean rank 2	Mean rank diff.	n1	n2	Z		Mann-Whitney U	19
TEV D6 vs. TEV D13	20.83	21.89	-1.056	6	9	0.2275
TEV D6 vs. GFP	20.83	9.533	11.3	6	15	2.657		Difference between medians
TEV D13 vs. GFP	21.89	9.533	12.36	9	15	3.329		Median of column A	0.09400, n=12
								Median of column B	0.2315, n=6
								Difference: Actual	0.1375
								Difference: Hodges-Lehmann	0.0775

## Sheet: Fig. S7g
	LC3BII:GAPDH ratio									Het AAV9	LC3BII:GAPDH ratio
	HomGFP	HomTEV D6	HomTEV D13								GFP	TEV
	0.312	0.114	0.285								0.2836	0.1798
	0.097	0.133	1.058								0.505	0.258
	0.013	0.311	1.227								0.1974	0.185
	0.3983	0.27029	0.21956								0.31262	0.45085
	0.49349	0.08545	0.83626								0.59508	0.29779
	0.07195	0.62518	0.415								0.48823	0.69455
	0.154		0.93								0.476
	0.177		0.77647								0.0676
	0.00294		1.80175								0.047
	0.24613										0.34838
	0.264										0.29544
	0.351										0.1335
	0.276
	0.24078									Test for normal distribution
	0.28085									Kolmogorov-Smirnov test	GFP	TEV
										KS distance	0.1529	0.2594
Test for normal distribution										P value	>0.1000	>0.1000
Kolmogorov-Smirnov test	Hom GFP	Hom TEV D6	Hom TEV D13							Passed normality test (alpha=0.05)?	Yes	Yes
KS distance	0.1449	0.2293	0.1345							P value summary	ns	ns
P value	>0.1000	>0.1000	>0.1000							Number of values	12	6
Passed normality test (alpha=0.05)?	Yes	Yes	Yes
P value summary	ns	ns	ns							Statistical significance
Number of values	15	6	9							Table Analyzed
Statistical significance										Column P	GFP
Ordinary one-way ANOVA - Multiple comparisons										vs.	vs.
Number of families	1									Column J	TEV
Number of comparisons per family	3
Alpha	0.05									Unpaired t test
										P value	0.7354
Tukey's multiple comparisons test	Mean Diff.	95,00% CI of diff.	Below threshold?	Summary	Adjusted P Value					P value summary	ns
HomTEV D6 vs. HomTEV D13	-0.5823	-0,9789 to -0,1857	Yes	**	0.0031	B-F				Significantly different (P < 0.05)?	No
HomTEV D6 vs. HomGFP	0.03126	-0,3322 to 0,3947	No	ns	0.9755	B-O				One- or two-tailed P value?	Two-tailed
HomTEV D13 vs. HomGFP	0.6136	0,2963 to 0,9308	Yes	***	0.0002	F-O				t, df	t=0.3439, df=16
Test details	Mean 1	Mean 2	Mean Diff.	SE of diff.	n1	n2	q	DF		How big is the difference?
HomTEV D6 vs. HomTEV D13	0.2565	0.8388	-0.5823	0.16	6	9	5.148	27		Mean of column J	0.3443
HomTEV D6 vs. HomGFP	0.2565	0.2252	0.03126	0.1466	6	15	0.3015	27		Mean of column P	0.3125
HomTEV D13 vs. HomGFP	0.8388	0.2252	0.6136	0.128	9	15	6.781	27		Difference between means (P - J) ± SEM	-0.03184 ± 0.09260
										95% confidence interval	-0.2281 to 0.1645
Compact letter display										R squared (eta squared)	0.007337
HomTEV D13	A
HomGFP D6	B									F test to compare variances
HomGFP	B									F, DFn, Dfd	1.223, 5, 11
										P value	0.7224
										P value summary	ns
										Significantly different (P < 0.05)?	No
										Data analyzed
										Sample size, column J	6
										Sample size, column P	12

[truncated: 2 more sheets: Fig. S7h, Fig. S7i]
